# Supplementary material for: The African swine fever virus gene MGF_360-4L inhibits interferon signaling by recruiting mitochondrial selective autophagy receptor SQSTM1 degrading MDA5 antagonizing innate immune responses
Source: mBio. 2025 Feb 25;16(4):e02677-24. doi: 10.1128/mbio.02677-24 (PMC11980378; doi:10.1128/mbio.02677-24)
Supplement: File S1 — Genome alignment of ASFV-ΔMGF_360-4L deletion strain versus wild type. [file mbio.02677-24-s0001.txt]

Appendix. S1 Genome Alignment of ASFV-△MGF_360-4L Deletion Strain vs. Wild-Type

Consensus           TAAACATTAAAATTATTACTACTGCTGTAGGCGTCAAAGATTAAAATTATTACTACTGCTGTAGGCGTTAAACATTAAAATTATTACTACTGCTGTAGGC     100
ASFV CN/SC/2019     TAAACATTAAAATTATTACTACTGCTGTAGGCGTCAAAGATTAAAATTATTACTACTGCTGTAGGCGTTAAACATTAAAATTATTACTACTGCTGTAGGC     100
ASFV Del MGF_360_4L TAAACATTAAAATTATTACTACTGCTGTAGGCGTCAAAGATTAAAATTATTACTACTGCTGTAGGCGTTAAACATTAAAATTATTACTACTGCTGTAGGC     100

Consensus           GTTAAAGATTAAAAATATTAGTACTGCTGCAGGCGTTAAAGATTAAAATTATTACTACTGCTGTAGGTGTCAAAGATTAAAATTATTACTGTAGGCGTTC     200
ASFV CN/SC/2019     GTTAAAGATTAAAAATATTAGTACTGCTGCAGGCGTTAAAGATTAAAATTATTACTACTGCTGTAGGTGTCAAAGATTAAAATTATTACTGTAGGCGTTC     200
ASFV Del MGF_360_4L GTTAAAGATTAAAAATATTAGTACTGCTGCAGGCGTTAAAGATTAAAATTATTACTACTGCTGTAGGTGTCAAAGATTAAAATTATTACTGTAGGCGTTC     200

Consensus           ATTTCACAAGATGCGGAATTATTTCGCAAAGATTATTTTTTGAAACGCCGCGGCCGGAAATATTTTTTTTTGCGGTTGTAATTGATTTTTTTTTTGCGGC     300
ASFV CN/SC/2019     ATTTCACAAGATGCGGAATTATTTCGCAAAGATTATTTTTTGAAACGCCGCGGCCGGAAATATTTTTTTTTGCGGTTGTAATTGATTTTTTTTTTGCGGC     300
ASFV Del MGF_360_4L ATTTCACAAGATGCGGAATTATTTCGCAAAGATTATTTTTTGAAACGCCGCGGCCGGAAATATTTTTTTTTGCGGTTGTAATTGATTTTTTTTTTGCGGC     300

Consensus           TGGGCGGCGGGCCAGACAAAATTGACCATAACTGGTGTTACGCCGCCGGTAATAAACCCTACCGTAAATACTTTTTTTTGGGGCGGCCAGAGAGACATTA     400
ASFV CN/SC/2019     TGGGCGGCGGGCCAGACAAAATTGACCATAACTGGTGTTACGCCGCCGGTAATAAACCCTACCGTAAATACTTTTTTTTGGGGCGGCCAGAGAGACATTA     400
ASFV Del MGF_360_4L TGGGCGGCGGGCCAGACAAAATTGACCATAACTGGTGTTACGCCGCCGGTAATAAACCCTACCGTAAATACTTTTTTTTGGGGCGGCCAGAGAGACATTA     400

Consensus           TCGCCGTAGGTATCAATTACTGCTGTAGGTATCAATTATTATACTACAGGCGTTAAACATTATTAGTACACAGGCGTCAAAGAAGCTAAAACTTAATGTT     500
ASFV CN/SC/2019     TCGCCGTAGGTATCAATTACTGCTGTAGGTATCAATTATTATACTACAGGCGTTAAACATTATTAGTACACAGGCGTCAAAGAAGCTAAAACTTAATGTT     500
ASFV Del MGF_360_4L TCGCCGTAGGTATCAATTACTGCTGTAGGTATCAATTATTATACTACAGGCGTTAAACATTATTAGTACACAGGCGTCAAAGAAGCTAAAACTTAATGTT     500

Consensus           TTTTCGTCAAAAATCGCCATGAATATCTATCTTGTGTGGTTTCTCTACATACTATTGGGGAACCTGATATTAGCAGTAATATATTGCGTCATAGATGAGG     600
ASFV CN/SC/2019     TTTTCGTCAAAAATCGCCATGAATATCTATCTTGTGTGGTTTCTCTACATACTATTGGGGAACCTGATATTAGCAGTAATATATTGCGTCATAGATGAGG     600
ASFV Del MGF_360_4L TTTTCGTCAAAAATCGCCATGAATATCTATCTTGTGTGGTTTCTCTACATACTATTGGGGAACCTGATATTAGCAGTAATATATTGCGTCATAGATGAGG     600

Consensus           TGGTGTGTGACAATATCCATATAAAAAAAAATGTTGCCGCCCCTGAGATGCCGCGGCGGTTCTAAATTTTAATGTTTTTTTCGGCGAACATTTTTCACAT     700
ASFV CN/SC/2019     TGGTGTGTGACAATATCCATATAAAAAAAAATGTTGCCGCCCCTGAGATGCCGCGGCGGTTCTAAATTTTAATGTTTTTTTCGGCGAACATTTTTCACAT     700
ASFV Del MGF_360_4L TGGTGTGTGACAATATCCATATAAAAAAAAATGTTGCCGCCCCTGAGATGCCGCGGCGGTTCTAAATTTTAATGTTTTTTTCGGCGAACATTTTTCACAT     700

Consensus           ATGCGATATTGGCGCTAAAGCGAGCGTATTACCGCTTGTAACAACATTTTTTTTCGATCGGCAATAGATAAGTAGAATATACCATATTATTGCTATTGCC     800
ASFV CN/SC/2019     ATGCGATATTGGCGCTAAAGCGAGCGTATTACCGCTTGTAACAACATTTTTTTTCGATCGGCAATAGATAAGTAGAATATACCATATTATTGCTATTGCC     800
ASFV Del MGF_360_4L ATGCGATATTGGCGCTAAAGCGAGCGTATTACCGCTTGTAACAACATTTTTTTTCGATCGGCAATAGATAAGTAGAATATACCATATTATTGCTATTGCC     800

Consensus           ATCAATGAGAATGCCACGTAGGCATAGGTCATCCTATGGCCGGACCAATCCATGGCTGCACTTAAAAATATCAAAAAAAGTTTAAGTTTTGGGCCGGCGT     900
ASFV CN/SC/2019     ATCAATGAGAATGCCACGTAGGCATAGGTCATCCTATGGCCGGACCAATCCATGGCTGCACTTAAAAATATCAAAAAAAGTTTAAGTTTTGGGCCGGCGT     900
ASFV Del MGF_360_4L ATCAATGAGAATGCCACGTAGGCATAGGTCATCCTATGGCCGGACCAATCCATGGCTGCACTTAAAAATATCAAAAAAAGTTTAAGTTTTGGGCCGGCGT     900

Consensus           TAAAATTTAAACCTTTTCTGGTTGATCTTTAGCCATGTATAGCTGCGATGTTTGGTGCCTTATCTACATGCTATTGGCATTCCTGATATTCGCACTAAAG    1000
ASFV CN/SC/2019     TAAAATTTAAACCTTTTCTGGTTGATCTTTAGCCATGTATAGCTGCGATGTTTGGTGCCTTATCTACATGCTATTGGCATTCCTGATATTCGCACTAAAG    1000
ASFV Del MGF_360_4L TAAAATTTAAACCTTTTCTGGTTGATCTTTAGCCATGTATAGCTGCGATGTTTGGTGCCTTATCTACATGCTATTGGCATTCCTGATATTCGCACTAAAG    1000

Consensus           TGCTATGTTACAACCGTCTTATGCGTGATTTTTATCCACCTTATTGGCCGAAGGGCCGCCTTGTATTTCCTGTTAGGTGGTTTGGCCGTATTCTACTGGT    1100
ASFV CN/SC/2019     TGCTATGTTACAACCGTCTTATGCGTGATTTTTATCCACCTTATTGGCCGAAGGGCCGCCTTGTATTTCCTGTTAGGTGGTTTGGCCGTATTCTACTGGT    1100
ASFV Del MGF_360_4L TGCTATGTTACAACCGTCTTATGCGTGATTTTTATCCACCTTATTGGCCGAAGGGCCGCCTTGTATTTCCTGTTAGGTGGTTTGGCCGTATTCTACTGGT    1100

Consensus           GGCAAGCAGCTATCAATAAAATTTAATGGCTCTCACTTAAGATCCTTGCTGTAAGCGGGCGTTTACATACTTTGATCAAGAAAAAAAATTATTTTTTTGG    1200
ASFV CN/SC/2019     GGCAAGCAGCTATCAATAAAATTTAATGGCTCTCACTTAAGATCCTTGCTGTAAGCGGGCGTTTACATACTTTGATCAAGAAAAAAAATTATTTTTTTGG    1200
ASFV Del MGF_360_4L GGCAAGCAGCTATCAATAAAATTTAATGGCTCTCACTTAAGATCCTTGCTGTAAGCGGGCGTTTACATACTTTGATCAAGAAAAAAAATTATTTTTTTGG    1200

Consensus           TCAACACCTTTTTGTACGTATAGTTGATAAAAGTGCTGGCAATAATAACATTTATAATTTTTTTCTGGGCGAAAAAAATAATTATGTTACGTCATATATT    1300
ASFV CN/SC/2019     TCAACACCTTTTTGTACGTATAGTTGATAAAAGTGCTGGCAATAATAACATTTATAATTTTTTTCTGGGCGAAAAAAATAATTATGTTACGTCATATATT    1300
ASFV Del MGF_360_4L TCAACACCTTTTTGTACGTATAGTTGATAAAAGTGCTGGCAATAATAACATTTATAATTTTTTTCTGGGCGAAAAAAATAATTATGTTACGTCATATATT    1300

Consensus           CCTATCGGAGATTTGTCACCATCAGAGAGTTCTGTTATAAAAAATAATTTTGTATCAATGAGATAATTCTTCATACATTAACATATTTTTTGACTCATAC    1400
ASFV CN/SC/2019     CCTATCGGAGATTTGTCACCATCAGAGAGTTCTGTTATAAAAAATAATTTTGTATCAATGAGATAATTCTTCATACATTAACATATTTTTTGACTCATAC    1400
ASFV Del MGF_360_4L CCTATCGGAGATTTGTCACCATCAGAGAGTTCTGTTATAAAAAATAATTTTGTATCAATGAGATAATTCTTCATACATTAACATATTTTTTGACTCATAC    1400

Consensus           TTTTCTTCATCTAATAAGGCATTAATTTTTTCCGGATCTGTCGTTTTTATTGATAAAAGAGAGGTATTTGAACTATAATAATTTTTAAATGATAATATTT    1500
ASFV CN/SC/2019     TTTTCTTCATCTAATAAGGCATTAATTTTTTCCGGATCTGTCGTTTTTATTGATAAAAGAGAGGTATTTGAACTATAATAATTTTTAAATGATAATATTT    1500
ASFV Del MGF_360_4L TTTTCTTCATCTAATAAGGCATTAATTTTTTCCGGATCTGTCGTTTTTATTGATAAAAGAGAGGTATTTGAACTATAATAATTTTTAAATGATAATATTT    1500

Consensus           CTACTAATATATTATTATTCTTTTGTTTTGCTAGTTCCATGCTGTCTTCGAAAGCATCAGCTCCTAAATCTATACAAAGGAACAAGTTACCAATATGAAA    1600
ASFV CN/SC/2019     CTACTAATATATTATTATTCTTTTGTTTTGCTAGTTCCATGCTGTCTTCGAAAGCATCAGCTCCTAAATCTATACAAAGGAACAAGTTACCAATATGAAA    1600
ASFV Del MGF_360_4L CTACTAATATATTATTATTCTTTTGTTTTGCTAGTTCCATGCTGTCTTCGAAAGCATCAGCTCCTAAATCTATACAAAGGAACAAGTTACCAATATGAAA    1600

Consensus           GTTTATTACCGAGGTTAACATTGCCCGATTGATGTCAGCCCCCAACATAAAACAATAATAAATAGTCGAATAATTACCATCATACGTACTACAGGTCAAC    1700
ASFV CN/SC/2019     GTTTATTACCGAGGTTAACATTGCCCGATTGATGTCAGCCCCCAACATAAAACAATAATAAATAGTCGAATAATTACCATCATACGTACTACAGGTCAAC    1700
ASFV Del MGF_360_4L GTTTATTACCGAGGTTAACATTGCCCGATTGATGTCAGCCCCCAACATAAAACAATAATAAATAGTCGAATAATTACCATCATACGTACTACAGGTCAAC    1700

Consensus           TTCATCATTTCATCAATGTCTATATCCGTCTTCTCTAAGTTATATACTTCATGAAGGTCAGACAAATTGTTAAAAGAAAGCCCACATATAAGCCGCCAAT    1800
ASFV CN/SC/2019     TTCATCATTTCATCAATGTCTATATCCGTCTTCTCTAAGTTATATACTTCATGAAGGTCAGACAAATTGTTAAAAGAAAGCCCACATATAAGCCGCCAAT    1800
ASFV Del MGF_360_4L TTCATCATTTCATCAATGTCTATATCCGTCTTCTCTAAGTTATATACTTCATGAAGGTCAGACAAATTGTTAAAAGAAAGCCCACATATAAGCCGCCAAT    1800

Consensus           CTTTAAAATGCCTATATCGTTGATAAAAATATTGGATGGCTTCAGTAAGGTTATATAATATCGCCATACTATACCAGTATCTAGTTAACATTTCGCTAAA    1900
ASFV CN/SC/2019     CTTTAAAATGCCTATATCGTTGATAAAAATATTGGATGGCTTCAGTAAGGTTATATAATATCGCCATACTATACCAGTATCTAGTTAACATTTCGCTAAA    1900
ASFV Del MGF_360_4L CTTTAAAATGCCTATATCGTTGATAAAAATATTGGATGGCTTCAGTAAGGTTATATAATATCGCCATACTATACCAGTATCTAGTTAACATTTCGCTAAA    1900

Consensus           TGAAATATCATCCAATATAAAGTTGATTGATAAGTTTTTCAAGCCCCTATAAACTATTAAACTCAATCTCTCTATATTTTGGAAAAGGAGATTATTAGAA    2000
ASFV CN/SC/2019     TGAAATATCATCCAATATAAAGTTGATTGATAAGTTTTTCAAGCCCCTATAAACTATTAAACTCAATCTCTCTATATTTTGGAAAAGGAGATTATTAGAA    2000
ASFV Del MGF_360_4L TGAAATATCATCCAATATAAAGTTGATTGATAAGTTTTTCAAGCCCCTATAAACTATTAAACTCAATCTCTCTATATTTTGGAAAAGGAGATTATTAGAA    2000

Consensus           AACAATTCATTATATAAAATAATATTACTGCTAGTTTTAAGATGACGTGTTTTATAAAATATTTGTAAAATATCCCTTTCATTCAAAGCTTCCTTTGCGC    2100
ASFV CN/SC/2019     AACAATTCATTATATAAAATAATATTACTGCTAGTTTTAAGATGACGTGTTTTATAAAATATTTGTAAAATATCCCTTTCATTCAAAGCTTCCTTTGCGC    2100
ASFV Del MGF_360_4L AACAATTCATTATATAAAATAATATTACTGCTAGTTTTAAGATGACGTGTTTTATAAAATATTTGTAAAATATCCCTTTCATTCAAAGCTTCCTTTGCGC    2100

Consensus           CTAATTTCTGACAAAGGTTCCGGGTATACTCCGTATTAACAGTAACTAAGCTAGAGTTGATATCTGCACCCCACTTGGTAAACAACTCTATTAAATCATG    2200
ASFV CN/SC/2019     CTAATTTCTGACAAAGGTTCCGGGTATACTCCGTATTAACAGTAACTAAGCTAGAGTTGATATCTGCACCCCACTTGGTAAACAACTCTATTAAATCATG    2200
ASFV Del MGF_360_4L CTAATTTCTGACAAAGGTTCCGGGTATACTCCGTATTAACAGTAACTAAGCTAGAGTTGATATCTGCACCCCACTTGGTAAACAACTCTATTAAATCATG    2200

Consensus           GTTATTTTCTTGCACGACTTTCATTAATGCGATATCTAAAGATAAGCCTTCTTTGAAGCTTGCCGATTTTATCAATATTTGGCTATCCTCATCAATGCAA    2300
ASFV CN/SC/2019     GTTATTTTCTTGCACGACTTTCATTAATGCGATATCTAAAGATAAGCCTTCTTTGAAGCTTGCCGATTTTATCAATATTTGGCTATCCTCATCAATGCAA    2300
ASFV Del MGF_360_4L GTTATTTTCTTGCACGACTTTCATTAATGCGATATCTAAAGATAAGCCTTCTTTGAAGCTTGCCGATTTTATCAATATTTGGCTATCCTCATCAATGCAA    2300

Consensus           ATCGTAATCGGCGCTTCATGCCACCATAAACCACAATATTTCAAAATAAAGTAGTGTTCTTTAGATATGTGCTGTGTGGCCAGCACTTTTTTAACAAGAG    2400
ASFV CN/SC/2019     ATCGTAATCGGCGCTTCATGCCACCATAAACCACAATATTTCAAAATAAAGTAGTGTTCTTTAGATATGTGCTGTGTGGCCAGCACTTTTTTAACAAGAG    2400
ASFV Del MGF_360_4L ATCGTAATCGGCGCTTCATGCCACCATAAACCACAATATTTCAAAATAAAGTAGTGTTCTTTAGATATGTGCTGTGTGGCCAGCACTTTTTTAACAAGAG    2400

Consensus           TCTGTAGAGAAAGTGGAGTAGACATTTTTTTTTACAAAATCGTTTAAGTTTTAGTGGTCAGGCCTTAATTAAACATTATTACTGACCTTAAAATTACTGT    2500
ASFV CN/SC/2019     TCTGTAGAGAAAGTGGAGTAGACATTTTTTTTTACAAAATCGTTTAAGTTTTAGTGGTCAGGCCTTAATTAAACATTATTACTGACCTTAAAATTACTGT    2500
ASFV Del MGF_360_4L TCTGTAGAGAAAGTGGAGTAGACATTTTTTTTTACAAAATCGTTTAAGTTTTAGTGGTCAGGCCTTAATTAAACATTATTACTGACCTTAAAATTACTGT    2500

Consensus           TGTAGGTGTTAAATTACTCTTGCTGTAGGCCTTAAATTGCATGCTTTGTTCTAATAAGAAAAAATAAAGCCCTCACAAACCCGTATTTTATACAAAAATC    2600
ASFV CN/SC/2019     TGTAGGTGTTAAATTACTCTTGCTGTAGGCCTTAAATTGCATGCTTTGTTCTAATAAGAAAAAATAAAGCCCTCACAAACCCGTATTTTATACAAAAATC    2600
ASFV Del MGF_360_4L TGTAGGTGTTAAATTACTCTTGCTGTAGGCCTTAAATTGCATGCTTTGTTCTAATAAGAAAAAATAAAGCCCTCACAAACCCGTATTTTATACAAAAATC    2600

Consensus           ATTACTTATATAATAAAGTAGGCGACAATCAACATATTAATCAACCACAGCATTTTATGATGCGTCAATCAACATATTATTACGAAGAGCGTCAATCAAC    2700
ASFV CN/SC/2019     ATTACTTATATAATAAAGTAGGCGACAATCAACATATTAATCAACCACAGCATTTTATGATGCGTCAATCAACATATTATTACGAAGAGCGTCAATCAAC    2700
ASFV Del MGF_360_4L ATTACTTATATAATAAAGTAGGCGACAATCAACATATTAATCAACCACAGCATTTTATGATGCGTCAATCAACATATTATTACGAAGAGCGTCAATCAAC    2700

Consensus           CCTATTATTGAGAACAGCTACTTGACACCGTGTATGGTGGCGGCATGTTGTTTGTAACTGCATTTTTTTTCGATCGACAATAGTTAAGTATAAGATACCA    2800
ASFV CN/SC/2019     CCTATTATTGAGAACAGCTACTTGACACCGTGTATGGTGGCGGCATGTTGTTTGTAACTGCATTTTTTTTCGATCGACAATAGTTAAGTATAAGATACCA    2800
ASFV Del MGF_360_4L CCTATTATTGAGAACAGCTACTTGACACCGTGTATGGTGGCGGCATGTTGTTTGTAACTGCATTTTTTTTCGATCGACAATAGTTAAGTATAAGATACCA    2800

Consensus           TATTAATAGTATTACCAGTATTGACAATATGATGTAGCTATAGTTCTTCTCCCTGATAGTCCAACAATCCATGGTTGCATTTAAAAATATTAAAAAAACA    2900
ASFV CN/SC/2019     TATTAATAGTATTACCAGTATTGACAATATGATGTAGCTATAGTTCTTCTCCCTGATAGTCCAACAATCCATGGTTGCATTTAAAAATATTAAAAAAACA    2900
ASFV Del MGF_360_4L TATTAATAGTATTACCAGTATTGACAATATGATGTAGCTATAGTTCTTCTCCCTGATAGTCCAACAATCCATGGTTGCATTTAAAAATATTAAAAAAACA    2900

Consensus           TTAAGTTTTAGACAACAACAAATAGTTTGCCGCCGGCCGCAAACTATTTTTCGTGTTTTTTGTACTATAAAATACTTTTTTTGGAGTGGGCTGCTGCTAT    3000
ASFV CN/SC/2019     TTAAGTTTTAGACAACAACAAATAGTTTGCCGCCGGCCGCAAACTATTTTTCGTGTTTTTTGTACTATAAAATACTTTTTTTGGAGTGGGCTGCTGCTAT    3000
ASFV Del MGF_360_4L TTAAGTTTTAGACAACAACAAATAGTTTGCCGCCGGCCGCAAACTATTTTTCGTGTTTTTTGTACTATAAAATACTTTTTTTGGAGTGGGCTGCTGCTAT    3000

Consensus           AGGCGACTTTAATCTAATAATTATTTTGGAGCTTTGATCAAGAAAAAAAAATAATTTTTGTAGCGGTCCTCTAAGAATAATATAAACCGGGGTTGCAACG    3100
ASFV CN/SC/2019     AGGCGACTTTAATCTAATAATTATTTTGGAGCTTTGATCAAGAAAAAAAAATAATTTTTGTAGCGGTCCTCTAAGAATAATATAAACCGGGGTTGCAACG    3100
ASFV Del MGF_360_4L AGGCGACTTTAATCTAATAATTATTTTGGAGCTTTGATCAAGAAAAAAAAATAATTTTTGTAGCGGTCCTCTAAGAATAATATAAACCGGGGTTGCAACG    3100

Consensus           ATCAAAAGCGAACAGATTTTTTGGATAAAAGTTTTTTAACAAAGAACTAATATGTTCAGGTTCTATTTTTGATGAGAAGTCAGTATTTGGACTATAAATG    3200
ASFV CN/SC/2019     ATCAAAAGCGAACAGATTTTTTGGATAAAAGTTTTTTAACAAAGAACTAATATGTTCAGGTTCTATTTTTGATGAGAAGTCAGTATTTGGACTATAAATG    3200
ASFV Del MGF_360_4L ATCAAAAGCGAACAGATTTTTTGGATAAAAGTTTTTTAACAAAGAACTAATATGTTCAGGTTCTATTTTTGATGAGAAGTCAGTATTTGGACTATAAATG    3200

Consensus           ATATCTAATGATAAGATTTCCACTATTTCATTATACCCCTTTTGTTTCGCCAGGGTCTTACCCTCTTCAAAGGCATCAGCCCCTAAGTCTATACAAAAGA    3300
ASFV CN/SC/2019     ATATCTAATGATAAGATTTCCACTATTTCATTATACCCCTTTTGTTTCGCCAGGGTCTTACCCTCTTCAAAGGCATCAGCCCCTAAGTCTATACAAAAGA    3300
ASFV Del MGF_360_4L ATATCTAATGATAAGATTTCCACTATTTCATTATACCCCTTTTGTTTCGCCAGGGTCTTACCCTCTTCAAAGGCATCAGCCCCTAAGTCTATACAAAAGA    3300

Consensus           ATAAGTTAAAAATATTATAATTTAATACTGAGGTTAACATTGCTTGATTGATGTTAGCCCCCCAATAGAAAACAATAGTAAATGGTTGATAAATTTCTGT    3400
ASFV CN/SC/2019     ATAAGTTAAAAATATTATAATTTAATACTGAGGTTAACATTGCTTGATTGATGTTAGCCCCCCAATAGAAAACAATAGTAAATGGTTGATAAATTTCTGT    3400
ASFV Del MGF_360_4L ATAAGTTAAAAATATTATAATTTAATACTGAGGTTAACATTGCTTGATTGATGTTAGCCCCCCAATAGAAAACAATAGTAAATGGTTGATAAATTTCTGT    3400

Consensus           CTTGAATGCTGCAGGCTAGATTCATCATTTCGTCATTATTCATATGAACCTTCTCTGTTATATACATCTTATGAAGATCATTCACATTATTAAAAGAAAG    3500
ASFV CN/SC/2019     CTTGAATGCTGCAGGCTAGATTCATCATTTCGTCATTATTCATATGAACCTTCTCTGTTATATACATCTTATGAAGATCATTCACATTATTAAAAGAAAG    3500
ASFV Del MGF_360_4L CTTGAATGCTGCAGGCTAGATTCATCATTTCGTCATTATTCATATGAACCTTCTCTGTTATATACATCTTATGAAGATCATTCACATTATTAAAAGAAAG    3500

Consensus           AGCACATGTTACTCGCCACTCGTTGAAGTCCATGAATCTCTGGTAAAAATATTGGATCGCATCCTTAAGATTATATTTTACTGCTATACCATACCAGAAT    3600
ASFV CN/SC/2019     AGCACATGTTACTCGCCACTCGTTGAAGTCCATGAATCTCTGGTAAAAATATTGGATCGCATCCTTAAGATTATATTTTACTGCTATACCATACCAGAAT    3600
ASFV Del MGF_360_4L AGCACATGTTACTCGCCACTCGTTGAAGTCCATGAATCTCTGGTAAAAATATTGGATCGCATCCTTAAGATTATATTTTACTGCTATACCATACCAGAAT    3600

Consensus           TTAGTTAATATTTCACTAATAGAGTCATTATTTAATAATAGGTTCGTTAAATTTTTCATCCTCCAATAAATTATCATCCTCATTTCCCCCATATTTACAT    3700
ASFV CN/SC/2019     TTAGTTAATATTTCACTAATAGAGTCATTATTTAATAATAGGTTCGTTAAATTTTTCATCCTCCAATAAATTATCATCCTCATTTCCCCCATATTTACAT    3700
ASFV Del MGF_360_4L TTAGTTAATATTTCACTAATAGAGTCATTATTTAATAATAGGTTCGTTAAATTTTTCATCCTCCAATAAATTATCATCCTCATTTCCCCCATATTTACAT    3700

Consensus           TCTCTAAAAGAGGATTGTTGGTGAATAATTCATGACATAAAATTATATTACTACTGGTGGTATCATCTAATGTTTTGAATATAATTTGTATAAATTCATT    3800
ASFV CN/SC/2019     TCTCTAAAAGAGGATTGTTGGTGAATAATTCATGACATAAAATTATATTACTACTGGTGGTATCATCTAATGTTTTGAATATAATTTGTATAAATTCATT    3800
ASFV Del MGF_360_4L TCTCTAAAAGAGGATTGTTGGTGAATAATTCATGACATAAAATTATATTACTACTGGTGGTATCATCTAATGTTTTGAATATAATTTGTATAAATTCATT    3800

Consensus           TCCTTCAAGCATTTCTTTAGCTCCTAATTTTCGACATAGATCCCGGGCATGCTCGGTATTAATGGAAATTAATCCATAATTGATGTTTGCTCCCCATTCA    3900
ASFV CN/SC/2019     TCCTTCAAGCATTTCTTTAGCTCCTAATTTTCGACATAGATCCCGGGCATGCTCGGTATTAATGGAAATTAATCCATAATTGATGTTTGCTCCCCATTCA    3900
ASFV Del MGF_360_4L TCCTTCAAGCATTTCTTTAGCTCCTAATTTTCGACATAGATCCCGGGCATGCTCGGTATTAATGGAAATTAATCCATAATTGATGTTTGCTCCCCATTCA    3900

Consensus           GTAAACAACTTTATTAATTCATAATTATTCTCCTGTACAGCTTTCATTAATGCAGTATTAAGTAATATGCCTTCTTCAAAGATTGGAGTCTTTATCATCA    4000
ASFV CN/SC/2019     GTAAACAACTTTATTAATTCATAATTATTCTCCTGTACAGCTTTCATTAATGCAGTATTAAGTAATATGCCTTCTTCAAAGATTGGAGTCTTTATCATCA    4000
ASFV Del MGF_360_4L GTAAACAACTTTATTAATTCATAATTATTCTCCTGTACAGCTTTCATTAATGCAGTATTAAGTAATATGCCTTCTTCAAAGATTGGAGTCTTTATCATCA    4000

Consensus           TTTGCTCACTCCCATCATAACAAAGTATAATCGGAGCTTCATGCCACCATAAACCGCAACACTTTAATATATGATAATAATATTCTCTAGATATATGTTC    4100
ASFV CN/SC/2019     TTTGCTCACTCCCATCATAACAAAGTATAATCGGAGCTTCATGCCACCATAAACCGCAACACTTTAATATATGATAATAATATTCTCTAGATATATGTTC    4100
ASFV Del MGF_360_4L TTTGCTCACTCCCATCATAACAAAGTATAATCGGAGCTTCATGCCACCATAAACCGCAACACTTTAATATATGATAATAATATTCTCTAGATATATGTTC    4100

Consensus           ATTTTCTTTATGCTCCCCTAAGGCCAATACCTTTTTAGCAAGCACTTGTAGAGTAGATGGCATATTTTTTATGTAATGGTATCTTTAACCGAAAAATAAT    4200
ASFV CN/SC/2019     ATTTTCTTTATGCTCCCCTAAGGCCAATACCTTTTTAGCAAGCACTTGTAGAGTAGATGGCATATTTTTTATGTAATGGTATCTTTAACCGAAAAATAAT    4200
ASFV Del MGF_360_4L ATTTTCTTTATGCTCCCCTAAGGCCAATACCTTTTTAGCAAGCACTTGTAGAGTAGATGGCATATTTTTTATGTAATGGTATCTTTAACCGAAAAATAAT    4200

Consensus           TATTTTTCGCACGGCATTATATTATGATTTCAGTCATCAATTATTAAAATTAGTATTACTGTCGTAGGTGACCGATCTAAAATTTAACGTTTTTTCAAGA    4300
ASFV CN/SC/2019     TATTTTTCGCACGGCATTATATTATGATTTCAGTCATCAATTATTAAAATTAGTATTACTGTCGTAGGTGACCGATCTAAAATTTAACGTTTTTTCAAGA    4300
ASFV Del MGF_360_4L TATTTTTCGCACGGCATTATATTATGATTTCAGTCATCAATTATTAAAATTAGTATTACTGTCGTAGGTGACCGATCTAAAATTTAACGTTTTTTCAAGA    4300

Consensus           TTTTTAGAAATAACCATGGATATTTGGTATTTAAAGTATGTCATTGCCTACATACTATTATTGACAATGTTGGTAATAGGATTAATATACCGTATTATAG    4400
ASFV CN/SC/2019     TTTTTAGAAATAACCATGGATATTTGGTATTTAAAGTATGTCATTGCCTACATACTATTATTGACAATGTTGGTAATAGGATTAATATACCGTATTATAG    4400
ASFV Del MGF_360_4L TTTTTAGAAATAACCATGGATATTTGGTATTTAAAGTATGTCATTGCCTACATACTATTATTGACAATGTTGGTAATAGGATTAATATACCGTATTATAG    4400

Consensus           TTCTCATATATAGGAGTATCCAGGCGCAAAAAAATGTTGTTTGTAACAATGCGCTCGCTTTATTTGCTATGTAGTAATTAGGTATTTTTTCTAAAGCAAT    4500
ASFV CN/SC/2019     TTCTCATATATAGGAGTATCCAGGCGCAAAAAAATGTTGTTTGTAACAATGCGCTCGCTTTATTTGCTATGTAGTAATTAGGTATTTTTTCTAAAGCAAT    4500
ASFV Del MGF_360_4L TTCTCATATATAGGAGTATCCAGGCGCAAAAAAATGTTGTTTGTAACAATGCGCTCGCTTTATTTGCTATGTAGTAATTAGGTATTTTTTCTAAAGCAAT    4500

Consensus           GTTGTAACTGAAAAAAATAATCAACTAAAATTTAATATTTTTTTCAAAAAAATCTTTAGATAACACGCTATTATAAATCATGAGGAAAGGTATCGTGCGT    4600
ASFV CN/SC/2019     GTTGTAACTGAAAAAAATAATCAACTAAAATTTAATATTTTTTTCAAAAAAATCTTTAGATAACACGCTATTATAAATCATGAGGAAAGGTATCGTGCGT    4600
ASFV Del MGF_360_4L GTTGTAACTGAAAAAAATAATCAACTAAAATTTAATATTTTTTTCAAAAAAATCTTTAGATAACACGCTATTATAAATCATGAGGAAAGGTATCGTGCGT    4600

Consensus           TTCTGTTTGTTATTGTTTAGTGTGGTAGCAACACTATCATTTATTGATTTAATGGATATTATATCCGATTATAAAAAAATATTAATTCTAACACGTTCAC    4700
ASFV CN/SC/2019     TTCTGTTTGTTATTGTTTAGTGTGGTAGCAACACTATCATTTATTGATTTAATGGATATTATATCCGATTATAAAAAAATATTAATTCTAACACGTTCAC    4700
ASFV Del MGF_360_4L TTCTGTTTGTTATTGTTTAGTGTGGTAGCAACACTATCATTTATTGATTTAATGGATATTATATCCGATTATAAAAAAATATTAATTCTAACACGTTCAC    4700

Consensus           TTTAATTATTATGTGAATTTTTTTACCACATTTATTTAAATAGTTTAAAAACTTGCTAAAAAAAATATTTTTTTTAATTATTCTTCTGGATGGAGCGCAT    4800
ASFV CN/SC/2019     TTTAATTATTATGTGAATTTTTTTACCACATTTATTTAAATAGTTTAAAAACTTGCTAAAAAAAATATTTTTTTTAATTATTCTTCTGGATGGAGCGCAT    4800
ASFV Del MGF_360_4L TTTAATTATTATGTGAATTTTTTTACCACATTTATTTAAATAGTTTAAAAACTTGCTAAAAAAAATATTTTTTTTAATTATTCTTCTGGATGGAGCGCAT    4800

Consensus           TAGGGATCCCTTACCAAATACTGAAAACTTTTTGTCTGCACTGGTCATTTTTCTTGGACAACAACATGGCACGTCATTTCCACGTTTTATACCTTTCCAA    4900
ASFV CN/SC/2019     TAGGGATCCCTTACCAAATACTGAAAACTTTTTGTCTGCACTGGTCATTTTTCTTGGACAACAACATGGCACGTCATTTCCACGTTTTATACCTTTCCAA    4900
ASFV Del MGF_360_4L TAGGGATCCCTTACCAAATACTGAAAACTTTTTGTCTGCACTGGTCATTTTTCTTGGACAACAACATGGCACGTCATTTCCACGTTTTATACCTTTCCAA    4900

Consensus           TATTCAGCAATCCATTCTGATGATGTCATTTCGCGGGCCGACTTCTCAGGTATATGATTCGCTCCAGCTGGTTTCTCGGGTGCATTATCCACGACAACTG    5000
ASFV CN/SC/2019     TATTCAGCAATCCATTCTGATGATGTCATTTCGCGGGCCGACTTCTCAGGTATATGATTCGCTCCAGCTGGTTTCTCGGGTGCATTATCCACGACAACTG    5000
ASFV Del MGF_360_4L TATTCAGCAATCCATTCTGATGATGTCATTTCGCGGGCCGACTTCTCAGGTATATGATTCGCTCCAGCTGGTTTCTCGGGTGCATTATCCACGACAACTG    5000

Consensus           ATTTCTCAGATATATCGTTCATATCAACCGGTTTCTCTTTTAGAGAACAATCATGTGTAGACATGCTAATAGTTACTATACAAAAATAGTTTAAGTTTTG    5100
ASFV CN/SC/2019     ATTTCTCAGATATATCGTTCATATCAACCGGTTTCTCTTTTAGAGAACAATCATGTGTAGACATGCTAATAGTTACTATACAAAAATAGTTTAAGTTTTG    5100
ASFV Del MGF_360_4L ATTTCTCAGATATATCGTTCATATCAACCGGTTTCTCTTTTAGAGAACAATCATGTGTAGACATGCTAATAGTTACTATACAAAAATAGTTTAAGTTTTG    5100

Consensus           GTATATTAAATCTTAAAATTATGTTATTATAGGTATTAAACACTAATCTTACAGGAAGAATAATGGGGAGGCGGCGCAAAAAACGGACGAACGACGCGAA    5200
ASFV CN/SC/2019     GTATATTAAATCTTAAAATTATGTTATTATAGGTATTAAACACTAATCTTACAGGAAGAATAATGGGGAGGCGGCGCAAAAAACGGACGAACGACGCGAA    5200
ASFV Del MGF_360_4L GTATATTAAATCTTAAAATTATGTTATTATAGGTATTAAACACTAATCTTACAGGAAGAATAATGGGGAGGCGGCGCAAAAAACGGACGAACGACGCGAA    5200

Consensus           GCATGTCCATTTTGCCACAGCCGTCGAGGTGTGGGAAGCCGACGACATCGAGCGCAAGGGTCCCTGGGAGCAGGTGGCGGTCGATCGGTTCCGCTTCCAG    5300
ASFV CN/SC/2019     GCATGTCCATTTTGCCACAGCCGTCGAGGTGTGGGAAGCCGACGACATCGAGCGCAAGGGTCCCTGGGAGCAGGTGGCGGTCGATCGGTTCCGCTTCCAG    5300
ASFV Del MGF_360_4L GCATGTCCATTTTGCCACAGCCGTCGAGGTGTGGGAAGCCGACGACATCGAGCGCAAGGGTCCCTGGGAGCAGGTGGCGGTCGATCGGTTCCGCTTCCAG    5300

Consensus           CGCCGGATCGCGAGCGTGGAGGAGCTCCTATCCGCGGTGCTCCTGCGGCAAAAAAAGCTACTGGAGCAGCAGTAAGAAGTCGTGGGGTGAAAGAACGTCC    5400
ASFV CN/SC/2019     CGCCGGATCGCGAGCGTGGAGGAGCTCCTATCCGCGGTGCTCCTGCGGCAAAAAAAGCTACTGGAGCAGCAGTAAGAAGTCGTGGGGTGAAAGAACGTCC    5400
ASFV Del MGF_360_4L CGCCGGATCGCGAGCGTGGAGGAGCTCCTATCCGCGGTGCTCCTGCGGCAAAAAAAGCTACTGGAGCAGCAGTAAGAAGTCGTGGGGTGAAAGAACGTCC    5400

Consensus           TTCTTTTTGCGCTGCGAGCGTAGTTTGGCGCGCAGACGTTTACGCAGTGGGGCGGAGACTAGTCCCTTGAGGCTGCCTCCCATCAAGTAAGCATAGCAAA    5500
ASFV CN/SC/2019     TTCTTTTTGCGCTGCGAGCGTAGTTTGGCGCGCAGACGTTTACGCAGTGGGGCGGAGACTAGTCCCTTGAGGCTGCCTCCCATCAAGTAAGCATAGCAAA    5500
ASFV Del MGF_360_4L TTCTTTTTGCGCTGCGAGCGTAGTTTGGCGCGCAGACGTTTACGCAGTGGGGCGGAGACTAGTCCCTTGAGGCTGCCTCCCATCAAGTAAGCATAGCAAA    5500

Consensus           TCCCTACCTGGTTGTTGCTCTCAAGACTTATCCGGATGGCATCCGTAAGAACTGCGCGGGTCAGAGGCATATATTTGTAGAGCAAATACATTACCTGAGG    5600
ASFV CN/SC/2019     TCCCTACCTGGTTGTTGCTCTCAAGACTTATCCGGATGGCATCCGTAAGAACTGCGCGGGTCAGAGGCATATATTTGTAGAGCAAATACATTACCTGAGG    5600
ASFV Del MGF_360_4L TCCCTACCTGGTTGTTGCTCTCAAGACTTATCCGGATGGCATCCGTAAGAACTGCGCGGGTCAGAGGCATATATTTGTAGAGCAAATACATTACCTGAGG    5600

Consensus           TTCACCAAAGTAAGCAGCACAAATAAAGGCCAGTTCAGCAAAGTCCGGTTCCTCATATCGTACAATATCTAAAACTAAAGGAGCATGACAAATATGGATA    5700
ASFV CN/SC/2019     TTCACCAAAGTAAGCAGCACAAATAAAGGCCAGTTCAGCAAAGTCCGGTTCCTCATATCGTACAATATCTAAAACTAAAGGAGCATGACAAATATGGATA    5700
ASFV Del MGF_360_4L TTCACCAAAGTAAGCAGCACAAATAAAGGCCAGTTCAGCAAAGTCCGGTTCCTCATATCGTACAATATCTAAAACTAAAGGAGCATGACAAATATGGATA    5700

Consensus           GCTCGGAAAACCCAGTATAGCTCAATAGCCTTGTTGCGAACTTTTTCAGGCCGCAGCCGAGACAGTATATTGTAAATATTAGCATCGTATAACCGTTCAA    5800
ASFV CN/SC/2019     GCTCGGAAAACCCAGTATAGCTCAATAGCCTTGTTGCGAACTTTTTCAGGCCGCAGCCGAGACAGTATATTGTAAATATTAGCATCGTATAACCGTTCAA    5800
ASFV Del MGF_360_4L GCTCGGAAAACCCAGTATAGCTCAATAGCCTTGTTGCGAACTTTTTCAGGCCGCAGCCGAGACAGTATATTGTAAATATTAGCATCGTATAACCGTTCAA    5800

Consensus           GCATCTTGACCTCAAGGCCGCGCAACTGACCTGCCTTGGGATTCTGACGAAATAGGTGATATCCGGTTAAAATATCAAGAGGGCCTGAGGGTTCTAGTAG    5900
ASFV CN/SC/2019     GCATCTTGACCTCAAGGCCGCGCAACTGACCTGCCTTGGGATTCTGACGAAATAGGTGATATCCGGTTAAAATATCAAGAGGGCCTGAGGGTTCTAGTAG    5900
ASFV Del MGF_360_4L GCATCTTGACCTCAAGGCCGCGCAACTGACCTGCCTTGGGATTCTGACGAAATAGGTGATATCCGGTTAAAATATCAAGAGGGCCTGAGGGTTCTAGTAG    5900

Consensus           ACGGTTAAGAAGGGGGCCAGACAGTACCTCCTCAGACTGCCCATCTGAGCATAAGAAGTCCTCTAGCTCCTTAGTATTGGCTCGAAAGAAGGCAACTGCC    6000
ASFV CN/SC/2019     ACGGTTAAGAAGGGGGCCAGACAGTACCTCCTCAGACTGCCCATCTGAGCATAAGAAGTCCTCTAGCTCCTTAGTATTGGCTCGAAAGAAGGCAACTGCC    6000
ASFV Del MGF_360_4L ACGGTTAAGAAGGGGGCCAGACAGTACCTCCTCAGACTGCCCATCTGAGCATAAGAAGTCCTCTAGCTCCTTAGTATTGGCTCGAAAGAAGGCAACTGCC    6000

Consensus           CGCTGCTGAGGGGTAAGAACCCGGAGCCGCTGCAGGTCGCCTAGCAGCGTTGCCAATACTATTTCTAACATCCTGTATAGAAAAAAAAAGAAAAGGTTAA    6100
ASFV CN/SC/2019     CGCTGCTGAGGGGTAAGAACCCGGAGCCGCTGCAGGTCGCCTAGCAGCGTTGCCAATACTATTTCTAACATCCTGTATAGAAAAAAAAAGAAAAGGTTAA    6100
ASFV Del MGF_360_4L CGCTGCTGAGGGGTAAGAACCCGGAGCCGCTGCAGGTCGCCTAGCAGCGTTGCCAATACTATTTCTAACATCCTGTATAGAAAAAAAAAGAAAAGGTTAA    6100

Consensus           AATTTGGGATTTTATTTTGTATTCACACACTATACAAAAATAAAAACCACAGAATATCTTTTTTCTTTATTAAAACCTATACTATTTTACCGTATAGGTT    6200
ASFV CN/SC/2019     AATTTGGGATTTTATTTTGTATTCACACACTATACAAAAATAAAAACCACAGAATATCTTTTTTCTTTATTAAAACCTATACTATTTTACCGTATAGGTT    6200
ASFV Del MGF_360_4L AATTTGGGATTTTATTTTGTATTCACACACTATACAAAAATAAAAACCACAGAATATCTTTTTTCTTTATTAAAACCTATACTATTTTACCGTATAGGTT    6200

Consensus           GGGATCATTTCATAAAGGTGAATATTAGGATGGTTGTATATTACTATTTGGTAAGTACACTAATGTGATGTCAAATAATTATGTGTATTAATATCCTTCC    6300
ASFV CN/SC/2019     GGGATCATTTCATAAAGGTGAATATTAGGATGGTTGTATATTACTATTTGGTAAGTACACTAATGTGATGTCAAATAATTATGTGTATTAATATCCTTCC    6300
ASFV Del MGF_360_4L GGGATCATTTCATAAAGGTGAATATTAGGATGGTTGTATATTACTATTTGGTAAGTACACTAATGTGATGTCAAATAATTATGTGTATTAATATCCTTCC    6300

Consensus           ATGGATTTTTTTTTGCTAAAAAAAATATTTTTTTTTGTAGACAACAGGATGTTGGAGCCAATGTTAGTAATGGCCCCTATTCCTCTTGTACTCATATTTT    6400
ASFV CN/SC/2019     ATGGATTTTTTTTTGCTAAAAAAAATATTTTTTTTTGTAGACAACAGGATGTTGGAGCCAATGTTAGTAATGGCCCCTATTCCTCTTGTACTCATATTTT    6400
ASFV Del MGF_360_4L ATGGATTTTTTTTTGCTAAAAAAAATATTTTTTTTTGTAGACAACAGGATGTTGGAGCCAATGTTAGTAATGGCCCCTATTCCTCTTGTACTCATATTTT    6400

Consensus           TATATTCTTACTTTAAAATAAAGTTACATAAACTTATAACAATTGCACTCTTTTTAGGATGTTTATTTTTCATATTACGAGATTTTTGTTTCCCACCCAT    6500
ASFV CN/SC/2019     TATATTCTTACTTTAAAATAAAGTTACATAAACTTATAACAATTGCACTCTTTTTAGGATGTTTATTTTTCATATTACGAGATTTTTGTTTCCCACCCAT    6500
ASFV Del MGF_360_4L TATATTCTTACTTTAAAATAAAGTTACATAAACTTATAACAATTGCACTCTTTTTAGGATGTTTATTTTTCATATTACGAGATTTTTGTTTCCCACCCAT    6500

Consensus           GTTATGGACTCAATTACACAATATTACTTCATCTATTAATATTTTAGGTAATAAGTCTTTTCAAGTTCAGTGTAATAAATAAAGTAACTATATGGTTTTA    6600
ASFV CN/SC/2019     GTTATGGACTCAATTACACAATATTACTTCATCTATTAATATTTTAGGTAATAAGTCTTTTCAAGTTCAGTGTAATAAATAAAGTAACTATATGGTTTTA    6600
ASFV Del MGF_360_4L GTTATGGACTCAATTACACAATATTACTTCATCTATTAATATTTTAGGTAATAAGTCTTTTCAAGTTCAGTGTAATAAATAAAGTAACTATATGGTTTTA    6600

Consensus           AATGTCTAAAAAATATTCCTAGACATCATATGTTAAAAAATATTTTTCCAAATACTTTAAAATATTAAATTTACTTAGCCTAACAATATATTACATTATT    6700
ASFV CN/SC/2019     AATGTCTAAAAAATATTCCTAGACATCATATGTTAAAAAATATTTTTCCAAATACTTTAAAATATTAAATTTACTTAGCCTAACAATATATTACATTATT    6700
ASFV Del MGF_360_4L AATGTCTAAAAAATATTCCTAGACATCATATGTTAAAAAATATTTTTCCAAATACTTTAAAATATTAAATTTACTTAGCCTAACAATATATTACATTATT    6700

Consensus           GTACACCTTATTTTTTTTGGACCATTCATTTCATTATTTGTAGAACACTATTTCTAAAAAATTTTAATACTACTTGGATTAAATCTATTCATTTAATTAA    6800
ASFV CN/SC/2019     GTACACCTTATTTTTTTTGGACCATTCATTTCATTATTTGTAGAACACTATTTCTAAAAAATTTTAATACTACTTGGATTAAATCTATTCATTTAATTAA    6800
ASFV Del MGF_360_4L GTACACCTTATTTTTTTTGGACCATTCATTTCATTATTTGTAGAACACTATTTCTAAAAAATTTTAATACTACTTGGATTAAATCTATTCATTTAATTAA    6800

Consensus           AAAATATATTTAATATTAAAATGTTTTATCCTGTTGTTCAAGTACTTATAGGAATTATTCTTGTGATTATTTTAATACTGGGTTTTTACCATCTGAAACA    6900
ASFV CN/SC/2019     AAAATATATTTAATATTAAAATGTTTTATCCTGTTGTTCAAGTACTTATAGGAATTATTCTTGTGATTATTTTAATACTGGGTTTTTACCATCTGAAACA    6900
ASFV Del MGF_360_4L AAAATATATTTAATATTAAAATGTTTTATCCTGTTGTTCAAGTACTTATAGGAATTATTCTTGTGATTATTTTAATACTGGGTTTTTACCATCTGAAACA    6900

Consensus           TAAACCGCCGAAAAAAAAATGTAAGACAGATACGGATTGTAAGGATAAAGGACACCACTGTGTACGTGGAACATGTACTGATAAAAGTTGTCTAGAAGCA    7000
ASFV CN/SC/2019     TAAACCGCCGAAAAAAAAATGTAAGACAGATACGGATTGTAAGGATAAAGGACACCACTGTGTACGTGGAACATGTACTGATAAAAGTTGTCTAGAAGCA    7000
ASFV Del MGF_360_4L TAAACCGCCGAAAAAAAAATGTAAGACAGATACGGATTGTAAGGATAAAGGACACCACTGTGTACGTGGAACATGTACTGATAAAAGTTGTCTAGAAGCA    7000

Consensus           GTAAAACAAGATATAAAAGATATTAAATTAGATCCTACGATCCGTTCATGTGATTATGCACCTGGTTTTTATAGGTTTAATGCCACTACTGCTGATCTTC    7100
ASFV CN/SC/2019     GTAAAACAAGATATAAAAGATATTAAATTAGATCCTACGATCCGTTCATGTGATTATGCACCTGGTTTTTATAGGTTTAATGCCACTACTGCTGATCTTC    7100
ASFV Del MGF_360_4L GTAAAACAAGATATAAAAGATATTAAATTAGATCCTACGATCCGTTCATGTGATTATGCACCTGGTTTTTATAGGTTTAATGCCACTACTGCTGATCTTC    7100

Consensus           AATCTCCATTTGGAAAAACACGTATAGATCTTGGTAGGATTTGGACGACTTGGTCAAAAGAAGATGAATGCTGTCAATCATTATGTTTACAACATAAAGG    7200
ASFV CN/SC/2019     AATCTCCATTTGGAAAAACACGTATAGATCTTGGTAGGATTTGGACGACTTGGTCAAAAGAAGATGAATGCTGTCAATCATTATGTTTACAACATAAAGG    7200
ASFV Del MGF_360_4L AATCTCCATTTGGAAAAACACGTATAGATCTTGGTAGGATTTGGACGACTTGGTCAAAAGAAGATGAATGCTGTCAATCATTATGTTTACAACATAAAGG    7200

Consensus           TTGCATAGGATGGGAATTTGATGAGGTGTCTCTAGGAGGAACGGGAGAATGTTATTATTACTTAAATCCACATCTAGCTCTTAAAAATAGTAATAATAAT    7300
ASFV CN/SC/2019     TTGCATAGGATGGGAATTTGATGAGGTGTCTCTAGGAGGAACGGGAGAATGTTATTATTACTTAAATCCACATCTAGCTCTTAAAAATAGTAATAATAAT    7300
ASFV Del MGF_360_4L TTGCATAGGATGGGAATTTGATGAGGTGTCTCTAGGAGGAACGGGAGAATGTTATTATTACTTAAATCCACATCTAGCTCTTAAAAATAGTAATAATAAT    7300

Consensus           ACCGTAATGGGAATAGCCAGAAATGTACTTTAATATATTGAATTCAATAGGTAGTATATCAACATCTCCTAGAAGAATATTTTTGCGTTTATATAAAACT    7400
ASFV CN/SC/2019     ACCGTAATGGGAATAGCCAGAAATGTACTTTAATATATTGAATTCAATAGGTAGTATATCAACATCTCCTAGAAGAATATTTTTGCGTTTATATAAAACT    7400
ASFV Del MGF_360_4L ACCGTAATGGGAATAGCCAGAAATGTACTTTAATATATTGAATTCAATAGGTAGTATATCAACATCTCCTAGAAGAATATTTTTGCGTTTATATAAAACT    7400

Consensus           AACAAACATTACATGATGACACACCATGTTTTTTTTGGACGAGGTCGTCCATCCATAAGATCGCTATGTATATAAATTTTATATTCATCGAAATCCTGAG    7500
ASFV CN/SC/2019     AACAAACATTACATGATGACACACCATGTTTTTTTTGGACGAGGTCGTCCATCCATAAGATCGCTATGTATATAAATTTTATATTCATCGAAATCCTGAG    7500
ASFV Del MGF_360_4L AACAAACATTACATGATGACACACCATGTTTTTTTTGGACGAGGTCGTCCATCCATAAGATCGCTATGTATATAAATTTTATATTCATCGAAATCCTGAG    7500

Consensus           ATGAAAATGTTGAATAGTTATTACACCAATCAACTACTGGATTATAGGTAGTAATATGTCGATTCAGAGCCTCATTTAAATTTTTTTTAACATGCTCATT    7600
ASFV CN/SC/2019     ATGAAAATGTTGAATAGTTATTACACCAATCAACTACTGGATTATAGGTAGTAATATGTCGATTCAGAGCCTCATTTAAATTTTTTTTAACATGCTCATT    7600
ASFV Del MGF_360_4L ATGAAAATGTTGAATAGTTATTACACCAATCAACTACTGGATTATAGGTAGTAATATGTCGATTCAGAGCCTCATTTAAATTTTTTTTAACATGCTCATT    7600

Consensus           TCTTAATATGTTTCTGTAATTTTCATCTATTGGTTCTTCTAAATACTTACAAACAGCATCGTCACTTTTTGCAGAGGCAGTTACTGAAAAAGTTCCCATG    7700
ASFV CN/SC/2019     TCTTAATATGTTTCTGTAATTTTCATCTATTGGTTCTTCTAAATACTTACAAACAGCATCGTCACTTTTTGCAGAGGCAGTTACTGAAAAAGTTCCCATG    7700
ASFV Del MGF_360_4L TCTTAATATGTTTCTGTAATTTTCATCTATTGGTTCTTCTAAATACTTACAAACAGCATCGTCACTTTTTGCAGAGGCAGTTACTGAAAAAGTTCCCATG    7700

Consensus           ATTATAGTTTATAAATACTTCTTTAAATTTTAAACCAAGGTTTAAAATAAAGACGGCATCATTCTTAATAAGAATAGAACGCGTCTGTTGAAAATACAAA    7800
ASFV CN/SC/2019     ATTATAGTTTATAAATACTTCTTTAAATTTTAAACCAAGGTTTAAAATAAAGACGGCATCATTCTTAATAAGAATAGAACGCGTCTGTTGAAAATACAAA    7800
ASFV Del MGF_360_4L ATTATAGTTTATAAATACTTCTTTAAATTTTAAACCAAGGTTTAAAATAAAGACGGCATCATTCTTAATAAGAATAGAACGCGTCTGTTGAAAATACAAA    7800

Consensus           TGTTTTTAAAGTAACATATCAACATATAAGACGTGTTCATGATTCATCAACAAATAATATAGCACATTTCTAAATTTTTATTTATAAGCATACATGGGGA    7900
ASFV CN/SC/2019     TGTTTTTAAAGTAACATATCAACATATAAGACGTGTTCATGATTCATCAACAAATAATATAGCACATTTCTAAATTTTTATTTATAAGCATACATGGGGA    7900
ASFV Del MGF_360_4L TGTTTTTAAAGTAACATATCAACATATAAGACGTGTTCATGATTCATCAACAAATAATATAGCACATTTCTAAATTTTTATTTATAAGCATACATGGGGA    7900

Consensus           ATAGGCTTATTAAAAAAGACTTGAAAAAGTGCGAATACTACTATGGTGAACAACAAAATTTAAAACAAATATGGCGTTTACTATTCAATGAACCCTTAGG    8000
ASFV CN/SC/2019     ATAGGCTTATTAAAAAAGACTTGAAAAAGTGCGAATACTACTATGGTGAACAACAAAATTTAAAACAAATATGGCGTTTACTATTCAATGAACCCTTAGG    8000
ASFV Del MGF_360_4L ATAGGCTTATTAAAAAAGACTTGAAAAAGTGCGAATACTACTATGGTGAACAACAAAATTTAAAACAAATATGGCGTTTACTATTCAATGAACCCTTAGG    8000

Consensus           GACTTATGTAGTTTCGTCTTTTCTTAAAAAAAACTACGTTGTGATATCCTTTAGCTGCCCAACGAACACGCGAATAATGCATCTACGCATCAATATCTGT    8100
ASFV CN/SC/2019     GACTTATGTAGTTTCGTCTTTTCTTAAAAAAAACTACGTTGTGATATCCTTTAGCTGCCCAACGAACACGCGAATAATGCATCTACGCATCAATATCTGT    8100
ASFV Del MGF_360_4L GACTTATGTAGTTTCGTCTTTTCTTAAAAAAAACTACGTTGTGATATCCTTTAGCTGCCCAACGAACACGCGAATAATGCATCTACGCATCAATATCTGT    8100

Consensus           TATGATCTTTATTGTATAAACGGAGAATATTATGAAAAAATCGATGATTTTATAAGATTATACCCGCATATATTTTATAGACCCTTGTATCGTTATAAAT    8200
ASFV CN/SC/2019     TATGATCTTTATTGTATAAACGGAGAATATTATGAAAAAATCGATGATTTTATAAGATTATACCCGCATATATTTTATAGACCCTTGTATCGTTATAAAT    8200
ASFV Del MGF_360_4L TATGATCTTTATTGTATAAACGGAGAATATTATGAAAAAATCGATGATTTTATAAGATTATACCCGCATATATTTTATAGACCCTTGTATCGTTATAAAT    8200

Consensus           CCTAAAGGATATTTTTATAAAACCTGGCACCTTCTGATATCTTCAAACGCTATGATGAACATTATAAAAATAAGGGGTAAGATTTTTTTTGCAGTCTTGT    8300
ASFV CN/SC/2019     CCTAAAGGATATTTTTATAAAACCTGGCACCTTCTGATATCTTCAAACGCTATGATGAACATTATAAAAATAAGGGGTAAGATTTTTTTTGCAGTCTTGT    8300
ASFV Del MGF_360_4L CCTAAAGGATATTTTTATAAAACCTGGCACCTTCTGATATCTTCAAACGCTATGATGAACATTATAAAAATAAGGGGTAAGATTTTTTTTGCAGTCTTGT    8300

Consensus           TAGAAGAAGATATATCTTTAAATACGCTTTCTCCAAACGCTGTGATAAGGAAAATTTAGTTTCGAGCGCCCAATTTTTTGAAAAAGCTAAAAACTAAATT    8400
ASFV CN/SC/2019     TAGAAGAAGATATATCTTTAAATACGCTTTCTCCAAACGCTGTGATAAGGAAAATTTAGTTTCGAGCGCCCAATTTTTTGAAAAAGCTAAAAACTAAATT    8400
ASFV Del MGF_360_4L TAGAAGAAGATATATCTTTAAATACGCTTTCTCCAAACGCTGTGATAAGGAAAATTTAGTTTCGAGCGCCCAATTTTTTGAAAAAGCTAAAAACTAAATT    8400

Consensus           TATTATATATTATCATACATGGGGAATCATCCTATTAAGCAGGACATGAAAACCTGTGATTATTACCATGGAGAAAAAAAACTAAAATATATGCGGCGTA    8500
ASFV CN/SC/2019     TATTATATATTATCATACATGGGGAATCATCCTATTAAGCAGGACATGAAAACCTGTGATTATTACCATGGAGAAAAAAAACTAAAATATATGCGGCGTA    8500
ASFV Del MGF_360_4L TATTATATATTATCATACATGGGGAATCATCCTATTAAGCAGGACATGAAAACCTGTGATTATTACCATGGAGAAAAAAAACTAAAATATATGCGGCGTA    8500

Consensus           TGTTATATAATGAACCTTTGGGCACCTATGCTGTTTCCTCTCTTTTTGGGTGTGATATGATTGTCTTAACCTGGAACTGTACCATTAGCGGGCGGACGCT    8600
ASFV CN/SC/2019     TGTTATATAATGAACCTTTGGGCACCTATGCTGTTTCCTCTCTTTTTGGGTGTGATATGATTGTCTTAACCTGGAACTGTACCATTAGCGGGCGGACGCT    8600
ASFV Del MGF_360_4L TGTTATATAATGAACCTTTGGGCACCTATGCTGTTTCCTCTCTTTTTGGGTGTGATATGATTGTCTTAACCTGGAACTGTACCATTAGCGGGCGGACGCT    8600

Consensus           TCACCGGCGCATACATACTCGGTTTGGACAATACTACCATAACAACTGTTATTATACCAAAATTGACGATATCATAGGAGACTACCCGGATACCTTTTAT    8700
ASFV CN/SC/2019     TCACCGGCGCATACATACTCGGTTTGGACAATACTACCATAACAACTGTTATTATACCAAAATTGACGATATCATAGGAGACTACCCGGATACCTTTTAT    8700
ASFV Del MGF_360_4L TCACCGGCGCATACATACTCGGTTTGGACAATACTACCATAACAACTGTTATTATACCAAAATTGACGATATCATAGGAGACTACCCGGATACCTTTTAT    8700

Consensus           CGGCCTCTATACCGCTATAAACCATAAATAAATGTACAAAATCTTTTTATTTTTTTAGGATCAAACTTCTATATTTTAGCCTCATAATAAAAGTATACAA    8800
ASFV CN/SC/2019     CGGCCTCTATACCGCTATAAACCATAAATAAATGTACAAAATCTTTTTATTTTTTTAGGATCAAACTTCTATATTTTAGCCTCATAATAAAAGTATACAA    8800
ASFV Del MGF_360_4L CGGCCTCTATACCGCTATAAACCATAAATAAATGTACAAAATCTTTTTATTTTTTTAGGATCAAACTTCTATATTTTAGCCTCATAATAAAAGTATACAA    8800

Consensus           CTGAATTAAAAATCTATCTAAAACCATGGGGAACCGCCTTAACGGAAGTTACCTATCAAATACGGACATGTCAATAGAGGATAAGCAAAATAAGTATAAT    8900
ASFV CN/SC/2019     CTGAATTAAAAATCTATCTAAAACCATGGGGAACCGCCTTAACGGAAGTTACCTATCAAATACGGACATGTCAATAGAGGATAAGCAAAATAAGTATAAT    8900
ASFV Del MGF_360_4L CTGAATTAAAAATCTATCTAAAACCATGGGGAACCGCCTTAACGGAAGTTACCTATCAAATACGGACATGTCAATAGAGGATAAGCAAAATAAGTATAAT    8900

Consensus           GAAGCCATAGAGGATTGTAAGATTTGCAATAAAGTATATATAAAACAGTCTGGAAAGATTGATAAAAAAGAGTTAACGCGGATTAAAAAATTAGATTTTT    9000
ASFV CN/SC/2019     GAAGCCATAGAGGATTGTAAGATTTGCAATAAAGTATATATAAAACAGTCTGGAAAGATTGATAAAAAAGAGTTAACGCGGATTAAAAAATTAGATTTTT    9000
ASFV Del MGF_360_4L GAAGCCATAGAGGATTGTAAGATTTGCAATAAAGTATATATAAAACAGTCTGGAAAGATTGATAAAAAAGAGTTAACGCGGATTAAAAAATTAGATTTTT    9000

Consensus           TCTATTCTCAAAAATCCGACCATGAAATAGAACGTATGTTTTTTAACGTGCCTAGTGGTACCTTTCTGCTTACGGACGATGCAACCAATGAAAATCTATT    9100
ASFV CN/SC/2019     TCTATTCTCAAAAATCCGACCATGAAATAGAACGTATGTTTTTTAACGTGCCTAGTGGTACCTTTCTGCTTACGGACGATGCAACCAATGAAAATCTATT    9100
ASFV Del MGF_360_4L TCTATTCTCAAAAATCCGACCATGAAATAGAACGTATGTTTTTTAACGTGCCTAGTGGTACCTTTCTGCTTACGGACGATGCAACCAATGAAAATCTATT    9100

Consensus           TATTGCCCAAAAAGATCTAGAAACGGCTCACTAAACATAGCAAAACTGGAGTTTAAAGGAAAAGCATTATATATTGATGGCAAAGATTACTTCTCTCTAG    9200
ASFV CN/SC/2019     TATTGCCCAAAAAGATCTAGAAACGGCTCACTAAACATAGCAAAACTGGAGTTTAAAGGAAAAGCATTATATATTGATGGCAAAGATTACTTCTCTCTAG    9200
ASFV Del MGF_360_4L TATTGCCCAAAAAGATCTAGAAACGGCTCACTAAACATAGCAAAACTGGAGTTTAAAGGAAAAGCATTATATATTGATGGCAAAGATTACTTCTCTCTAG    9200

Consensus           AAAACTATCTTAAAACGTTTGAAGATTTTTACAAATACCCACTAATTTACAATAAAAATGAGTAATGATTTTATAATTCTCATGATTTACAAATATAAAA    9300
ASFV CN/SC/2019     AAAACTATCTTAAAACGTTTGAAGATTTTTACAAATACCCACTAATTTACAATAAAAATGAGTAATGATTTTATAATTCTCATGATTTACAAATATAAAA    9300
ASFV Del MGF_360_4L AAAACTATCTTAAAACGTTTGAAGATTTTTACAAATACCCACTAATTTACAATAAAAATGAGTAATGATTTTATAATTCTCATGATTTACAAATATAAAA    9300

Consensus           AGTGAATCTATATATGTAATAGTAGATTGCTTAGTAGGAGTTGTTTAGATAGGCATGAAATGCCGGCAGCATTAGCCAATTATAAATAGGTTATAATTAG    9400
ASFV CN/SC/2019     AGTGAATCTATATATGTAATAGTAGATTGCTTAGTAGGAGTTGTTTAGATAGGCATGAAATGCCGGCAGCATTAGCCAATTATAAATAGGTTATAATTAG    9400
ASFV Del MGF_360_4L AGTGAATCTATATATGTAATAGTAGATTGCTTAGTAGGAGTTGTTTAGATAGGCATGAAATGCCGGCAGCATTAGCCAATTATAAATAGGTTATAATTAG    9400

Consensus           GTTATTAAGATAGATTATAAGATAGGTTATTAAGATAGATTAGTAAAGTAGATTATTAAAATAGATTCATTACTAACTTAGTGAGCAATAAATTAGACAT    9500
ASFV CN/SC/2019     GTTATTAAGATAGATTATAAGATAGGTTATTAAGATAGATTAGTAAAGTAGATTATTAAAATAGATTCATTACTAACTTAGTGAGCAATAAATTAGACAT    9500
ASFV Del MGF_360_4L GTTATTAAGATAGATTATAAGATAGGTTATTAAGATAGATTAGTAAAGTAGATTATTAAAATAGATTCATTACTAACTTAGTGAGCAATAAATTAGACAT    9500

Consensus           GGGAAACAAAGAAAGTAAGTATCTGGAGATGTGCTCGGAAGAAGCATGGTTAAACATTCCCAATATTTTCAAATGCATTTTCATAAGAAAACTGTTTTAT    9600
ASFV CN/SC/2019     GGGAAACAAAGAAAGTAAGTATCTGGAGATGTGCTCGGAAGAAGCATGGTTAAACATTCCCAATATTTTCAAATGCATTTTCATAAGAAAACTGTTTTAT    9600
ASFV Del MGF_360_4L GGGAAACAAAGAAAGTAAGTATCTGGAGATGTGCTCGGAAGAAGCATGGTTAAACATTCCCAATATTTTCAAATGCATTTTCATAAGAAAACTGTTTTAT    9600

Consensus           AACAAATGGCTTAAATACCAGGAAAAAAAACTAAAAAAGAGTTTGAAACTGCTGAGTTTTTACCATCCCAAAAAAGATTTTGTAGGAATAAGAGACATGC    9700
ASFV CN/SC/2019     AACAAATGGCTTAAATACCAGGAAAAAAAACTAAAAAAGAGTTTGAAACTGCTGAGTTTTTACCATCCCAAAAAAGATTTTGTAGGAATAAGAGACATGC    9700
ASFV Del MGF_360_4L AACAAATGGCTTAAATACCAGGAAAAAAAACTAAAAAAGAGTTTGAAACTGCTGAGTTTTTACCATCCCAAAAAAGATTTTGTAGGAATAAGAGACATGC    9700

Consensus           TACAAATGGCTCCAGGAGGATCTTATTTTATTACAGATAATATGACTGAGGAGTTTTTAATGTTAGTTGTAAAGCATCCAGAAGATGGGAGTGCTGAGTT    9800
ASFV CN/SC/2019     TACAAATGGCTCCAGGAGGATCTTATTTTATTACAGATAATATGACTGAGGAGTTTTTAATGTTAGTTGTAAAGCATCCAGAAGATGGGAGTGCTGAGTT    9800
ASFV Del MGF_360_4L TACAAATGGCTCCAGGAGGATCTTATTTTATTACAGATAATATGACTGAGGAGTTTTTAATGTTAGTTGTAAAGCATCCAGAAGATGGGAGTGCTGAGTT    9800

Consensus           TACTAAATTATGCCTTAAAGGAAGTTGCATTGTGATTGATGGATACTACTATGATAATCTTCATATCTTTATTTCAGAAACTCCTGATATATACAAATAT    9900
ASFV CN/SC/2019     TACTAAATTATGCCTTAAAGGAAGTTGCATTGTGATTGATGGATACTACTATGATAATCTTCATATCTTTATTTCAGAAACTCCTGATATATACAAATAT    9900
ASFV Del MGF_360_4L TACTAAATTATGCCTTAAAGGAAGTTGCATTGTGATTGATGGATACTACTATGATAATCTTCATATCTTTATTTCAGAAACTCCTGATATATACAAATAT    9900

Consensus           CCCTTGATTCGTTATGATAGATAATATCTCATTTACTTGCATATATGTATAGGTTAATGCAAACTGTTATAAAATCTTGATTTTGTTATGTTTGAATCAT   10000
ASFV CN/SC/2019     CCCTTGATTCGTTATGATAGATAATATCTCATTTACTTGCATATATGTATAGGTTAATGCAAACTGTTATAAAATCTTGATTTTGTTATGTTTGAATCAT   10000
ASFV Del MGF_360_4L CCCTTGATTCGTTATGATAGATAATATCTCATTTACTTGCATATATGTATAGGTTAATGCAAACTGTTATAAAATCTTGATTTTGTTATGTTTGAATCAT   10000

Consensus           CCATGCCCAAATTTTAATTTTTTTTTGTACGATTACGACGAAATGTTCTCCTTACAGAAAAAAGCCCTGCAACATATTTATATGACACCCGAGAACGCTT   10100
ASFV CN/SC/2019     CCATGCCCAAATTTTAATTTTTTTTTGTACGATTACGACGAAATGTTCTCCTTACAGAAAAAAGCCCTGCAACATATTTATATGACACCCGAGAACGCTT   10100
ASFV Del MGF_360_4L CCATGCCCAAATTTTAATTTTTTTTTGTACGATTACGACGAAATGTTCTCCTTACAGAAAAAAGCCCTGCAACATATTTATATGACACCCGAGAACGCTT   10100

Consensus           CACAACTAACAAAAGATCTGCTACAGCATTTAGGACTATACTGGAATGGTCCCATCGTAAAAATGGATACGGTTATCCATCTTCATAACAACATTTTTTC   10200
ASFV CN/SC/2019     CACAACTAACAAAAGATCTGCTACAGCATTTAGGACTATACTGGAATGGTCCCATCGTAAAAATGGATACGGTTATCCATCTTCATAACAACATTTTTTC   10200
ASFV Del MGF_360_4L CACAACTAACAAAAGATCTGCTACAGCATTTAGGACTATACTGGAATGGTCCCATCGTAAAAATGGATACGGTTATCCATCTTCATAACAACATTTTTTC   10200

Consensus           TAACCGGAGCGTCTTAAAGTATGCCCTGGCAAAGCAGGCGAATATCTCAATTATAGAAACACTAGTCCTATGGGTCGAGCCTGAATATGCCTTAGCTCAG   10300
ASFV CN/SC/2019     TAACCGGAGCGTCTTAAAGTATGCCCTGGCAAAGCAGGCGAATATCTCAATTATAGAAACACTAGTCCTATGGGTCGAGCCTGAATATGCCTTAGCTCAG   10300
ASFV Del MGF_360_4L TAACCGGAGCGTCTTAAAGTATGCCCTGGCAAAGCAGGCGAATATCTCAATTATAGAAACACTAGTCCTATGGGTCGAGCCTGAATATGCCTTAGCTCAG   10300

Consensus           GCGCTAAAGCATAACCGAAAAGATGTATTAGAATGCATTTTCTCATACCATTTAACGACACCAAAATATCACCATATTATGCATTTAACAAGTTCTCAAG   10400
ASFV CN/SC/2019     GCGCTAAAGCATAACCGAAAAGATGTATTAGAATGCATTTTCTCATACCATTTAACGACACCAAAATATCACCATATTATGCATTTAACAAGTTCTCAAG   10400
ASFV Del MGF_360_4L GCGCTAAAGCATAACCGAAAAGATGTATTAGAATGCATTTTCTCATACCATTTAACGACACCAAAATATCACCATATTATGCATTTAACAAGTTCTCAAG   10400

Consensus           AATTATTCGAGTTCTTCCACCTATTCATATGTAAAAGTAAAAATTATAACGCCAGAATGGAGTGTCTACTGTATGCCGCAACGCTATACAATTTTCCAAA   10500
ASFV CN/SC/2019     AATTATTCGAGTTCTTCCACCTATTCATATGTAAAAGTAAAAATTATAACGCCAGAATGGAGTGTCTACTGTATGCCGCAACGCTATACAATTTTCCAAA   10500
ASFV Del MGF_360_4L AATTATTCGAGTTCTTCCACCTATTCATATGTAAAAGTAAAAATTATAACGCCAGAATGGAGTGTCTACTGTATGCCGCAACGCTATACAATTTTCCAAA   10500

Consensus           CATTTTGGAAAAAAATAGGGAGTACATTATTCGACATTCCATAGGAAACTCCCTATTTGCGATAGCTTGCAAGGAACGGCACATTCATCTTATCGCTTGG   10600
ASFV CN/SC/2019     CATTTTGGAAAAAAATAGGGAGTACATTATTCGACATTCCATAGGAAACTCCCTATTTGCGATAGCTTGCAAGGAACGGCACATTCATCTTATCGCTTGG   10600
ASFV Del MGF_360_4L CATTTTGGAAAAAAATAGGGAGTACATTATTCGACATTCCATAGGAAACTCCCTATTTGCGATAGCTTGCAAGGAACGGCACATTCATCTTATCGCTTGG   10600

Consensus           TTTGTAACAGCAGGGGTACTCGATACGTATGATGATAGTACGCTTTTCAACACAGCCTTTAGATTGGGCGACTATTCTTTGTTAGAGGTAGCATGTGACC   10700
ASFV CN/SC/2019     TTTGTAACAGCAGGGGTACTCGATACGTATGATGATAGTACGCTTTTCAACACAGCCTTTAGATTGGGCGACTATTCTTTGTTAGAGGTAGCATGTGACC   10700
ASFV Del MGF_360_4L TTTGTAACAGCAGGGGTACTCGATACGTATGATGATAGTACGCTTTTCAACACAGCCTTTAGATTGGGCGACTATTCTTTGTTAGAGGTAGCATGTGACC   10700

Consensus           TACCCATTATATACCCTGATTATCTCATTATTTCGATGATGCAAACAGCGATCCAAAAAAATTACTTCCGTTTTTTTAAAAAGCTGTTAACACATTTTAA   10800
ASFV CN/SC/2019     TACCCATTATATACCCTGATTATCTCATTATTTCGATGATGCAAACAGCGATCCAAAAAAATTACTTCCGTTTTTTTAAAAAGCTGTTAACACATTTTAA   10800
ASFV Del MGF_360_4L TACCCATTATATACCCTGATTATCTCATTATTTCGATGATGCAAACAGCGATCCAAAAAAATTACTTCCGTTTTTTTAAAAAGCTGTTAACACATTTTAA   10800

Consensus           CATTTATCGGCCAATAATCATCACAGATGCTGCGTACTATAACCGAAGGAAAATATTACTCCTTCTCCTAAATCAAAATGTATTTAACAATTTTGCTATA   10900
ASFV CN/SC/2019     CATTTATCGGCCAATAATCATCACAGATGCTGCGTACTATAACCGAAGGAAAATATTACTCCTTCTCCTAAATCAAAATGTATTTAACAATTTTGCTATA   10900
ASFV Del MGF_360_4L CATTTATCGGCCAATAATCATCACAGATGCTGCGTACTATAACCGAAGGAAAATATTACTCCTTCTCCTAAATCAAAATGTATTTAACAATTTTGCTATA   10900

Consensus           CTGTGTGCACTTAGTGCCGCGATCAAAGGTCATGCCTCCAAAAAAACGTTAAATTTACTAATAAGTCAGCTTGATTCTCAGATGACGGTCATTGATTCGG   11000
ASFV CN/SC/2019     CTGTGTGCACTTAGTGCCGCGATCAAAGGTCATGCCTCCAAAAAAACGTTAAATTTACTAATAAGTCAGCTTGATTCTCAGATGACGGTCATTGATTCGG   11000
ASFV Del MGF_360_4L CTGTGTGCACTTAGTGCCGCGATCAAAGGTCATGCCTCCAAAAAAACGTTAAATTTACTAATAAGTCAGCTTGATTCTCAGATGACGGTCATTGATTCGG   11000

Consensus           TGTATTACAGTATTATTAAGTATAATAACATTGACTGCATTCTTCTATTAATGCAGATAAAAACATTTAGATTGGAAACATTAGTTTCTATCGCTGTTCA   11100
ASFV CN/SC/2019     TGTATTACAGTATTATTAAGTATAATAACATTGACTGCATTCTTCTATTAATGCAGATAAAAACATTTAGATTGGAAACATTAGTTTCTATCGCTGTTCA   11100
ASFV Del MGF_360_4L TGTATTACAGTATTATTAAGTATAATAACATTGACTGCATTCTTCTATTAATGCAGATAAAAACATTTAGATTGGAAACATTAGTTTCTATCGCTGTTCA   11100

Consensus           TGGAGACAACATCGACATCATCGCGGCTTGCAAGGCATTTTTACCTAAAGATACACTATACCATCTTGTATTAAAAATGGCCATCATTTCACGTAATCAT   11200
ASFV CN/SC/2019     TGGAGACAACATCGACATCATCGCGGCTTGCAAGGCATTTTTACCTAAAGATACACTATACCATCTTGTATTAAAAATGGCCATCATTTCACGTAATCAT   11200
ASFV Del MGF_360_4L TGGAGACAACATCGACATCATCGCGGCTTGCAAGGCATTTTTACCTAAAGATACACTATACCATCTTGTATTAAAAATGGCCATCATTTCACGTAATCAT   11200

Consensus           AAGCTTTTCAAACTGTATACAGAAAAAGAAAATCCTATGTATATTTTTACAACCATGAAAGCTATCATTTCTAACTTAGTAAATTACACAGTCGTCCAAG   11300
ASFV CN/SC/2019     AAGCTTTTCAAACTGTATACAGAAAAAGAAAATCCTATGTATATTTTTACAACCATGAAAGCTATCATTTCTAACTTAGTAAATTACACAGTCGTCCAAG   11300
ASFV Del MGF_360_4L AAGCTTTTCAAACTGTATACAGAAAAAGAAAATCCTATGTATATTTTTACAACCATGAAAGCTATCATTTCTAACTTAGTAAATTACACAGTCGTCCAAG   11300

Consensus           CGGTGGCCATCGAATATTTACGTAAATTTCACCAAGAAAAGCAGCTTCCCATCGTTCCCTTGTTAATGGTGCTTGCGGAACATAATTATATTACTAAGTT   11400
ASFV CN/SC/2019     CGGTGGCCATCGAATATTTACGTAAATTTCACCAAGAAAAGCAGCTTCCCATCGTTCCCTTGTTAATGGTGCTTGCGGAACATAATTATATTACTAAGTT   11400
ASFV Del MGF_360_4L CGGTGGCCATCGAATATTTACGTAAATTTCACCAAGAAAAGCAGCTTCCCATCGTTCCCTTGTTAATGGTGCTTGCGGAACATAATTATATTACTAAGTT   11400

Consensus           TAAAAAGGCCTGTTATGCGGCAAACATGTCTGATCAGAAAGTGAAGCGGGCACTGATCAAGTGTTTGTTTATTGCATCCCAAAAAAACTATTGCCAAATT   11500
ASFV CN/SC/2019     TAAAAAGGCCTGTTATGCGGCAAACATGTCTGATCAGAAAGTGAAGCGGGCACTGATCAAGTGTTTGTTTATTGCATCCCAAAAAAACTATTGCCAAATT   11500
ASFV Del MGF_360_4L TAAAAAGGCCTGTTATGCGGCAAACATGTCTGATCAGAAAGTGAAGCGGGCACTGATCAAGTGTTTGTTTATTGCATCCCAAAAAAACTATTGCCAAATT   11500

Consensus           TTTAAATACTGTTTTGGCTCGCTGTTAAAAGTCCTATCCAAACATGAGCGGGTTAAATTCTTTAACTCCGTTGTTTTCGCCAAAAAGCTTGCTTCTTACT   11600
ASFV CN/SC/2019     TTTAAATACTGTTTTGGCTCGCTGTTAAAAGTCCTATCCAAACATGAGCGGGTTAAATTCTTTAACTCCGTTGTTTTCGCCAAAAAGCTTGCTTCTTACT   11600
ASFV Del MGF_360_4L TTTAAATACTGTTTTGGCTCGCTGTTAAAAGTCCTATCCAAACATGAGCGGGTTAAATTCTTTAACTCCGTTGTTTTCGCCAAAAAGCTTGCTTCTTACT   11600

Consensus           ATGACCATCAAAATATGATCCATCTCATAGACTCCCTTATAGAACGTTTTAGGTATCTGATAAAAGATTAATCTTTTTTTGCGTCGGGTCTTAATGGTTG   11700
ASFV CN/SC/2019     ATGACCATCAAAATATGATCCATCTCATAGACTCCCTTATAGAACGTTTTAGGTATCTGATAAAAGATTAATCTTTTTTTGCGTCGGGTCTTAATGGTTG   11700
ASFV Del MGF_360_4L ATGACCATCAAAATATGATCCATCTCATAGACTCCCTTATAGAACGTTTTAGGTATCTGATAAAAGATTAATCTTTTTTTGCGTCGGGTCTTAATGGTTG   11700

Consensus           CCCCACAAAAAAAGATAAACAAATGGGTTATTTTCTGATATAAACAATGGCTACTGGCAATAATATGTAAAAACAGTTGAGACATTTTTTAGAATGTAGT   11800
ASFV CN/SC/2019     CCCCACAAAAAAAGATAAACAAATGGGTTATTTTCTGATATAAACAATGGCTACTGGCAATAATATGTAAAAACAGTTGAGACATTTTTTAGAATGTAGT   11800
ASFV Del MGF_360_4L CCCCACAAAAAAAGATAAACAAATGGGTTATTTTCTGATATAAACAATGGCTACTGGCAATAATATGTAAAAACAGTTGAGACATTTTTTAGAATGTAGT   11800

Consensus           TTTTTAACAGAATTTGGATTTGATAAGGATCAGGATCTTTACAGGGGGGAATCAACTCTCGCTTAAAGATATTAAGACCTAATATGTGTTGTAACACTCT   11900
ASFV CN/SC/2019     TTTTTAACAGAATTTGGATTTGATAAGGATCAGGATCTTTACAGGGGGGAATCAACTCTCGCTTAAAGATATTAAGACCTAATATGTGTTGTAACACTCT   11900
ASFV Del MGF_360_4L TTTTTAACAGAATTTGGATTTGATAAGGATCAGGATCTTTACAGGGGGGAATCAACTCTCGCTTAAAGATATTAAGACCTAATATGTGTTGTAACACTCT   11900

Consensus           TTTATTTTTTTTCTCAGCAAGCGCCCCTGCCTCTTTAAAGGCATCCGCCCCCAAATCTATGCAAAACCACATATTAGAAAGATGACCATACTTTAAAGAC   12000
ASFV CN/SC/2019     TTTATTTTTTTTCTCAGCAAGCGCCCCTGCCTCTTTAAAGGCATCCGCCCCCAAATCTATGCAAAACCACATATTAGAAAGATGACCATACTTTAAAGAC   12000
ASFV Del MGF_360_4L TTTATTTTTTTTCTCAGCAAGCGCCCCTGCCTCTTTAAAGGCATCCGCCCCCAAATCTATGCAAAACCACATATTAGAAAGATGACCATACTTTAAAGAC   12000

Consensus           ATTAGCATAGCCTGATTAATATCAGCCCCTAAAAGATAACAATAGTAAATGCTTTGAAAGTTTAAATCCTGTTGACAAGCAATGTTCATCATCTCATTAG   12100
ASFV CN/SC/2019     ATTAGCATAGCCTGATTAATATCAGCCCCTAAAAGATAACAATAGTAAATGCTTTGAAAGTTTAAATCCTGTTGACAAGCAATGTTCATCATCTCATTAG   12100
ASFV Del MGF_360_4L ATTAGCATAGCCTGATTAATATCAGCCCCTAAAAGATAACAATAGTAAATGCTTTGAAAGTTTAAATCCTGTTGACAAGCAATGTTCATCATCTCATTAG   12100

Consensus           GATCCATATTTACAGTTCTGCAAGCATCATGGATTTTAAAGGGATCATTAAAATACAAAGCACAGCGCAGACTAAATGGCTTTATATTAGGAATATGATT   12200
ASFV CN/SC/2019     GATCCATATTTACAGTTCTGCAAGCATCATGGATTTTAAAGGGATCATTAAAATACAAAGCACAGCGCAGACTAAATGGCTTTATATTAGGAATATGATT   12200
ASFV Del MGF_360_4L GATCCATATTTACAGTTCTGCAAGCATCATGGATTTTAAAGGGATCATTAAAATACAAAGCACAGCGCAGACTAAATGGCTTTATATTAGGAATATGATT   12200

Consensus           ATCAAAATAGTGGATAGCGATTGTTAAGTTGTGTTGTACAGCCATGGCATACCAGTATCGCTGCAGAAGTTGTTTTAAGGCAATTTGGTCTAGTTGTTCC   12300
ASFV CN/SC/2019     ATCAAAATAGTGGATAGCGATTGTTAAGTTGTGTTGTACAGCCATGGCATACCAGTATCGCTGCAGAAGTTGTTTTAAGGCAATTTGGTCTAGTTGTTCC   12300
ASFV Del MGF_360_4L ATCAAAATAGTGGATAGCGATTGTTAAGTTGTGTTGTACAGCCATGGCATACCAGTATCGCTGCAGAAGTTGTTTTAAGGCAATTTGGTCTAGTTGTTCC   12300

Consensus           ATGAGAGGTATACGGGCCTTCAAGGTAAGCATTATTTTGAGTCGTATGAGATTGACACAATCCAACACGCTATTATCATCAAAAATCTCATACCCCCTAA   12400
ASFV CN/SC/2019     ATGAGAGGTATACGGGCCTTCAAGGTAAGCATTATTTTGAGTCGTATGAGATTGACACAATCCAACACGCTATTATCATCAAAAATCTCATACCCCCTAA   12400
ASFV Del MGF_360_4L ATGAGAGGTATACGGGCCTTCAAGGTAAGCATTATTTTGAGTCGTATGAGATTGACACAATCCAACACGCTATTATCATCAAAAATCTCATACCCCCTAA   12400

Consensus           TCAGATCATTATCATTCAAGGTATCTGAAAGATGTATAAGAGCATCCATATACATTCGGCCCTTTGGTGGTTTGGCTCCCAAACTTTTACATAATCTTTG   12500
ASFV CN/SC/2019     TCAGATCATTATCATTCAAGGTATCTGAAAGATGTATAAGAGCATCCATATACATTCGGCCCTTTGGTGGTTTGGCTCCCAAACTTTTACATAATCTTTG   12500
ASFV Del MGF_360_4L TCAGATCATTATCATTCAAGGTATCTGAAAGATGTATAAGAGCATCCATATACATTCGGCCCTTTGGTGGTTTGGCTCCCAAACTTTTACATAATCTTTG   12500

Consensus           CATAGATGGAGTGTTAGCACAAAGTGCCCCATAGTCAATATTTCCCCCCCATTCGGTGAAAAGCTGGACTAAGGATATATTACGCTCCTTTACTGCCCGA   12600
ASFV CN/SC/2019     CATAGATGGAGTGTTAGCACAAAGTGCCCCATAGTCAATATTTCCCCCCCATTCGGTGAAAAGCTGGACTAAGGATATATTACGCTCCTTTACTGCCCGA   12600
ASFV Del MGF_360_4L CATAGATGGAGTGTTAGCACAAAGTGCCCCATAGTCAATATTTCCCCCCCATTCGGTGAAAAGCTGGACTAAGGATATATTACGCTCCTTTACTGCCCGA   12600

Consensus           ATCAAAGCTATATCCAGACTCATTCCATGATTGTAACACATAGGATATTCTCCTACCATTATGTTGTTGCAATGGTTACATATTTTAATAGGGCCATTTA   12700
ASFV CN/SC/2019     ATCAAAGCTATATCCAGACTCATTCCATGATTGTAACACATAGGATATTCTCCTACCATTATGTTGTTGCAATGGTTACATATTTTAATAGGGCCATTTA   12700
ASFV Del MGF_360_4L ATCAAAGCTATATCCAGACTCATTCCATGATTGTAACACATAGGATATTCTCCTACCATTATGTTGTTGCAATGGTTACATATTTTAATAGGGCCATTTA   12700

Consensus           GCGTATTGTTTTTCCACCACAGCCCAAAGACCTTCAGTATTGGATAGTGATACTTGGAGTAGGTGTTTGTTGCTACGGCCATTTTTGCGATCGTCTGCAG   12800
ASFV CN/SC/2019     GCGTATTGTTTTTCCACCACAGCCCAAAGACCTTCAGTATTGGATAGTGATACTTGGAGTAGGTGTTTGTTGCTACGGCCATTTTTGCGATCGTCTGCAG   12800
ASFV Del MGF_360_4L GCGTATTGTTTTTCCACCACAGCCCAAAGACCTTCAGTATTGGATAGTGATACTTGGAGTAGGTGTTTGTTGCTACGGCCATTTTTGCGATCGTCTGCAG   12800

Consensus           AGACAACATGGCTCCATACCCATCAGTCTGGAAATCAATTTAGTGGAATAATTATTGGCTATATATACTTTCTTTGTCCTAGGTACCAATATATTTAAAA   12900
ASFV CN/SC/2019     AGACAACATGGCTCCATACCCATCAGTCTGGAAATCAATTTAGTGGAATAATTATTGGCTATATATACTTTCTTTGTCCTAGGTACCAATATATTTAAAA   12900
ASFV Del MGF_360_4L AGACAACATGGCTCCATACCCATCAGTCTGGAAATCAATTTAGTGGAATAATTATTGGCTATATATACTTTCTTTGTCCTAGGTACCAATATATTTAAAA   12900

Consensus           CTAAAAATTGATTTGCAATCAAATCTCATAGAATTGTCACAACAAAGAACCATAGCCAGCCAAAATACTGCCTATAGTGGATGAAATGGCTCGTGGTCAA   13000
ASFV CN/SC/2019     CTAAAAATTGATTTGCAATCAAATCTCATAGAATTGTCACAACAAAGAACCATAGCCAGCCAAAATACTGCCTATAGTGGATGAAATGGCTCGTGGTCAA   13000
ASFV Del MGF_360_4L CTAAAAATTGATTTGCAATCAAATCTCATAGAATTGTCACAACAAAGAACCATAGCCAGCCAAAATACTGCCTATAGTGGATGAAATGGCTCGTGGTCAA   13000

Consensus           AATATTCGTAAGAGGACGTTCTCCGATATGGACACTCCTTCAGATAAAAATATAGGAATCCATACTAATTCTTTACCTAAGAATAACTTGTATAGAAGAA   13100
ASFV CN/SC/2019     AATATTCGTAAGAGGACGTTCTCCGATATGGACACTCCTTCAGATAAAAATATAGGAATCCATACTAATTCTTTACCTAAGAATAACTTGTATAGAAGAA   13100
ASFV Del MGF_360_4L AATATTCGTAAGAGGACGTTCTCCGATATGGACACTCCTTCAGATAAAAATATAGGAATCCATACTAATTCTTTACCTAAGAATAACTTGTATAGAAGAA   13100

Consensus           TATTATTTAAAGGTAAAATATCTAACTATAGTATATCCAAGGACAGCTTGGCTAAAGATCATTCATCTAATCATAGTATCTCGAAAAACGGTTTAATTGG   13200
ASFV CN/SC/2019     TATTATTTAAAGGTAAAATATCTAACTATAGTATATCCAAGGACAGCTTGGCTAAAGATCATTCATCTAATCATAGTATCTCGAAAAACGGTTTAATTGG   13200
ASFV Del MGF_360_4L TATTATTTAAAGGTAAAATATCTAACTATAGTATATCCAAGGACAGCTTGGCTAAAGATCATTCATCTAATCATAGTATCTCGAAAAACGGTTTAATTGG   13200

Consensus           AAAAAAGCGTCCAGCTCCCCTTGATATATCGTTTCAGAATATGAATTCCTCTATTTCATCTAGTACCCAAAAAAAGACAAGAATTTTAGACGAAGAAATC   13300
ASFV CN/SC/2019     AAAAAAGCGTCCAGCTCCCCTTGATATATCGTTTCAGAATATGAATTCCTCTATTTCATCTAGTACCCAAAAAAAGACAAGAATTTTAGACGAAGAAATC   13300
ASFV Del MGF_360_4L AAAAAAGCGTCCAGCTCCCCTTGATATATCGTTTCAGAATATGAATTCCTCTATTTCATCTAGTACCCAAAAAAAGACAAGAATTTTAGACGAAGAAATC   13300

Consensus           AAAGATCAAAGTTTATCAAATGAAAATGATAGAGATTCTCCTGTTATTGTGGATATAACCTTAAAACCATCTTACATGTCAAAAACATCACGGATTACGG   13400
ASFV CN/SC/2019     AAAGATCAAAGTTTATCAAATGAAAATGATAGAGATTCTCCTGTTATTGTGGATATAACCTTAAAACCATCTTACATGTCAAAAACATCACGGATTACGG   13400
ASFV Del MGF_360_4L AAAGATCAAAGTTTATCAAATGAAAATGATAGAGATTCTCCTGTTATTGTGGATATAACCTTAAAACCATCTTACATGTCAAAAACATCACGGATTACGG   13400

Consensus           AAATTATACATAAGATGAAGGAACTTAACATGAACCGTATTGAGGACGGTTCATCTTTCAACAAAAAAAGAAGTGAGCATGATGATAAAAATATTCTCCT   13500
ASFV CN/SC/2019     AAATTATACATAAGATGAAGGAACTTAACATGAACCGTATTGAGGACGGTTCATCTTTCAACAAAAAAAGAAGTGAGCATGATGATAAAAATATTCTCCT   13500
ASFV Del MGF_360_4L AAATTATACATAAGATGAAGGAACTTAACATGAACCGTATTGAGGACGGTTCATCTTTCAACAAAAAAAGAAGTGAGCATGATGATAAAAATATTCTCCT   13500

Consensus           ACACACTATGGAAATGGAGGAGGAGGATTGCGAGATAGAAGAGGATATTGCTATAGATAGTCCATATTTAAATACTTCTCTTTCTGAGGATGACACCGAT   13600
ASFV CN/SC/2019     ACACACTATGGAAATGGAGGAGGAGGATTGCGAGATAGAAGAGGATATTGCTATAGATAGTCCATATTTAAATACTTCTCTTTCTGAGGATGACACCGAT   13600
ASFV Del MGF_360_4L ACACACTATGGAAATGGAGGAGGAGGATTGCGAGATAGAAGAGGATATTGCTATAGATAGTCCATATTTAAATACTTCTCTTTCTGAGGATGACACCGAT   13600

Consensus           TCTATTGTAGGAACAGATTATTCTGAGGAAGAAAAAGAAACTATCTCTGAAACGGAATCTTCATCCGACGATGAGTCCTATTCACTTTATGATAGTTTCT   13700
ASFV CN/SC/2019     TCTATTGTAGGAACAGATTATTCTGAGGAAGAAAAAGAAACTATCTCTGAAACGGAATCTTCATCCGACGATGAGTCCTATTCACTTTATGATAGTTTCT   13700
ASFV Del MGF_360_4L TCTATTGTAGGAACAGATTATTCTGAGGAAGAAAAAGAAACTATCTCTGAAACGGAATCTTCATCCGACGATGAGTCCTATTCACTTTATGATAGTTTCT   13700

Consensus           AACTAAATAAGATTCTGAATTATTCTTAATAGTAAGCGAATAAGAATAATTCCCTAATTATACTTATTTTTTTTTTCTGCTCATATTATAACAGGATGTT   13800
ASFV CN/SC/2019     AACTAAATAAGATTCTGAATTATTCTTAATAGTAAGCGAATAAGAATAATTCCCTAATTATACTTATTTTTTTTTTCTGCTCATATTATAACAGGATGTT   13800
ASFV Del MGF_360_4L AACTAAATAAGATTCTGAATTATTCTTAATAGTAAGCGAATAAGAATAATTCCCTAATTATACTTATTTTTTTTTTCTGCTCATATTATAACAGGATGTT   13800

Consensus           GTTTAGGTATTTAGTATGGCTTTTTAGGTTTATTGAGGTTAAAAATGTAGTTAGCATTAGTTTACTTGTAATAGGTAGTAATTATTTAACGACAGCCATT   13900
ASFV CN/SC/2019     GTTTAGGTATTTAGTATGGCTTTTTAGGTTTATTGAGGTTAAAAATGTAGTTAGCATTAGTTTACTTGTAATAGGTAGTAATTATTTAACGACAGCCATT   13900
ASFV Del MGF_360_4L GTTTAGGTATTTAGTATGGCTTTTTAGGTTTATTGAGGTTAAAAATGTAGTTAGCATTAGTTTACTTGTAATAGGTAGTAATTATTTAACGACAGCCATT   13900

Consensus           TCTAATAATACTAGTACAACTATTTCACCCACAACAACAAGTAGTAATTATTTAATGACAGCCATTTCCAATAATACCAGTACAACTATTTCACCCACAA   14000
ASFV CN/SC/2019     TCTAATAATACTAGTACAACTATTTCACCCACAACAACAAGTAGTAATTATTTAATGACAGCCATTTCCAATAATACCAGTACAACTATTTCACCCACAA   14000
ASFV Del MGF_360_4L TCTAATAATACTAGTACAACTATTTCACCCACAACAACAAGTAGTAATTATTTAATGACAGCCATTTCCAATAATACCAGTACAACTATTTCACCCACAA   14000

Consensus           CAACAAGTAGTAATTATTTAATGACAGCCATTCCTAATATTATTAGTGATAAAGAAGACGATATACATTTCAGCACAGATAAGACTGTATTTGATAGGTT   14100
ASFV CN/SC/2019     CAACAAGTAGTAATTATTTAATGACAGCCATTCCTAATATTATTAGTGATAAAGAAGACGATATACATTTCAGCACAGATAAGACTGTATTTGATAGGTT   14100
ASFV Del MGF_360_4L CAACAAGTAGTAATTATTTAATGACAGCCATTCCTAATATTATTAGTGATAAAGAAGACGATATACATTTCAGCACAGATAAGACTGTATTTGATAGGTT   14100

Consensus           ATCCCCTATAACTTTATATCGAGCTATCAGGTCGACCCTAAATGACACTAGTACGAAAACAATGACCGATCATATTTTAACAAGACCTTATAGACCTACT   14200
ASFV CN/SC/2019     ATCCCCTATAACTTTATATCGAGCTATCAGGTCGACCCTAAATGACACTAGTACGAAAACAATGACCGATCATATTTTAACAAGACCTTATAGACCTACT   14200
ASFV Del MGF_360_4L ATCCCCTATAACTTTATATCGAGCTATCAGGTCGACCCTAAATGACACTAGTACGAAAACAATGACCGATCATATTTTAACAAGACCTTATAGACCTACT   14200

Consensus           ACAGTGATATTCCACTCTGATACTCCCCAGCCAGTTAAAAATGCGACTCAAGGCAACATTGTAAAAAAAATATATAGACAAGTGCTTACCTTTTTTATTC   14300
ASFV CN/SC/2019     ACAGTGATATTCCACTCTGATACTCCCCAGCCAGTTAAAAATGCGACTCAAGGCAACATTGTAAAAAAAATATATAGACAAGTGCTTACCTTTTTTATTC   14300
ASFV Del MGF_360_4L ACAGTGATATTCCACTCTGATACTCCCCAGCCAGTTAAAAATGCGACTCAAGGCAACATTGTAAAAAAAATATATAGACAAGTGCTTACCTTTTTTATTC   14300

Consensus           AACCTAATCCCCTTTTTCCCTGTTTTAAAAATCATGAAGTTTTTTTAAATTTAGCTAATATTTTAAATACCATACTATGTATAATTCTTATAAAAAATGT   14400
ASFV CN/SC/2019     AACCTAATCCCCTTTTTCCCTGTTTTAAAAATCATGAAGTTTTTTTAAATTTAGCTAATATTTTAAATACCATACTATGTATAATTCTTATAAAAAATGT   14400
ASFV Del MGF_360_4L AACCTAATCCCCTTTTTCCCTGTTTTAAAAATCATGAAGTTTTTTTAAATTTAGCTAATATTTTAAATACCATACTATGTATAATTCTTATAAAAAATGT   14400

Consensus           ATGAAATTATTTTGGCGATTATTATCATACTTTTAACAATTATTATTTTTTATTTTTATAAAACACCCTTTAAATGTATAACGACAACTAAAACCCCTGT   14500
ASFV CN/SC/2019     ATGAAATTATTTTGGCGATTATTATCATACTTTTAACAATTATTATTTTTTATTTTTATAAAACACCCTTTAAATGTATAACGACAACTAAAACCCCTGT   14500
ASFV Del MGF_360_4L ATGAAATTATTTTGGCGATTATTATCATACTTTTAACAATTATTATTTTTTATTTTTATAAAACACCCTTTAAATGTATAACGACAACTAAAACCCCTGT   14500

Consensus           ACTATTTATAAAATTTCAACTCATTGCTGCGGATAATTATCAAGCTATTACGTGGAAAGATGGAATATTAAACTATGAGAAAATAGATCAACCCACTCCT   14600
ASFV CN/SC/2019     ACTATTTATAAAATTTCAACTCATTGCTGCGGATAATTATCAAGCTATTACGTGGAAAGATGGAATATTAAACTATGAGAAAATAGATCAACCCACTCCT   14600
ASFV Del MGF_360_4L ACTATTTATAAAATTTCAACTCATTGCTGCGGATAATTATCAAGCTATTACGTGGAAAGATGGAATATTAAACTATGAGAAAATAGATCAACCCACTCCT   14600

Consensus           CTATATCTTAGTGTTAATGGGCTTATTTTTGATTGTGCCAAGCTTCAGCCACTAACAACCAAATCAAATGTAACATCTGGTGACAAAGTTGTCCATATTG   14700
ASFV CN/SC/2019     CTATATCTTAGTGTTAATGGGCTTATTTTTGATTGTGCCAAGCTTCAGCCACTAACAACCAAATCAAATGTAACATCTGGTGACAAAGTTGTCCATATTG   14700
ASFV Del MGF_360_4L CTATATCTTAGTGTTAATGGGCTTATTTTTGATTGTGCCAAGCTTCAGCCACTAACAACCAAATCAAATGTAACATCTGGTGACAAAGTTGTCCATATTG   14700

Consensus           GACAAACATTCGAATATAATAATCTTTTAATGTGGAAAGTTAATGATCAGGGCTTTTTAAATATTAGTGTTACTGGTACCAAATTTAACTTAATAGCCAT   14800
ASFV CN/SC/2019     GACAAACATTCGAATATAATAATCTTTTAATGTGGAAAGTTAATGATCAGGGCTTTTTAAATATTAGTGTTACTGGTACCAAATTTAACTTAATAGCCAT   14800
ASFV Del MGF_360_4L GACAAACATTCGAATATAATAATCTTTTAATGTGGAAAGTTAATGATCAGGGCTTTTTAAATATTAGTGTTACTGGTACCAAATTTAACTTAATAGCCAT   14800

Consensus           TACCGGCAAGCTAGGATTTTATACGGATCCCCCTTCGCATTTGATAATTATGCCGTTAAAGTTTTTTCCAGTTCATAAATTTAGTAAAAATGAACCCAAT   14900
ASFV CN/SC/2019     TACCGGCAAGCTAGGATTTTATACGGATCCCCCTTCGCATTTGATAATTATGCCGTTAAAGTTTTTTCCAGTTCATAAATTTAGTAAAAATGAACCCAAT   14900
ASFV Del MGF_360_4L TACCGGCAAGCTAGGATTTTATACGGATCCCCCTTCGCATTTGATAATTATGCCGTTAAAGTTTTTTCCAGTTCATAAATTTAGTAAAAATGAACCCAAT   14900

Consensus           AAAAAACAAAAGAGGTTCATCTACTTTTAAGGAGGAATAAACCAGGGAATTTAATTAATATTAAATAACCATGGTTTCCAGGTTTTTAATAGCAGAGTAC   15000
ASFV CN/SC/2019     AAAAAACAAAAGAGGTTCATCTACTTTTAAGGAGGAATAAACCAGGGAATTTAATTAATATTAAATAACCATGGTTTCCAGGTTTTTAATAGCAGAGTAC   15000
ASFV Del MGF_360_4L AAAAAACAAAAGAGGTTCATCTACTTTTAAGGAGGAATAAACCAGGGAATTTAATTAATATTAAATAACCATGGTTTCCAGGTTTTTAATAGCAGAGTAC   15000

Consensus           AGACACCTGATAGAGAATCCCTCTGAGAATTTCAAAATTTCGGTGAATGAGAAGGATATGACTGAATGGGATGTGATCTTAAGGGGCCCACCTGACACTT   15100
ASFV CN/SC/2019     AGACACCTGATAGAGAATCCCTCTGAGAATTTCAAAATTTCGGTGAATGAGAAGGATATGACTGAATGGGATGTGATCTTAAGGGGCCCACCTGACACTT   15100
ASFV Del MGF_360_4L AGACACCTGATAGAGAATCCCTCTGAGAATTTCAAAATTTCGGTGAATGAGAAGGATATGACTGAATGGGATGTGATCTTAAGGGGCCCACCTGACACTT   15100

Consensus           TTTATGAGGGAGGCTTATTCAAGGCAAAAATCGCCTTTCCTCCAGAATACCCATATGCACCACCCAGATTAACATTCACCTCTGAAATGTGGCATCCTAA   15200
ASFV CN/SC/2019     TTTATGAGGGAGGCTTATTCAAGGCAAAAATCGCCTTTCCTCCAGAATACCCATATGCACCACCCAGATTAACATTCACCTCTGAAATGTGGCATCCTAA   15200
ASFV Del MGF_360_4L TTTATGAGGGAGGCTTATTCAAGGCAAAAATCGCCTTTCCTCCAGAATACCCATATGCACCACCCAGATTAACATTCACCTCTGAAATGTGGCATCCTAA   15200

Consensus           TATTTACTCTGATGGAAAACTATGTATCTCTATCTTACACGGAGACAATGCTGAAGAACAGGGAATGACTTGGTCTCCGGCTCAAAAGATTGATACCATT   15300
ASFV CN/SC/2019     TATTTACTCTGATGGAAAACTATGTATCTCTATCTTACACGGAGACAATGCTGAAGAACAGGGAATGACTTGGTCTCCGGCTCAAAAGATTGATACCATT   15300
ASFV Del MGF_360_4L TATTTACTCTGATGGAAAACTATGTATCTCTATCTTACACGGAGACAATGCTGAAGAACAGGGAATGACTTGGTCTCCGGCTCAAAAGATTGATACCATT   15300

Consensus           CTTCTTAGTGTAATTTCACTGCTCAATGAGCCAAATCCAGATTCTCCAGCAAATGTGGATGCAGCTAAAAGCTACCGTAAACTCTTATATAAAGAGGATT   15400
ASFV CN/SC/2019     CTTCTTAGTGTAATTTCACTGCTCAATGAGCCAAATCCAGATTCTCCAGCAAATGTGGATGCAGCTAAAAGCTACCGTAAACTCTTATATAAAGAGGATT   15400
ASFV Del MGF_360_4L CTTCTTAGTGTAATTTCACTGCTCAATGAGCCAAATCCAGATTCTCCAGCAAATGTGGATGCAGCTAAAAGCTACCGTAAACTCTTATATAAAGAGGATT   15400

Consensus           TGGAATCATATCCCATGGAAGTTAAAAGGACTGTCAAAAAATCATTAGATGAGTGTTCACCAGAAGACATAGAATATTTTAAAAATGCTGCATCCAATGT   15500
ASFV CN/SC/2019     TGGAATCATATCCCATGGAAGTTAAAAGGACTGTCAAAAAATCATTAGATGAGTGTTCACCAGAAGACATAGAATATTTTAAAAATGCTGCATCCAATGT   15500
ASFV Del MGF_360_4L TGGAATCATATCCCATGGAAGTTAAAAGGACTGTCAAAAAATCATTAGATGAGTGTTCACCAGAAGACATAGAATATTTTAAAAATGCTGCATCCAATGT   15500

Consensus           TCCACCAATACCCAGTGATGCTTATGAAGATGAATGTGAAGAAATGGAGGATGACACATATATCTTAACCTATGATGATGAGGATGAAGAAGAGGAGGAT   15600
ASFV CN/SC/2019     TCCACCAATACCCAGTGATGCTTATGAAGATGAATGTGAAGAAATGGAGGATGACACATATATCTTAACCTATGATGATGAGGATGAAGAAGAGGAGGAT   15600
ASFV Del MGF_360_4L TCCACCAATACCCAGTGATGCTTATGAAGATGAATGTGAAGAAATGGAGGATGACACATATATCTTAACCTATGATGATGAGGATGAAGAAGAGGAGGAT   15600

Consensus           GATGAGTAATGCTTTACATTTTAGGTTGCATACATTTAGTGTTGATTTTAGTTACTTAGATTTTAGTGCTTACAGTTTAGTGCATAGAATTTAATGCTTA   15700
ASFV CN/SC/2019     GATGAGTAATGCTTTACATTTTAGGTTGCATACATTTAGTGTTGATTTTAGTTACTTAGATTTTAGTGCTTACAGTTTAGTGCATAGAATTTAATGCTTA   15700
ASFV Del MGF_360_4L GATGAGTAATGCTTTACATTTTAGGTTGCATACATTTAGTGTTGATTTTAGTTACTTAGATTTTAGTGCTTACAGTTTAGTGCATAGAATTTAATGCTTA   15700

Consensus           GAATTTAATGCTTAGAATTTAGATTTTAGTGTTTAGTATTGAGATTTTAATGCATATAATGATGCTTATTGTGGCAAAAAAAAATCAGAAAATTATATAA   15800
ASFV CN/SC/2019     GAATTTAATGCTTAGAATTTAGATTTTAGTGTTTAGTATTGAGATTTTAATGCATATAATGATGCTTATTGTGGCAAAAAAAAATCAGAAAATTATATAA   15800
ASFV Del MGF_360_4L GAATTTAATGCTTAGAATTTAGATTTTAGTGTTTAGTATTGAGATTTTAATGCATATAATGATGCTTATTGTGGCAAAAAAAAATCAGAAAATTATATAA   15800

Consensus           TCTGTATATAATTTCTTGCTGATGTATATATATTATTTTTTTTGTCTAAATGAAATTTAAACAGAAAATTTTATAAATTTTTAATAGTATATACAGGATG   15900
ASFV CN/SC/2019     TCTGTATATAATTTCTTGCTGATGTATATATATTATTTTTTTTGTCTAAATGAAATTTAAACAGAAAATTTTATAAATTTTTAATAGTATATACAGGATG   15900
ASFV Del MGF_360_4L TCTGTATATAATTTCTTGCTGATGTATATATATTATTTTTTTTGTCTAAATGAAATTTAAACAGAAAATTTTATAAATTTTTAATAGTATATACAGGATG   15900

Consensus           CTAAGGGTTTTCATATTTTTTGTTTTTTTAGGAAGTGGCTTAACAGGTAGGATTAAACCACAGGTCACCTGCAAATACTTTATATCAGAAAATAATACAT   16000
ASFV CN/SC/2019     CTAAGGGTTTTCATATTTTTTGTTTTTTTAGGAAGTGGCTTAACAGGTAGGATTAAACCACAGGTCACCTGCAAATACTTTATATCAGAAAATAATACAT   16000
ASFV Del MGF_360_4L CTAAGGGTTTTCATATTTTTTGTTTTTTTAGGAAGTGGCTTAACAGGTAGGATTAAACCACAGGTCACCTGCAAATACTTTATATCAGAAAATAATACAT   16000

Consensus           GGTATAAGTACAATGTGACTATTCTCAATAGTAGTATAGTTCTTCCTGCATATAATACTATACCAAGCAATGCTGCTGGCATTTCATGCACTTGTCATGA   16100
ASFV CN/SC/2019     GGTATAAGTACAATGTGACTATTCTCAATAGTAGTATAGTTCTTCCTGCATATAATACTATACCAAGCAATGCTGCTGGCATTTCATGCACTTGTCATGA   16100
ASFV Del MGF_360_4L GGTATAAGTACAATGTGACTATTCTCAATAGTAGTATAGTTCTTCCTGCATATAATACTATACCAAGCAATGCTGCTGGCATTTCATGCACTTGTCATGA   16100

Consensus           CATAGATTATTTACAAAAAAATAACATAAGTATTCACTACAATACAAGTATTTTAAAGACGTTTCAGGACATCCGTATTATCCGCTGCGGGATGAAAAAT   16200
ASFV CN/SC/2019     CATAGATTATTTACAAAAAAATAACATAAGTATTCACTACAATACAAGTATTTTAAAGACGTTTCAGGACATCCGTATTATCCGCTGCGGGATGAAAAAT   16200
ASFV Del MGF_360_4L CATAGATTATTTACAAAAAAATAACATAAGTATTCACTACAATACAAGTATTTTAAAGACGTTTCAGGACATCCGTATTATCCGCTGCGGGATGAAAAAT   16200

Consensus           ATTTCTGAAATTGCAGGTGGCTTTGGTAAAGAACTCAAGTTTTTGGACCTAAGGTATAACGATTTACAAGTCATAGATTATAACATACTCAGAAAACTTA   16300
ASFV CN/SC/2019     ATTTCTGAAATTGCAGGTGGCTTTGGTAAAGAACTCAAGTTTTTGGACCTAAGGTATAACGATTTACAAGTCATAGATTATAACATACTCAGAAAACTTA   16300
ASFV Del MGF_360_4L ATTTCTGAAATTGCAGGTGGCTTTGGTAAAGAACTCAAGTTTTTGGACCTAAGGTATAACGATTTACAAGTCATAGATTATAACATACTCAGAAAACTTA   16300

Consensus           TTCGCTCCAACACCCCAACCTACCTATATTACAATAATCTAATGTGTGGAAAAAGAAATTGTCCCTTATACTACTTCCTACTAAAACAGGAACAGACGTA   16400
ASFV CN/SC/2019     TTCGCTCCAACACCCCAACCTACCTATATTACAATAATCTAATGTGTGGAAAAAGAAATTGTCCCTTATACTACTTCCTACTAAAACAGGAACAGACGTA   16400
ASFV Del MGF_360_4L TTCGCTCCAACACCCCAACCTACCTATATTACAATAATCTAATGTGTGGAAAAAGAAATTGTCCCTTATACTACTTCCTACTAAAACAGGAACAGACGTA   16400

Consensus           CCTAAAGCGTCTTCCGCAGTTTTTCTTAAGAAGAATTAATTTTAGTAACAATAACACATTTTTGTATCATTTTTTAAGCTGCGGGAATAAGCCAGGACAT   16500
ASFV CN/SC/2019     CCTAAAGCGTCTTCCGCAGTTTTTCTTAAGAAGAATTAATTTTAGTAACAATAACACATTTTTGTATCATTTTTTAAGCTGCGGGAATAAGCCAGGACAT   16500
ASFV Del MGF_360_4L CCTAAAGCGTCTTCCGCAGTTTTTCTTAAGAAGAATTAATTTTAGTAACAATAACACATTTTTGTATCATTTTTTAAGCTGCGGGAATAAGCCAGGACAT   16500

Consensus           GAGTTTCTGGAATACCAAACAAAATATTGTAGAACAAAGTTTCCCGAGATAAATATTACGGTAAATCAATTGATAGCTAAGAAAAATACGGAACGTTATA   16600
ASFV CN/SC/2019     GAGTTTCTGGAATACCAAACAAAATATTGTAGAACAAAGTTTCCCGAGATAAATATTACGGTAAATCAATTGATAGCTAAGAAAAATACGGAACGTTATA   16600
ASFV Del MGF_360_4L GAGTTTCTGGAATACCAAACAAAATATTGTAGAACAAAGTTTCCCGAGATAAATATTACGGTAAATCAATTGATAGCTAAGAAAAATACGGAACGTTATA   16600

Consensus           AAAGCTGCTACCCCTTAGTGTTCATATCTATTTTATGCTCCTGTATATCATTTCTGTTTTTATTCATATGCTTGTTGCGTTCTATTTGTAAAAAATATTC   16700
ASFV CN/SC/2019     AAAGCTGCTACCCCTTAGTGTTCATATCTATTTTATGCTCCTGTATATCATTTCTGTTTTTATTCATATGCTTGTTGCGTTCTATTTGTAAAAAATATTC   16700
ASFV Del MGF_360_4L AAAGCTGCTACCCCTTAGTGTTCATATCTATTTTATGCTCCTGTATATCATTTCTGTTTTTATTCATATGCTTGTTGCGTTCTATTTGTAAAAAATATTC   16700

Consensus           CTGTACGAAACAGGATAAGTCGAGCCATAACTATATTCCACTCATTCCATCCTACACTTTTAGTTTAAAAAAACATCGTCATCCTGAGACAGCAGTTGTA   16800
ASFV CN/SC/2019     CTGTACGAAACAGGATAAGTCGAGCCATAACTATATTCCACTCATTCCATCCTACACTTTTAGTTTAAAAAAACATCGTCATCCTGAGACAGCAGTTGTA   16800
ASFV Del MGF_360_4L CTGTACGAAACAGGATAAGTCGAGCCATAACTATATTCCACTCATTCCATCCTACACTTTTAGTTTAAAAAAACATCGTCATCCTGAGACAGCAGTTGTA   16800

Consensus           GAAGATCATACAACCTCAGCAAACAGTCCTATTGTTTATATACCAACAACAGAAGAAAAAAAGGTTTCATGTTCAAGAAGAAAGTAAATGTATGGCTTAT   16900
ASFV CN/SC/2019     GAAGATCATACAACCTCAGCAAACAGTCCTATTGTTTATATACCAACAACAGAAGAAAAAAAGGTTTCATGTTCAAGAAGAAAGTAAATGTATGGCTTAT   16900
ASFV Del MGF_360_4L GAAGATCATACAACCTCAGCAAACAGTCCTATTGTTTATATACCAACAACAGAAGAAAAAAAGGTTTCATGTTCAAGAAGAAAGTAAATGTATGGCTTAT   16900

Consensus           TTTAGTATGTATATGTCCGCTACTTCGCATCTATTCAGGTTTTAGTTAAAAAAAAAGCTGAATTAGTATTAAGCTTAGCTATTTCTATATATTTCTATAT   17000
ASFV CN/SC/2019     TTTAGTATGTATATGTCCGCTACTTCGCATCTATTCAGGTTTTAGTTAAAAAAAAAGCTGAATTAGTATTAAGCTTAGCTATTTCTATATATTTCTATAT   17000
ASFV Del MGF_360_4L TTTAGTATGTATATGTCCGCTACTTCGCATCTATTCAGGTTTTAGTTAAAAAAAAAGCTGAATTAGTATTAAGCTTAGCTATTTCTATATATTTCTATAT   17000

Consensus           ATTCCTATATATTCCTATATATTCCTATATACTTGTTATTTATTGCTTAACTGTGTTATTCTACATTTACTGCTTAAACTATCCTTAAATGTACTACTGG   17100
ASFV CN/SC/2019     ATTCCTATATATTCCTATATATTCCTATATACTTGTTATTTATTGCTTAACTGTGTTATTCTACATTTACTGCTTAAACTATCCTTAAATGTACTACTGG   17100
ASFV Del MGF_360_4L ATTCCTATATATTCCTATATATTCCTATATACTTGTTATTTATTGCTTAACTGTGTTATTCTACATTTACTGCTTAAACTATCCTTAAATGTACTACTGG   17100

Consensus           TTACAATTAGTTTTTCCGTATCCAAAGCGGGGGATAAATGGTATTTGTCTTATCAATCTTCTCAAAAAGTTCTGAGTTACTGTACAGTATGCTATTTATA   17200
ASFV CN/SC/2019     TTACAATTAGTTTTTCCGTATCCAAAGCGGGGGATAAATGGTATTTGTCTTATCAATCTTCTCAAAAAGTTCTGAGTTACTGTACAGTATGCTATTTATA   17200
ASFV Del MGF_360_4L TTACAATTAGTTTTTCCGTATCCAAAGCGGGGGATAAATGGTATTTGTCTTATCAATCTTCTCAAAAAGTTCTGAGTTACTGTACAGTATGCTATTTATA   17200

Consensus           GATCCTGTAGGTAAGACGACATTGTGCTCTTTTTGTATCACTACTTTAATATTTTTAGCAGTAAGAGGGTATTGATATTTTTCTAAGGCTTCCTTAACCA   17300
ASFV CN/SC/2019     GATCCTGTAGGTAAGACGACATTGTGCTCTTTTTGTATCACTACTTTAATATTTTTAGCAGTAAGAGGGTATTGATATTTTTCTAAGGCTTCCTTAACCA   17300
ASFV Del MGF_360_4L GATCCTGTAGGTAAGACGACATTGTGCTCTTTTTGTATCACTACTTTAATATTTTTAGCAGTAAGAGGGTATTGATATTTTTCTAAGGCTTCCTTAACCA   17300

Consensus           TGGAAATCAACTTCTGAGTCTCCATGTTGAGGCAACCAACGAACTAACCGGACTAGAAGAAGAGTCTATACTTCTTTTTTTTGTATTAAATTTTAAAAAA   17400
ASFV CN/SC/2019     TGGAAATCAACTTCTGAGTCTCCATGTTGAGGCAACCAACGAACTAACCGGACTAGAAGAAGAGTCTATACTTCTTTTTTTTGTATTAAATTTTAAAAAA   17400
ASFV Del MGF_360_4L TGGAAATCAACTTCTGAGTCTCCATGTTGAGGCAACCAACGAACTAACCGGACTAGAAGAAGAGTCTATACTTCTTTTTTTTGTATTAAATTTTAAAAAA   17400

Consensus           AAAATTATATGAAAATGCATATAGCCCGCGATTCTATCGTATTTTTGCTAAATAAGTATTTGCAAAATACTATCCTTACAAATAAGATTGAACAAGAATG   17500
ASFV CN/SC/2019     AAAATTATATGAAAATGCATATAGCCCGCGATTCTATCGTATTTTTGCTAAATAAGTATTTGCAAAATACTATCCTTACAAATAAGATTGAACAAGAATG   17500
ASFV Del MGF_360_4L AAAATTATATGAAAATGCATATAGCCCGCGATTCTATCGTATTTTTGCTAAATAAGTATTTGCAAAATACTATCCTTACAAATAAGATTGAACAAGAATG   17500

Consensus           TTTTTTACAGGCTGACACGCCTAAAAAATATTTACAATATATTAAACCATTTTTAATAAATTGTATGACTAAGAATATTACCACCGATCTAGTTATGAAA   17600
ASFV CN/SC/2019     TTTTTTACAGGCTGACACGCCTAAAAAATATTTACAATATATTAAACCATTTTTAATAAATTGTATGACTAAGAATATTACCACCGATCTAGTTATGAAA   17600
ASFV Del MGF_360_4L TTTTTTACAGGCTGACACGCCTAAAAAATATTTACAATATATTAAACCATTTTTAATAAATTGTATGACTAAGAATATTACCACCGATCTAGTTATGAAA   17600

Consensus           GATTCCAAAAGACTAGAACCCTATATTATTTTGGAAATGCGTGATATCATCCAAATGATGTTTTTTAGAACGCTTCAAAAACATATGTTTTTTAAGGAAC   17700
ASFV CN/SC/2019     GATTCCAAAAGACTAGAACCCTATATTATTTTGGAAATGCGTGATATCATCCAAATGATGTTTTTTAGAACGCTTCAAAAACATATGTTTTTTAAGGAAC   17700
ASFV Del MGF_360_4L GATTCCAAAAGACTAGAACCCTATATTATTTTGGAAATGCGTGATATCATCCAAATGATGTTTTTTAGAACGCTTCAAAAACATATGTTTTTTAAGGAAC   17700

Consensus           ATACTGATTTATGCACCGAATACGCGCAAAAAATCGAGGCCTCGTGTTATCATTATACGTACCAGCAACAAGAAAAAACCTTTTTAGAAGAATATTCAAC   17800
ASFV CN/SC/2019     ATACTGATTTATGCACCGAATACGCGCAAAAAATCGAGGCCTCGTGTTATCATTATACGTACCAGCAACAAGAAAAAACCTTTTTAGAAGAATATTCAAC   17800
ASFV Del MGF_360_4L ATACTGATTTATGCACCGAATACGCGCAAAAAATCGAGGCCTCGTGTTATCATTATACGTACCAGCAACAAGAAAAAACCTTTTTAGAAGAATATTCAAC   17800

Consensus           CCGTTGTGGGACGATCAATCATATTATTAACTGCGAAAAAAAAAGTCACCAACAACAGGATAACGATGCCCTTAATAAGCTAATTTCTGGCGAGCTAAAA   17900
ASFV CN/SC/2019     CCGTTGTGGGACGATCAATCATATTATTAACTGCGAAAAAAAAAGTCACCAACAACAGGATAACGATGCCCTTAATAAGCTAATTTCTGGCGAGCTAAAA   17900
ASFV Del MGF_360_4L CCGTTGTGGGACGATCAATCATATTATTAACTGCGAAAAAAAAAGTCACCAACAACAGGATAACGATGCCCTTAATAAGCTAATTTCTGGCGAGCTAAAA   17900

Consensus           CCGGAGGCAATTGGTAGCATGACGTTCGCCGAGCTTTGCCCCTCTGCCGCCTTAAAGGAGAAGACAGAAATTACTCTACGTTCGCAGCAAAAGGTCGCCG   18000
ASFV CN/SC/2019     CCGGAGGCAATTGGTAGCATGACGTTCGCCGAGCTTTGCCCCTCTGCCGCCTTAAAGGAGAAGACAGAAATTACTCTACGTTCGCAGCAAAAGGTCGCCG   18000
ASFV Del MGF_360_4L CCGGAGGCAATTGGTAGCATGACGTTCGCCGAGCTTTGCCCCTCTGCCGCCTTAAAGGAGAAGACAGAAATTACTCTACGTTCGCAGCAAAAGGTCGCCG   18000

Consensus           AAAAGACGTCACAACTTTATAAGTGTCCCAACTGCAAGCAGCGTATGTGTACCTACAGAGAAGTACAAACACGCGCCCTCGATGAGCCATCCACGATATT   18100
ASFV CN/SC/2019     AAAAGACGTCACAACTTTATAAGTGTCCCAACTGCAAGCAGCGTATGTGTACCTACAGAGAAGTACAAACACGCGCCCTCGATGAGCCATCCACGATATT   18100
ASFV Del MGF_360_4L AAAAGACGTCACAACTTTATAAGTGTCCCAACTGCAAGCAGCGTATGTGTACCTACAGAGAAGTACAAACACGCGCCCTCGATGAGCCATCCACGATATT   18100

Consensus           TTGTACCTGTAAAAAATGCGGGCATGAGTTTATTGGCTAAACATTTCCTACCACCTTTAAATCAAAAATAGTTTCTTTACATTCCTGACGAAGCTCATTA   18200
ASFV CN/SC/2019     TTGTACCTGTAAAAAATGCGGGCATGAGTTTATTGGCTAAACATTTCCTACCACCTTTAAATCAAAAATAGTTTCTTTACATTCCTGACGAAGCTCATTA   18200
ASFV Del MGF_360_4L TTGTACCTGTAAAAAATGCGGGCATGAGTTTATTGGCTAAACATTTCCTACCACCTTTAAATCAAAAATAGTTTCTTTACATTCCTGACGAAGCTCATTA   18200

Consensus           TTTGTTTCACACAGATGTTTATCCATTTGTTGTTCACGGATTTGCGCAAAATCCGTAATTACCATATTAAAAATAATATGGTGAATTTTATTTTTTTTTT   18300
ASFV CN/SC/2019     TTTGTTTCACACAGATGTTTATCCATTTGTTGTTCACGGATTTGCGCAAAATCCGTAATTACCATATTAAAAATAATATGGTGAATTTTATTTTTTTTTT   18300
ASFV Del MGF_360_4L TTTGTTTCACACAGATGTTTATCCATTTGTTGTTCACGGATTTGCGCAAAATCCGTAATTACCATATTAAAAATAATATGGTGAATTTTATTTTTTTTTT   18300

Consensus           CCAACTCTGCGAGAATTTCTGAATAGTTCGGCGTAGGTTTAAATACGTAGCGCACGGCAAACATCAACGTATTTAAAATGTTTTTAGATAGGTTTTCATA   18400
ASFV CN/SC/2019     CCAACTCTGCGAGAATTTCTGAATAGTTCGGCGTAGGTTTAAATACGTAGCGCACGGCAAACATCAACGTATTTAAAATGTTTTTAGATAGGTTTTCATA   18400
ASFV Del MGF_360_4L CCAACTCTGCGAGAATTTCTGAATAGTTCGGCGTAGGTTTAAATACGTAGCGCACGGCAAACATCAACGTATTTAAAATGTTTTTAGATAGGTTTTCATA   18400

Consensus           ATTATTCAAGGTTTCGGAGGTTACCAATACCTCGTAAAATGAATGTCGCTGCTTTTTGTTGAGTTTTTCGCTGACCCGCTTGACCGCTAAAAGGAAGTAT   18500
ASFV CN/SC/2019     ATTATTCAAGGTTTCGGAGGTTACCAATACCTCGTAAAATGAATGTCGCTGCTTTTTGTTGAGTTTTTCGCTGACCCGCTTGACCGCTAAAAGGAAGTAT   18500
ASFV Del MGF_360_4L ATTATTCAAGGTTTCGGAGGTTACCAATACCTCGTAAAATGAATGTCGCTGCTTTTTGTTGAGTTTTTCGCTGACCCGCTTGACCGCTAAAAGGAAGTAT   18500

Consensus           GGTTTTGTCAGCTTTTGAAACATGGATAGATGTAGAACGTAGTTTGTCAGCAAATTTGCCGCGTAATGTAGAGTCTGCTTATCATCTACAACGTCCGTTA   18600
ASFV CN/SC/2019     GGTTTTGTCAGCTTTTGAAACATGGATAGATGTAGAACGTAGTTTGTCAGCAAATTTGCCGCGTAATGTAGAGTCTGCTTATCATCTACAACGTCCGTTA   18600
ASFV Del MGF_360_4L GGTTTTGTCAGCTTTTGAAACATGGATAGATGTAGAACGTAGTTTGTCAGCAAATTTGCCGCGTAATGTAGAGTCTGCTTATCATCTACAACGTCCGTTA   18600

Consensus           AATATTCAATGTCATCCCAGTTTCTTAGAAGGGAAAGGGGCATAAGTAACACAAAAGAAAGTTGCCTATTTGGATATATAAGCCGTGATAGTTCCTGCTT   18700
ASFV CN/SC/2019     AATATTCAATGTCATCCCAGTTTCTTAGAAGGGAAAGGGGCATAAGTAACACAAAAGAAAGTTGCCTATTTGGATATATAAGCCGTGATAGTTCCTGCTT   18700
ASFV Del MGF_360_4L AATATTCAATGTCATCCCAGTTTCTTAGAAGGGAAAGGGGCATAAGTAACACAAAAGAAAGTTGCCTATTTGGATATATAAGCCGTGATAGTTCCTGCTT   18700

Consensus           TAAGTAAAGATTTGTTTCGTAAATATGCATCCGCAATAAATACAAAATTTCCTGAATCTGTTGATGTAAACCATCTGCATTGTGAAATAAACAGACTAAA   18800
ASFV CN/SC/2019     TAAGTAAAGATTTGTTTCGTAAATATGCATCCGCAATAAATACAAAATTTCCTGAATCTGTTGATGTAAACCATCTGCATTGTGAAATAAACAGACTAAA   18800
ASFV Del MGF_360_4L TAAGTAAAGATTTGTTTCGTAAATATGCATCCGCAATAAATACAAAATTTCCTGAATCTGTTGATGTAAACCATCTGCATTGTGAAATAAACAGACTAAA   18800

Consensus           AATGTTTCCATTTTCATGCAAATATTAAAACAAAAATTTAAAAGTTTTTTTCATTAATGCATGTGGTATCATTATCATTTAAACATTACATTTTTTTAGT   18900
ASFV CN/SC/2019     AATGTTTCCATTTTCATGCAAATATTAAAACAAAAATTTAAAAGTTTTTTTCATTAATGCATGTGGTATCATTATCATTTAAACATTACATTTTTTTAGT   18900
ASFV Del MGF_360_4L AATGTTTCCATTTTCATGCAAATATTAAAACAAAAATTTAAAAGTTTTTTTCATTAATGCATGTGGTATCATTATCATTTAAACATTACATTTTTTTAGT   18900

Consensus           AACATTACACGTTTTAAACGAACTTTGTATTTTTTTAACGAACTCCGGTTCTAAAAGCTCTCTATACCATGCTTTTGGTGTTGATTGACGTTGATGGCTT   19000
ASFV CN/SC/2019     AACATTACACGTTTTAAACGAACTTTGTATTTTTTTAACGAACTCCGGTTCTAAAAGCTCTCTATACCATGCTTTTGGTGTTGATTGACGTTGATGGCTT   19000
ASFV Del MGF_360_4L AACATTACACGTTTTAAACGAACTTTGTATTTTTTTAACGAACTCCGGTTCTAAAAGCTCTCTATACCATGCTTTTGGTGTTGATTGACGTTGATGGCTT   19000

Consensus           TATGGGCCAATTATATAATGAAAATGGGACACAGACGATTTTAATCCCACGAGAAGTGGTCATTTTTTATTGGGAAAAAAATACGCCTTCTAAAATCTTG   19100
ASFV CN/SC/2019     TATGGGCCAATTATATAATGAAAATGGGACACAGACGATTTTAATCCCACGAGAAGTGGTCATTTTTTATTGGGAAAAAAATACGCCTTCTAAAATCTTG   19100
ASFV Del MGF_360_4L TATGGGCCAATTATATAATGAAAATGGGACACAGACGATTTTAATCCCACGAGAAGTGGTCATTTTTTATTGGGAAAAAAATACGCCTTCTAAAATCTTG   19100

Consensus           CAGCTGTTCTTTCATGGCGGAATCGACCCAATCTTTGAAAAAATAAATCAACGGTCGTTTTCTTTCCAGTCGCGTCACATTCACCATTTCACGCTTGATG   19200
ASFV CN/SC/2019     CAGCTGTTCTTTCATGGCGGAATCGACCCAATCTTTGAAAAAATAAATCAACGGTCGTTTTCTTTCCAGTCGCGTCACATTCACCATTTCACGCTTGATG   19200
ASFV Del MGF_360_4L CAGCTGTTCTTTCATGGCGGAATCGACCCAATCTTTGAAAAAATAAATCAACGGTCGTTTTCTTTCCAGTCGCGTCACATTCACCATTTCACGCTTGATG   19200

Consensus           AAAGCCCACTCCCGAATTCAATAGCTTTGCCAACTGACACCCTTCAGGCCTTTAAAGCAGGTAAAAAAATGATCTTCCAACATTTGGTTAAGATTACTAA   19300
ASFV CN/SC/2019     AAAGCCCACTCCCGAATTCAATAGCTTTGCCAACTGACACCCTTCAGGCCTTTAAAGCAGGTAAAAAAATGATCTTCCAACATTTGGTTAAGATTACTAA   19300
ASFV Del MGF_360_4L AAAGCCCACTCCCGAATTCAATAGCTTTGCCAACTGACACCCTTCAGGCCTTTAAAGCAGGTAAAAAAATGATCTTCCAACATTTGGTTAAGATTACTAA   19300

Consensus           GGACCATGAGCAAATACTCCTTCTTCATAAGGGAGGACCCGAGGGTGAATGGATACGAAGTTTCAACATTCCAAATGCGACCGTCCAGAACTTGAACGAT   19400
ASFV CN/SC/2019     GGACCATGAGCAAATACTCCTTCTTCATAAGGGAGGACCCGAGGGTGAATGGATACGAAGTTTCAACATTCCAAATGCGACCGTCCAGAACTTGAACGAT   19400
ASFV Del MGF_360_4L GGACCATGAGCAAATACTCCTTCTTCATAAGGGAGGACCCGAGGGTGAATGGATACGAAGTTTCAACATTCCAAATGCGACCGTCCAGAACTTGAACGAT   19400

Consensus           CTCTGTTGCCCCAGCGTGGAGAAGCTTGTCCTAAAGAAAAGGGACTACATCTCTTCAAGCATTGGCTGTCCAAAGCATATCCAAGGATCCAATCACTGTC   19500
ASFV CN/SC/2019     CTCTGTTGCCCCAGCGTGGAGAAGCTTGTCCTAAAGAAAAGGGACTACATCTCTTCAAGCATTGGCTGTCCAAAGCATATCCAAGGATCCAATCACTGTC   19500
ASFV Del MGF_360_4L CTCTGTTGCCCCAGCGTGGAGAAGCTTGTCCTAAAGAAAAGGGACTACATCTCTTCAAGCATTGGCTGTCCAAAGCATATCCAAGGATCCAATCACTGTC   19500

Consensus           CTGTTTTTGAATGCCACGTGCTTTTTAAGTGGATCCAAGAAAACACGTCCTTCGTTCAAGGAGTCTTGGAACGACCTTCACTGCCTTACGAAAAAGCAGA   19600
ASFV CN/SC/2019     CTGTTTTTGAATGCCACGTGCTTTTTAAGTGGATCCAAGAAAACACGTCCTTCGTTCAAGGAGTCTTGGAACGACCTTCACTGCCTTACGAAAAAGCAGA   19600
ASFV Del MGF_360_4L CTGTTTTTGAATGCCACGTGCTTTTTAAGTGGATCCAAGAAAACACGTCCTTCGTTCAAGGAGTCTTGGAACGACCTTCACTGCCTTACGAAAAAGCAGA   19600

Consensus           CCTATTCATTGAACATCGAATAAATATGGTGGACAACCATCCCTTCAAAAAGGATAGCATTAAACAAAATCAAAAAAAAAAGAACTGGATCGCAACGCAA   19700
ASFV CN/SC/2019     CCTATTCATTGAACATCGAATAAATATGGTGGACAACCATCCCTTCAAAAAGGATAGCATTAAACAAAATCAAAAAAAAAAGAACTGGATCGCAACGCAA   19700
ASFV Del MGF_360_4L CCTATTCATTGAACATCGAATAAATATGGTGGACAACCATCCCTTCAAAAAGGATAGCATTAAACAAAATCAAAAAAAAAAGAACTGGATCGCAACGCAA   19700

Consensus           TTTGTCCAACATGGGATATATGTTGACAATGGCATCCTTAGCAAGATTTATAATAAATACAGCCTCTTTTAATAAATGCATATATCCATTATCACAAGAT   19800
ASFV CN/SC/2019     TTTGTCCAACATGGGATATATGTTGACAATGGCATCCTTAGCAAGATTTATAATAAATACAGCCTCTTTTAATAAATGCATATATCCATTATCACAAGAT   19800
ASFV Del MGF_360_4L TTTGTCCAACATGGGATATATGTTGACAATGGCATCCTTAGCAAGATTTATAATAAATACAGCCTCTTTTAATAAATGCATATATCCATTATCACAAGAT   19800

Consensus           ATACGTTAAAATACATTTATATGCATTTAACACATAACCATATTTTGTTTACATATATTATGCGCATTTATCTTATAAAGCATAACCATATGTTGTTTAC   19900
ASFV CN/SC/2019     ATACGTTAAAATACATTTATATGCATTTAACACATAACCATATTTTGTTTACATATATTATGCGCATTTATCTTATAAAGCATAACCATATGTTGTTTAC   19900
ASFV Del MGF_360_4L ATACGTTAAAATACATTTATATGCATTTAACACATAACCATATTTTGTTTACATATATTATGCGCATTTATCTTATAAAGCATAACCATATGTTGTTTAC   19900

Consensus           CACACATGTTTACACATATATCATGTAACTGAATTTTATCTACATATATTATTTTTTTTCAAAAAAAACTTTAAATATTCTCTTTGGCGTAAATATAGAA   20000
ASFV CN/SC/2019     CACACATGTTTACACATATATCATGTAACTGAATTTTATCTACATATATTATTTTTTTTCAAAAAAAACTTTAAATATTCTCTTTGGCGTAAATATAGAA   20000
ASFV Del MGF_360_4L CACACATGTTTACACATATATCATGTAACTGAATTTTATCTACATATATTATTTTTTTTCAAAAAAAACTTTAAATATTCTCTTTGGCGTAAATATAGAA   20000

Consensus           AAAATAAAGTTTAAGAACAGTAGTCTAGGTATTCCTTGGTTTTAATATTGTAAATATAGGTTACATGGAGAAAAATATAATTAATATCTACCGTACAGTC   20100
ASFV CN/SC/2019     AAAATAAAGTTTAAGAACAGTAGTCTAGGTATTCCTTGGTTTTAATATTGTAAATATAGGTTACATGGAGAAAAATATAATTAATATCTACCGTACAGTC   20100
ASFV Del MGF_360_4L AAAATAAAGTTTAAGAACAGTAGTCTAGGTATTCCTTGGTTTTAATATTGTAAATATAGGTTACATGGAGAAAAATATAATTAATATCTACCGTACAGTC   20100

Consensus           CTTCCAGTTATACTTATTATCCAAAATAGTGGTGATTGCAATACATACGAAGTGTATCCACTCAAAAGCATTTTTATAACTAAGCAAATAGGTTTGAATA   20200
ASFV CN/SC/2019     CTTCCAGTTATACTTATTATCCAAAATAGTGGTGATTGCAATACATACGAAGTGTATCCACTCAAAAGCATTTTTATAACTAAGCAAATAGGTTTGAATA   20200
ASFV Del MGF_360_4L CTTCCAGTTATACTTATTATCCAAAATAGTGGTGATTGCAATACATACGAAGTGTATCCACTCAAAAGCATTTTTATAACTAAGCAAATAGGTTTGAATA   20200

Consensus           GGTAATAAACAAAGATCATTCAACGTGCTGGTCTGCGCTAAAGCGGTTATTAAGGCATTTATAAGTGCTTCATTCTCTATTGTAATACGCTTTTGTAGAA   20300
ASFV CN/SC/2019     GGTAATAAACAAAGATCATTCAACGTGCTGGTCTGCGCTAAAGCGGTTATTAAGGCATTTATAAGTGCTTCATTCTCTATTGTAATACGCTTTTGTAGAA   20300
ASFV Del MGF_360_4L GGTAATAAACAAAGATCATTCAACGTGCTGGTCTGCGCTAAAGCGGTTATTAAGGCATTTATAAGTGCTTCATTCTCTATTGTAATACGCTTTTGTAGAA   20300

Consensus           ATTTTTTGCATGCACTAATAACTAAGGGACATTCGCTAAAACTCATCCTTATTTTAATAACGATTTTAATGTAGTAAATTCTGCGGTTAAAGCGGTTTGT   20400
ASFV CN/SC/2019     ATTTTTTGCATGCACTAATAACTAAGGGACATTCGCTAAAACTCATCCTTATTTTAATAACGATTTTAATGTAGTAAATTCTGCGGTTAAAGCGGTTTGT   20400
ASFV Del MGF_360_4L ATTTTTTGCATGCACTAATAACTAAGGGACATTCGCTAAAACTCATCCTTATTTTAATAACGATTTTAATGTAGTAAATTCTGCGGTTAAAGCGGTTTGT   20400

Consensus           AATTGCATGGAAGACCCGAGGTTTCTCTCCAATATAGCCGGACACTGGTGTCGCGTAACGTATTCAACAAAACAATATAAACCGCTTTGCTTTATTTTAT   20500
ASFV CN/SC/2019     AATTGCATGGAAGACCCGAGGTTTCTCTCCAATATAGCCGGACACTGGTGTCGCGTAACGTATTCAACAAAACAATATAAACCGCTTTGCTTTATTTTAT   20500
ASFV Del MGF_360_4L AATTGCATGGAAGACCCGAGGTTTCTCTCCAATATAGCCGGACACTGGTGTCGCGTAACGTATTCAACAAAACAATATAAACCGCTTTGCTTTATTTTAT   20500

Consensus           GGCTATATGATTTCCAAATCATTCCTTCAAAAAGACTTGCATGTCGGTCTATACCGCTTCCGCATTCTGTGGCGGCATCATTTAGGTGGAACATAATGTG   20600
ASFV CN/SC/2019     GGCTATATGATTTCCAAATCATTCCTTCAAAAAGACTTGCATGTCGGTCTATACCGCTTCCGCATTCTGTGGCGGCATCATTTAGGTGGAACATAATGTG   20600
ASFV Del MGF_360_4L GGCTATATGATTTCCAAATCATTCCTTCAAAAAGACTTGCATGTCGGTCTATACCGCTTCCGCATTCTGTGGCGGCATCATTTAGGTGGAACATAATGTG   20600

Consensus           GCTTGGTGGGATCACGGAATGAATGTTTTCCAGCGAGCGCAGCCATTGCCCCGCGTCATTATAGCTGGAGATGTTGACACCGGAAGACCAGATGTGAGCC   20700
ASFV CN/SC/2019     GCTTGGTGGGATCACGGAATGAATGTTTTCCAGCGAGCGCAGCCATTGCCCCGCGTCATTATAGCTGGAGATGTTGACACCGGAAGACCAGATGTGAGCC   20700
ASFV Del MGF_360_4L GCTTGGTGGGATCACGGAATGAATGTTTTCCAGCGAGCGCAGCCATTGCCCCGCGTCATTATAGCTGGAGATGTTGACACCGGAAGACCAGATGTGAGCC   20700

Consensus           GTATCAATGCATAAACCAATCTGTTTCAACCTGGTATTTCGTATCCGTAAAAACAATTCTTTGATCTGCTCAATTGTACTGTATTTATATGTATGATGTT   20800
ASFV CN/SC/2019     GTATCAATGCATAAACCAATCTGTTTCAACCTGGTATTTCGTATCCGTAAAAACAATTCTTTGATCTGCTCAATTGTACTGTATTTATATGTATGATGTT   20800
ASFV Del MGF_360_4L GTATCAATGCATAAACCAATCTGTTTCAACCTGGTATTTCGTATCCGTAAAAACAATTCTTTGATCTGCTCAATTGTACTGTATTTATATGTATGATGTT   20800

Consensus           TGTTATGCGGGGTTTCCAGGTAAATGACAACCCCCTCAACCGGCTTAATTTTTTTTAGTCCTTCCATAATAAGTTCAGGCTCCACAGCGCCTAGGTGTAA   20900
ASFV CN/SC/2019     TGTTATGCGGGGTTTCCAGGTAAATGACAACCCCCTCAACCGGCTTAATTTTTTTTAGTCCTTCCATAATAAGTTCAGGCTCCACAGCGCCTAGGTGTAA   20900
ASFV Del MGF_360_4L TGTTATGCGGGGTTTCCAGGTAAATGACAACCCCCTCAACCGGCTTAATTTTTTTTAGTCCTTCCATAATAAGTTCAGGCTCCACAGCGCCTAGGTGTAA   20900

Consensus           AACTAACCCTTTAATACCGACTTCCTTGCATATAAGTAGTTCTTGTTGTATAAAATGTGTAACAAACGCACTCTTACGGGACCAGGGCACATCTAAGTAG   21000
ASFV CN/SC/2019     AACTAACCCTTTAATACCGACTTCCTTGCATATAAGTAGTTCTTGTTGTATAAAATGTGTAACAAACGCACTCTTACGGGACCAGGGCACATCTAAGTAG   21000
ASFV Del MGF_360_4L AACTAACCCTTTAATACCGACTTCCTTGCATATAAGTAGTTCTTGTTGTATAAAATGTGTAACAAACGCACTCTTACGGGACCAGGGCACATCTAAGTAG   21000

Consensus           GTTCCATGAGCAACAACCCAAAGATTGTGCTTAACAATCATCTTTAAAAGCTCAACTTTATCATCTTCCTGAATATTTATCACAGCCTTTCTAGGGCCGG   21100
ASFV CN/SC/2019     GTTCCATGAGCAACAACCCAAAGATTGTGCTTAACAATCATCTTTAAAAGCTCAACTTTATCATCTTCCTGAATATTTATCACAGCCTTTCTAGGGCCGG   21100
ASFV Del MGF_360_4L GTTCCATGAGCAACAACCCAAAGATTGTGCTTAACAATCATCTTTAAAAGCTCAACTTTATCATCTTCCTGAATATTTATCACAGCCTTTCTAGGGCCGG   21100

Consensus           CAATAAATACCTGAGCTGATTTAAAGGGAAATCCAATTTGTTCGCCGAAGGCTACATAATTAGCAATGCTGTTTGTGATGCAGGTGGTCGTACAACCACT   21200
ASFV CN/SC/2019     CAATAAATACCTGAGCTGATTTAAAGGGAAATCCAATTTGTTCGCCGAAGGCTACATAATTAGCAATGCTGTTTGTGATGCAGGTGGTCGTACAACCACT   21200
ASFV Del MGF_360_4L CAATAAATACCTGAGCTGATTTAAAGGGAAATCCAATTTGTTCGCCGAAGGCTACATAATTAGCAATGCTGTTTGTGATGCAGGTGGTCGTACAACCACT   21200

Consensus           ATCTGACCACAAACGGTGGCTTACAAAAGCTCCAAACATTTTTTTTCTACTTTTTTTCGCTTCAATTTTTACTTCGATTTATGCGAGCTTAATTTTGGAA   21300
ASFV CN/SC/2019     ATCTGACCACAAACGGTGGCTTACAAAAGCTCCAAACATTTTTTTTCTACTTTTTTTCGCTTCAATTTTTACTTCGATTTATGCGAGCTTAATTTTGGAA   21300
ASFV Del MGF_360_4L ATCTGACCACAAACGGTGGCTTACAAAAGCTCCAAACATTTTTTTTCTACTTTTTTTCGCTTCAATTTTTACTTCGATTTATGCGAGCTTAATTTTGGAA   21300

Consensus           ACAAATGTTTTTTCTTTTTAGGTTTTGCACCGCTTTCTTCGTCATCTTCCGGTTTATTGTCTGCCTCATCGGGGACCAGTGAAGTAAACTCCCTAGTATC   21400
ASFV CN/SC/2019     ACAAATGTTTTTTCTTTTTAGGTTTTGCACCGCTTTCTTCGTCATCTTCCGGTTTATTGTCTGCCTCATCGGGGACCAGTGAAGTAAACTCCCTAGTATC   21400
ASFV Del MGF_360_4L ACAAATGTTTTTTCTTTTTAGGTTTTGCACCGCTTTCTTCGTCATCTTCCGGTTTATTGTCTGCCTCATCGGGGACCAGTGAAGTAAACTCCCTAGTATC   21400

Consensus           GTGTAGAAAATTACTATCCTCTTCCTCTGCGATTTTTTCCATGTTGTGGGTCAATTGTGAATACAGGGAAGTTGATGTGGTAGGGTCATAGTCGGGAATG   21500
ASFV CN/SC/2019     GTGTAGAAAATTACTATCCTCTTCCTCTGCGATTTTTTCCATGTTGTGGGTCAATTGTGAATACAGGGAAGTTGATGTGGTAGGGTCATAGTCGGGAATG   21500
ASFV Del MGF_360_4L GTGTAGAAAATTACTATCCTCTTCCTCTGCGATTTTTTCCATGTTGTGGGTCAATTGTGAATACAGGGAAGTTGATGTGGTAGGGTCATAGTCGGGAATG   21500

Consensus           GGTTCAAACTCTTCCAAGCCTGCTGCGAAGCTCGGTATCATCGTGTCGGCATTTTCATCGTATTCTAGAGAACCTATAGAGGTCCGGTCCCTCGAATCTT   21600
ASFV CN/SC/2019     GGTTCAAACTCTTCCAAGCCTGCTGCGAAGCTCGGTATCATCGTGTCGGCATTTTCATCGTATTCTAGAGAACCTATAGAGGTCCGGTCCCTCGAATCTT   21600
ASFV Del MGF_360_4L GGTTCAAACTCTTCCAAGCCTGCTGCGAAGCTCGGTATCATCGTGTCGGCATTTTCATCGTATTCTAGAGAACCTATAGAGGTCCGGTCCCTCGAATCTT   21600

Consensus           CTTTCAAATACTGGATTGGAGAATTAAAATCTGCCATCACTATAACAATACCTTTTTTTTTTACTTTTAATTAAATTATTACGAAACGGCAGCATTTTTT   21700
ASFV CN/SC/2019     CTTTCAAATACTGGATTGGAGAATTAAAATCTGCCATCACTATAACAATACCTTTTTTTTTTACTTTTAATTAAATTATTACGAAACGGCAGCATTTTTT   21700
ASFV Del MGF_360_4L CTTTCAAATACTGGATTGGAGAATTAAAATCTGCCATCACTATAACAATACCTTTTTTTTTTACTTTTAATTAAATTATTACGAAACGGCAGCATTTTTT   21700

Consensus           AATACCTTGTTGCTTATGAGTGGTTCAGCTTCTTCTTCCTCCTCATGGCGGTGCCGTGAATGCAAAAAGTAAAAGACGGCTATAAACCCTACGATGATTA   21800
ASFV CN/SC/2019     AATACCTTGTTGCTTATGAGTGGTTCAGCTTCTTCTTCCTCCTCATGGCGGTGCCGTGAATGCAAAAAGTAAAAGACGGCTATAAACCCTACGATGATTA   21800
ASFV Del MGF_360_4L AATACCTTGTTGCTTATGAGTGGTTCAGCTTCTTCTTCCTCCTCATGGCGGTGCCGTGAATGCAAAAAGTAAAAGACGGCTATAAACCCTACGATGATTA   21800

Consensus           GAACGATAACTACAGCCGCGACCATGATGTTTTTAAAAACAGCCGAAATTGCGTCTGCAATGAAGTCAAAAAAGTTTTTTGAGGTGTAGTGTGAGTACTG   21900
ASFV CN/SC/2019     GAACGATAACTACAGCCGCGACCATGATGTTTTTAAAAACAGCCGAAATTGCGTCTGCAATGAAGTCAAAAAAGTTTTTTGAGGTGTAGTGTGAGTACTG   21900
ASFV Del MGF_360_4L GAACGATAACTACAGCCGCGACCATGATGTTTTTAAAAACAGCCGAAATTGCGTCTGCAATGAAGTCAAAAAAGTTTTTTGAGGTGTAGTGTGAGTACTG   21900

Consensus           ATTTACCGTGTTAGTGATGCCGGTTGTGGTGTCTATGGCCTGCTTGCTCCCCTGCAAGCAGTTAGAGATGATTTGCTGCGACTGCTTCTGAGTTGCGTTT   22000
ASFV CN/SC/2019     ATTTACCGTGTTAGTGATGCCGGTTGTGGTGTCTATGGCCTGCTTGCTCCCCTGCAAGCAGTTAGAGATGATTTGCTGCGACTGCTTCTGAGTTGCGTTT   22000
ASFV Del MGF_360_4L ATTTACCGTGTTAGTGATGCCGGTTGTGGTGTCTATGGCCTGCTTGCTCCCCTGCAAGCAGTTAGAGATGATTTGCTGCGACTGCTTCTGAGTTGCGTTT   22000

Consensus           TCAACAATGTTGCCATTCCCCTTCACCACCAGCACGTTCATACCCGACAGGGATGAAACGCAGTTTTGAATAAGTGTGGTTGTTAAGTTTACCTTTATAT   22100
ASFV CN/SC/2019     TCAACAATGTTGCCATTCCCCTTCACCACCAGCACGTTCATACCCGACAGGGATGAAACGCAGTTTTGAATAAGTGTGGTTGTTAAGTTTACCTTTATAT   22100
ASFV Del MGF_360_4L TCAACAATGTTGCCATTCCCCTTCACCACCAGCACGTTCATACCCGACAGGGATGAAACGCAGTTTTGAATAAGTGTGGTTGTTAAGTTTACCTTTATAT   22100

Consensus           TTTCTTCTATATCCGTTTTCTGATCGTGAGTTCCTGCGTCCATCCATTGGGTTAACGCAACTTCTTGGTCTTTTAAATTTTGAGTAATTTGGTTCGAAAG   22200
ASFV CN/SC/2019     TTTCTTCTATATCCGTTTTCTGATCGTGAGTTCCTGCGTCCATCCATTGGGTTAACGCAACTTCTTGGTCTTTTAAATTTTGAGTAATTTGGTTCGAAAG   22200
ASFV Del MGF_360_4L TTTCTTCTATATCCGTTTTCTGATCGTGAGTTCCTGCGTCCATCCATTGGGTTAACGCAACTTCTTGGTCTTTTAAATTTTGAGTAATTTGGTTCGAAAG   22200

Consensus           ATTTGTAATGAAATTTTCCTCGTTTACGTGCTTTTGCACGCAACTTGTGTTTAATGATAAGTTTAAATCCTGGAAAACGTGGTTTAAAATATTTCCATCA   22300
ASFV CN/SC/2019     ATTTGTAATGAAATTTTCCTCGTTTACGTGCTTTTGCACGCAACTTGTGTTTAATGATAAGTTTAAATCCTGGAAAACGTGGTTTAAAATATTTCCATCA   22300
ASFV Del MGF_360_4L ATTTGTAATGAAATTTTCCTCGTTTACGTGCTTTTGCACGCAACTTGTGTTTAATGATAAGTTTAAATCCTGGAAAACGTGGTTTAAAATATTTCCATCA   22300

Consensus           CCGAATACGCCTATGTAATTTTTGCCATCCAACATGGAAATACAACTTTGCATCTGATTGAAAATGGAATTGCTGATAATGTTGGTCGTATTTTTAAAGG   22400
ASFV CN/SC/2019     CCGAATACGCCTATGTAATTTTTGCCATCCAACATGGAAATACAACTTTGCATCTGATTGAAAATGGAATTGCTGATAATGTTGGTCGTATTTTTAAAGG   22400
ASFV Del MGF_360_4L CCGAATACGCCTATGTAATTTTTGCCATCCAACATGGAAATACAACTTTGCATCTGATTGAAAATGGAATTGCTGATAATGTTGGTCGTATTTTTAAAGG   22400

Consensus           AATTTTTGCTTGTAGAGCCTCCCATTATGTTAAGAAAAAAAATAAAATTAAGTTCTCATAATCCCGGCCTCGCCCGTGCTCCCAAATCTACCCTCGCCTC   22500
ASFV CN/SC/2019     AATTTTTGCTTGTAGAGCCTCCCATTATGTTAAGAAAAAAAATAAAATTAAGTTCTCATAATCCCGGCCTCGCCCGTGCTCCCAAATCTACCCTCGCCTC   22500
ASFV Del MGF_360_4L AATTTTTGCTTGTAGAGCCTCCCATTATGTTAAGAAAAAAAATAAAATTAAGTTCTCATAATCCCGGCCTCGCCCGTGCTCCCAAATCTACCCTCGCCTC   22500

Consensus           TTGGGGTAGGCGCAAACAGCGGAAATATTTGGTTTCTTTTTAGGATGTTGATATGGTCAGGCACATGGTCACCTTGGGCCACCAACTGCACCAAACATTC   22600
ASFV CN/SC/2019     TTGGGGTAGGCGCAAACAGCGGAAATATTTGGTTTCTTTTTAGGATGTTGATATGGTCAGGCACATGGTCACCTTGGGCCACCAACTGCACCAAACATTC   22600
ASFV Del MGF_360_4L TTGGGGTAGGCGCAAACAGCGGAAATATTTGGTTTCTTTTTAGGATGTTGATATGGTCAGGCACATGGTCACCTTGGGCCACCAACTGCACCAAACATTC   22600

Consensus           TTTGGCCCATATTTGGACCGGGGTGTCGCCAAGATTAATGATCTTGAGCATGAGCTCGCCCACATAACCCGGGTCTATTAAACCAATTCCGTTTGCAAGG   22700
ASFV CN/SC/2019     TTTGGCCCATATTTGGACCGGGGTGTCGCCAAGATTAATGATCTTGAGCATGAGCTCGCCCACATAACCCGGGTCTATTAAACCAATTCCGTTTGCAAGG   22700
ASFV Del MGF_360_4L TTTGGCCCATATTTGGACCGGGGTGTCGCCAAGATTAATGATCTTGAGCATGAGCTCGCCCACATAACCCGGGTCTATTAAACCAATTCCGTTTGCAAGG   22700

Consensus           ATGAGCAGCCGTTCATGGGTGCACATACTGCTTCTCGCCATGATTTTAAAACCGCATTTTTTGCCCATGTGTTCGCATGCTACTTTAATATGCAGGCGAA   22800
ASFV CN/SC/2019     ATGAGCAGCCGTTCATGGGTGCACATACTGCTTCTCGCCATGATTTTAAAACCGCATTTTTTGCCCATGTGTTCGCATGCTACTTTAATATGCAGGCGAA   22800
ASFV Del MGF_360_4L ATGAGCAGCCGTTCATGGGTGCACATACTGCTTCTCGCCATGATTTTAAAACCGCATTTTTTGCCCATGTGTTCGCATGCTACTTTAATATGCAGGCGAA   22800

Consensus           CAATATTTAGTCCAGGTTGAAGCACTAGGTCGGAGCAACAGTATACGTCTACCCCCAGGTCCTTCCGTTTATTCGTTATCACGGAAGGTGGGTAGTATGC   22900
ASFV CN/SC/2019     CAATATTTAGTCCAGGTTGAAGCACTAGGTCGGAGCAACAGTATACGTCTACCCCCAGGTCCTTCCGTTTATTCGTTATCACGGAAGGTGGGTAGTATGC   22900
ASFV Del MGF_360_4L CAATATTTAGTCCAGGTTGAAGCACTAGGTCGGAGCAACAGTATACGTCTACCCCCAGGTCCTTCCGTTTATTCGTTATCACGGAAGGTGGGTAGTATGC   22900

Consensus           TTCAGCTTCTTCGGTGATAGGTTGAATAAAAAAATTTGTTGCCATGATATATACTTATTAATTATTTCAATTATGTCTTGCATGCCAGTTTCCACGAAAT   23000
ASFV CN/SC/2019     TTCAGCTTCTTCGGTGATAGGTTGAATAAAAAAATTTGTTGCCATGATATATACTTATTAATTATTTCAATTATGTCTTGCATGCCAGTTTCCACGAAAT   23000
ASFV Del MGF_360_4L TTCAGCTTCTTCGGTGATAGGTTGAATAAAAAAATTTGTTGCCATGATATATACTTATTAATTATTTCAATTATGTCTTGCATGCCAGTTTCCACGAAAT   23000

Consensus           GCAATGATATTTGGGTCGACTTTAGCTGTACAGGCCCTTCGATTTCCGAGCTGCAAAAAAAGGAGCCCAAGGCCTGGGCCGCTATTTTACGCTCGCATAC   23100
ASFV CN/SC/2019     GCAATGATATTTGGGTCGACTTTAGCTGTACAGGCCCTTCGATTTCCGAGCTGCAAAAAAAGGAGCCCAAGGCCTGGGCCGCTATTTTACGCTCGCATAC   23100
ASFV Del MGF_360_4L GCAATGATATTTGGGTCGACTTTAGCTGTACAGGCCCTTCGATTTCCGAGCTGCAAAAAAAGGAGCCCAAGGCCTGGGCCGCTATTTTACGCTCGCATAC   23100

Consensus           AAATCAACAAACGGCGGAGGATGACAATATTATTGGGAGCATATGCGATAAACAGGGATTGTGCTCAAAGGATGAGTATGCGTATAGCCAGTATTGTGCC   23200
ASFV CN/SC/2019     AAATCAACAAACGGCGGAGGATGACAATATTATTGGGAGCATATGCGATAAACAGGGATTGTGCTCAAAGGATGAGTATGCGTATAGCCAGTATTGTGCC   23200
ASFV Del MGF_360_4L AAATCAACAAACGGCGGAGGATGACAATATTATTGGGAGCATATGCGATAAACAGGGATTGTGCTCAAAGGATGAGTATGCGTATAGCCAGTATTGTGCC   23200

Consensus           TGTGTGAACTCCGGCACCCTATGGGCTGAATGTGCGTTTGCTCCGTGTAATGGAAATAAAAATGCCTATAAAACAACGGAGCAAAGAAATATTTTGACCA   23300
ASFV CN/SC/2019     TGTGTGAACTCCGGCACCCTATGGGCTGAATGTGCGTTTGCTCCGTGTAATGGAAATAAAAATGCCTATAAAACAACGGAGCAAAGAAATATTTTGACCA   23300
ASFV Del MGF_360_4L TGTGTGAACTCCGGCACCCTATGGGCTGAATGTGCGTTTGCTCCGTGTAATGGAAATAAAAATGCCTATAAAACAACGGAGCAAAGAAATATTTTGACCA   23300

Consensus           ACAAGCAGTGCCCCTCCGGACTCACCATATGTCAGAACATTGCAGAATACGGAGGCTCGGGCAATATTTCCGACCTATACCAAAATTTCAACTGCAACAG   23400
ASFV CN/SC/2019     ACAAGCAGTGCCCCTCCGGACTCACCATATGTCAGAACATTGCAGAATACGGAGGCTCGGGCAATATTTCCGACCTATACCAAAATTTCAACTGCAACAG   23400
ASFV Del MGF_360_4L ACAAGCAGTGCCCCTCCGGACTCACCATATGTCAGAACATTGCAGAATACGGAGGCTCGGGCAATATTTCCGACCTATACCAAAATTTCAACTGCAACAG   23400

Consensus           CGTTATAAATACGTTTTTAATTAATGTGATGAATCATCCTTTTTTAACCCTTATATTAATCATTTTGATTCTTATAATTATTTACCGTTTGATGTCTTCC   23500
ASFV CN/SC/2019     CGTTATAAATACGTTTTTAATTAATGTGATGAATCATCCTTTTTTAACCCTTATATTAATCATTTTGATTCTTATAATTATTTACCGTTTGATGTCTTCC   23500
ASFV Del MGF_360_4L CGTTATAAATACGTTTTTAATTAATGTGATGAATCATCCTTTTTTAACCCTTATATTAATCATTTTGATTCTTATAATTATTTACCGTTTGATGTCTTCC   23500

Consensus           AGTGGGGGTAAACACAATGACGATAAGTTGCCCCCTCCATCTCTTATTTTTTCAAACCTAAACAATTTTTAAGCGGGCAAAATATTTTTATTTAAGTCAT   23600
ASFV CN/SC/2019     AGTGGGGGTAAACACAATGACGATAAGTTGCCCCCTCCATCTCTTATTTTTTCAAACCTAAACAATTTTTAAGCGGGCAAAATATTTTTATTTAAGTCAT   23600
ASFV Del MGF_360_4L AGTGGGGGTAAACACAATGACGATAAGTTGCCCCCTCCATCTCTTATTTTTTCAAACCTAAACAATTTTTAAGCGGGCAAAATATTTTTATTTAAGTCAT   23600

Consensus           GATCAGTAAGCTATCAGTAATGGAGTTAAGCTATGAGCAACAAACTTAAGCCATGAACAATAGACTTAAGCTATGAATAAAATAGACTTAAGCTATAAGC   23700
ASFV CN/SC/2019     GATCAGTAAGCTATCAGTAATGGAGTTAAGCTATGAGCAACAAACTTAAGCCATGAACAATAGACTTAAGCTATGAATAAAATAGACTTAAGCTATAAGC   23700
ASFV Del MGF_360_4L GATCAGTAAGCTATCAGTAATGGAGTTAAGCTATGAGCAACAAACTTAAGCCATGAACAATAGACTTAAGCTATGAATAAAATAGACTTAAGCTATAAGC   23700

Consensus           AATAGACTTAAGCCATGAGCAATAAACTTAAGCTATGAATAAAATAGACTTAAGCTATGAGCAATAAGTAAATTTTAAGCCGGCGGTCTAAAATATTTTT   23800
ASFV CN/SC/2019     AATAGACTTAAGCCATGAGCAATAAACTTAAGCTATGAATAAAATAGACTTAAGCTATGAGCAATAAGTAAATTTTAAGCCGGCGGTCTAAAATATTTTT   23800
ASFV Del MGF_360_4L AATAGACTTAAGCCATGAGCAATAAACTTAAGCTATGAATAAAATAGACTTAAGCTATGAGCAATAAGTAAATTTTAAGCCGGCGGTCTAAAATATTTTT   23800

Consensus           ATTTAATAATGGGCGGCACTACAGACTTTGTGTTGTCTATAACTATTGTGTTGGTTATTTTAATTATTATTGCTTTCATTTGGTATAATTTTACCGGATG   23900
ASFV CN/SC/2019     ATTTAATAATGGGCGGCACTACAGACTTTGTGTTGTCTATAACTATTGTGTTGGTTATTTTAATTATTATTGCTTTCATTTGGTATAATTTTACCGGATG   23900
ASFV Del MGF_360_4L ATTTAATAATGGGCGGCACTACAGACTTTGTGTTGTCTATAACTATTGTGTTGGTTATTTTAATTATTATTGCTTTCATTTGGTATAATTTTACCGGATG   23900

Consensus           GTCCCCCTTTAAGTACAGCAAGGGGAACACTGTTACCTTCAAAACCCCCGATGAATCGTCCATCGCATACATGCGCTTTAGAAACTGCGTCTTTACATTC   24000
ASFV CN/SC/2019     GTCCCCCTTTAAGTACAGCAAGGGGAACACTGTTACCTTCAAAACCCCCGATGAATCGTCCATCGCATACATGCGCTTTAGAAACTGCGTCTTTACATTC   24000
ASFV Del MGF_360_4L GTCCCCCTTTAAGTACAGCAAGGGGAACACTGTTACCTTCAAAACCCCCGATGAATCGTCCATCGCATACATGCGCTTTAGAAACTGCGTCTTTACATTC   24000

Consensus           ACGGATCCCAAGGGATCCCTTCACTCGATTGACGTAACCGAAGTGTTAAACAACATGGCTAAGGGATTTCGGGATGCGCAAAATCCTCCGAGCTCCTTCA   24100
ASFV CN/SC/2019     ACGGATCCCAAGGGATCCCTTCACTCGATTGACGTAACCGAAGTGTTAAACAACATGGCTAAGGGATTTCGGGATGCGCAAAATCCTCCGAGCTCCTTCA   24100
ASFV Del MGF_360_4L ACGGATCCCAAGGGATCCCTTCACTCGATTGACGTAACCGAAGTGTTAAACAACATGGCTAAGGGATTTCGGGATGCGCAAAATCCTCCGAGCTCCTTCA   24100

Consensus           CGCTGGGCGGGCATTGCCAAGCCCCGCTGAACGCCTTTAGCTTTGTCTTACCGGGCGTAAATGATAGGGCAACGGTGGCCACCGCCGACGAGGCAAAAAA   24200
ASFV CN/SC/2019     CGCTGGGCGGGCATTGCCAAGCCCCGCTGAACGCCTTTAGCTTTGTCTTACCGGGCGTAAATGATAGGGCAACGGTGGCCACCGCCGACGAGGCAAAAAA   24200
ASFV Del MGF_360_4L CGCTGGGCGGGCATTGCCAAGCCCCGCTGAACGCCTTTAGCTTTGTCTTACCGGGCGTAAATGATAGGGCAACGGTGGCCACCGCCGACGAGGCAAAAAA   24200

Consensus           ATGGGAAAACTGTGACGCAACCCTGACCGGACTACAGCGTATTATTTAGATGCTAAATATTAGAACATCTAATGTTACCGAACTATATCGTGGTGTTCAA   24300
ASFV CN/SC/2019     ATGGGAAAACTGTGACGCAACCCTGACCGGACTACAGCGTATTATTTAGATGCTAAATATTAGAACATCTAATGTTACCGAACTATATCGTGGTGTTCAA   24300
ASFV Del MGF_360_4L ATGGGAAAACTGTGACGCAACCCTGACCGGACTACAGCGTATTATTTAGATGCTAAATATTAGAACATCTAATGTTACCGAACTATATCGTGGTGTTCAA   24300

Consensus           GGTAATCGTATTTAACATAAGGGCATCCATTTCCGATTGAAAGATTAGGTTCCCATTTTCTTCGCACAGAATGCGGATCTTGTCGGTGACCATAGCCGAG   24400
ASFV CN/SC/2019     GGTAATCGTATTTAACATAAGGGCATCCATTTCCGATTGAAAGATTAGGTTCCCATTTTCTTCGCACAGAATGCGGATCTTGTCGGTGACCATAGCCGAG   24400
ASFV Del MGF_360_4L GGTAATCGTATTTAACATAAGGGCATCCATTTCCGATTGAAAGATTAGGTTCCCATTTTCTTCGCACAGAATGCGGATCTTGTCGGTGACCATAGCCGAG   24400

Consensus           GCCAGCGACTTGATGTGAGCAATTTTAACATTTATCTGGAACACCTGCGACTTAGGAATGGTCGAGGTCAGGTTGATCTTGTTGGAAGATTTATACATCT   24500
ASFV CN/SC/2019     GCCAGCGACTTGATGTGAGCAATTTTAACATTTATCTGGAACACCTGCGACTTAGGAATGGTCGAGGTCAGGTTGATCTTGTTGGAAGATTTATACATCT   24500
ASFV Del MGF_360_4L GCCAGCGACTTGATGTGAGCAATTTTAACATTTATCTGGAACACCTGCGACTTAGGAATGGTCGAGGTCAGGTTGATCTTGTTGGAAGATTTATACATCT   24500

Consensus           CGTGGTATGAGATGGAGTTAAACTTTTGGAAATACAGGTGCAGCGGCGTATCGCCGCCGAGTTTTTCAATGGTCACGAGCTCGGTGTAGTTTGATAAGTC   24600
ASFV CN/SC/2019     CGTGGTATGAGATGGAGTTAAACTTTTGGAAATACAGGTGCAGCGGCGTATCGCCGCCGAGTTTTTCAATGGTCACGAGCTCGGTGTAGTTTGATAAGTC   24600
ASFV Del MGF_360_4L CGTGGTATGAGATGGAGTTAAACTTTTGGAAATACAGGTGCAGCGGCGTATCGCCGCCGAGTTTTTCAATGGTCACGAGCTCGGTGTAGTTTGATAAGTC   24600

Consensus           GCTAAATGTTTTCTTGAGCTGCTTGGAGGTAAACTCCCAGCGCAGAGGATAGTTCTTGAGTCTTTCTTCACTGATGCTTTTTTCCATTTCGATAAGGTCC   24700
ASFV CN/SC/2019     GCTAAATGTTTTCTTGAGCTGCTTGGAGGTAAACTCCCAGCGCAGAGGATAGTTCTTGAGTCTTTCTTCACTGATGCTTTTTTCCATTTCGATAAGGTCC   24700
ASFV Del MGF_360_4L GCTAAATGTTTTCTTGAGCTGCTTGGAGGTAAACTCCCAGCGCAGAGGATAGTTCTTGAGTCTTTCTTCACTGATGCTTTTTTCCATTTCGATAAGGTCC   24700

Consensus           ATATCGAGCTCGGGCTCCGAGACCGTAATCTGATACGTGCACTCCTTGTCAATGTCAAAATCCGTAAAGATAAAAAACAGGGTTTCAGGCTTGTCATAGC   24800
ASFV CN/SC/2019     ATATCGAGCTCGGGCTCCGAGACCGTAATCTGATACGTGCACTCCTTGTCAATGTCAAAATCCGTAAAGATAAAAAACAGGGTTTCAGGCTTGTCATAGC   24800
ASFV Del MGF_360_4L ATATCGAGCTCGGGCTCCGAGACCGTAATCTGATACGTGCACTCCTTGTCAATGTCAAAATCCGTAAAGATAAAAAACAGGGTTTCAGGCTTGTCATAGC   24800

Consensus           GGTGAACGATGGTAATTTTTAAAAAAGAGCGATCAATGCTGTTAAACATTTTTTCAACGAGCTCTCTGTTGATGCCTAGCCAAAAGACATCACTGGCGTA   24900
ASFV CN/SC/2019     GGTGAACGATGGTAATTTTTAAAAAAGAGCGATCAATGCTGTTAAACATTTTTTCAACGAGCTCTCTGTTGATGCCTAGCCAAAAGACATCACTGGCGTA   24900
ASFV Del MGF_360_4L GGTGAACGATGGTAATTTTTAAAAAAGAGCGATCAATGCTGTTAAACATTTTTTCAACGAGCTCTCTGTTGATGCCTAGCCAAAAGACATCACTGGCGTA   24900

Consensus           ATAATGGTTCACGTTTTTTCCGTCGATGGTGGCAATAACAAAGCTTGCCTGCGACTGGTCACGTGAAAAAAAGGTAATCTCGGTGGGGGTACATCGCACC   25000
ASFV CN/SC/2019     ATAATGGTTCACGTTTTTTCCGTCGATGGTGGCAATAACAAAGCTTGCCTGCGACTGGTCACGTGAAAAAAAGGTAATCTCGGTGGGGGTACATCGCACC   25000
ASFV Del MGF_360_4L ATAATGGTTCACGTTTTTTCCGTCGATGGTGGCAATAACAAAGCTTGCCTGCGACTGGTCACGTGAAAAAAAGGTAATCTCGGTGGGGGTACATCGCACC   25000

Consensus           AAAATATTTTTACTTTTAAGGTTTTTAAAGTAAATAAAAAGATTTTTAAATATCAGCGGGTTATCATAGGAAAACTCGAGACGGCTTTGTGGCCGAACTG   25100
ASFV CN/SC/2019     AAAATATTTTTACTTTTAAGGTTTTTAAAGTAAATAAAAAGATTTTTAAATATCAGCGGGTTATCATAGGAAAACTCGAGACGGCTTTGTGGCCGAACTG   25100
ASFV Del MGF_360_4L AAAATATTTTTACTTTTAAGGTTTTTAAAGTAAATAAAAAGATTTTTAAATATCAGCGGGTTATCATAGGAAAACTCGAGACGGCTTTGTGGCCGAACTG   25100

Consensus           GTTTTTCCAGAATGCCCTTGCGCTCAAAGTTGGGAACAACCCTTTTCTTTGGCGGTCTGCCAGGACCACGACGAATATCTTCAGACATTATACTATTCGA   25200
ASFV CN/SC/2019     GTTTTTCCAGAATGCCCTTGCGCTCAAAGTTGGGAACAACCCTTTTCTTTGGCGGTCTGCCAGGACCACGACGAATATCTTCAGACATTATACTATTCGA   25200
ASFV Del MGF_360_4L GTTTTTCCAGAATGCCCTTGCGCTCAAAGTTGGGAACAACCCTTTTCTTTGGCGGTCTGCCAGGACCACGACGAATATCTTCAGACATTATACTATTCGA   25200

Consensus           ATAATTATTTAATTCAACAGAAAATGACCGCAAGTAACCTTTGCAAATCTCTAATTTAAATTTCATGAAAATCTTCATAGTTCTCTAAGTTATTTCAAAA   25300
ASFV CN/SC/2019     ATAATTATTTAATTCAACAGAAAATGACCGCAAGTAACCTTTGCAAATCTCTAATTTAAATTTCATGAAAATCTTCATAGTTCTCTAAGTTATTTCAAAA   25300
ASFV Del MGF_360_4L ATAATTATTTAATTCAACAGAAAATGACCGCAAGTAACCTTTGCAAATCTCTAATTTAAATTTCATGAAAATCTTCATAGTTCTCTAAGTTATTTCAAAA   25300

Consensus           ACTGGTAGACCATCATTTAAGTCCAAGAAAGGCTGTTTTTAGTTCAAGATTAGAGCAGATAACTTGGGGGAAGCCAAAACAGAGGGATCTTGTGGCCTAG   25400
ASFV CN/SC/2019     ACTGGTAGACCATCATTTAAGTCCAAGAAAGGCTGTTTTTAGTTCAAGATTAGAGCAGATAACTTGGGGGAAGCCAAAACAGAGGGATCTTGTGGCCTAG   25400
ASFV Del MGF_360_4L ACTGGTAGACCATCATTTAAGTCCAAGAAAGGCTGTTTTTAGTTCAAGATTAGAGCAGATAACTTGGGGGAAGCCAAAACAGAGGGATCTTGTGGCCTAG   25400

Consensus           AGGGCTGAATACTTTGTAAAAATGCCGTGAGATGCGTTTCCACATGCGCCGCCTCCATGGCTCCCTGAAGCCGAGGACGGGTCTGCCCCGAAAAAATAGG   25500
ASFV CN/SC/2019     AGGGCTGAATACTTTGTAAAAATGCCGTGAGATGCGTTTCCACATGCGCCGCCTCCATGGCTCCCTGAAGCCGAGGACGGGTCTGCCCCGAAAAAATAGG   25500
ASFV Del MGF_360_4L AGGGCTGAATACTTTGTAAAAATGCCGTGAGATGCGTTTCCACATGCGCCGCCTCCATGGCTCCCTGAAGCCGAGGACGGGTCTGCCCCGAAAAAATAGG   25500

Consensus           CTGCATTAAAAACTTGTTGGTAAAATTGTGCGCGTCATAGAAGGGCCAAGAGTCCTGCTGTCTTAAAAAATCGTTGTGATTTTGTATGAAACAGGAGTTA   25600
ASFV CN/SC/2019     CTGCATTAAAAACTTGTTGGTAAAATTGTGCGCGTCATAGAAGGGCCAAGAGTCCTGCTGTCTTAAAAAATCGTTGTGATTTTGTATGAAACAGGAGTTA   25600
ASFV Del MGF_360_4L CTGCATTAAAAACTTGTTGGTAAAATTGTGCGCGTCATAGAAGGGCCAAGAGTCCTGCTGTCTTAAAAAATCGTTGTGATTTTGTATGAAACAGGAGTTA   25600

Consensus           TTTAAATTACTAATGAGATTATTATATGCAAACACCCGCTCTTTGGGCCCCGCTAGCATGTTTTTGCTTAAAATGTTTTTAGTAAAAAATGTTTTTCCGT   25700
ASFV CN/SC/2019     TTTAAATTACTAATGAGATTATTATATGCAAACACCCGCTCTTTGGGCCCCGCTAGCATGTTTTTGCTTAAAATGTTTTTAGTAAAAAATGTTTTTCCGT   25700
ASFV Del MGF_360_4L TTTAAATTACTAATGAGATTATTATATGCAAACACCCGCTCTTTGGGCCCCGCTAGCATGTTTTTGCTTAAAATGTTTTTAGTAAAAAATGTTTTTCCGT   25700

Consensus           TATCGCTAGTGAACACGACATCCATCCCGGGCGCCAACTTGGAGGCCATTTTATTTTTTTTCACAGGGGTGGAAATAATATTATCAAATGCTTTCAAAAT   25800
ASFV CN/SC/2019     TATCGCTAGTGAACACGACATCCATCCCGGGCGCCAACTTGGAGGCCATTTTATTTTTTTTCACAGGGGTGGAAATAATATTATCAAATGCTTTCAAAAT   25800
ASFV Del MGF_360_4L TATCGCTAGTGAACACGACATCCATCCCGGGCGCCAACTTGGAGGCCATTTTATTTTTTTTCACAGGGGTGGAAATAATATTATCAAATGCTTTCAAAAT   25800

Consensus           GTTTGTATTTAGTCCTGAAGCCGTACTTACTTTTTTTAGCTGCATTAGGGATTTAAGATGGTAGGTGATGCTTTCTGTTGCCTGCGGGAGCGTTAAATTT   25900
ASFV CN/SC/2019     GTTTGTATTTAGTCCTGAAGCCGTACTTACTTTTTTTAGCTGCATTAGGGATTTAAGATGGTAGGTGATGCTTTCTGTTGCCTGCGGGAGCGTTAAATTT   25900
ASFV Del MGF_360_4L GTTTGTATTTAGTCCTGAAGCCGTACTTACTTTTTTTAGCTGCATTAGGGATTTAAGATGGTAGGTGATGCTTTCTGTTGCCTGCGGGAGCGTTAAATTT   25900

Consensus           ATCACCGTTTTGTCCTTCAGATCCTCCGGGTCGGCGTCCGTGTTGGTTGCCCCAAAGGTAAGCCCCATGGCTTCTAGCGGGTGCATAAGGGAAAGGTTGT   26000
ASFV CN/SC/2019     ATCACCGTTTTGTCCTTCAGATCCTCCGGGTCGGCGTCCGTGTTGGTTGCCCCAAAGGTAAGCCCCATGGCTTCTAGCGGGTGCATAAGGGAAAGGTTGT   26000
ASFV Del MGF_360_4L ATCACCGTTTTGTCCTTCAGATCCTCCGGGTCGGCGTCCGTGTTGGTTGCCCCAAAGGTAAGCCCCATGGCTTCTAGCGGGTGCATAAGGGAAAGGTTGT   26000

Consensus           GTCGGGCCGTTCGTTCGATGATGGCCATGCTGTCGCTCTCCTCCACATCCAACGTCTTATTTCGGGCTTTTTCAGTATAATAATTAATTTCCTGCGGTGA   26100
ASFV CN/SC/2019     GTCGGGCCGTTCGTTCGATGATGGCCATGCTGTCGCTCTCCTCCACATCCAACGTCTTATTTCGGGCTTTTTCAGTATAATAATTAATTTCCTGCGGTGA   26100
ASFV Del MGF_360_4L GTCGGGCCGTTCGTTCGATGATGGCCATGCTGTCGCTCTCCTCCACATCCAACGTCTTATTTCGGGCTTTTTCAGTATAATAATTAATTTCCTGCGGTGA   26100

Consensus           ACCATAGGCGTATAGCATTTTTCTATAGAGTTCTGCTGAGCTTGCCGTTCGGGAACGACTACTATAAAATACAGAGGCAGCTTTGAGATCTAACTTGGAT   26200
ASFV CN/SC/2019     ACCATAGGCGTATAGCATTTTTCTATAGAGTTCTGCTGAGCTTGCCGTTCGGGAACGACTACTATAAAATACAGAGGCAGCTTTGAGATCTAACTTGGAT   26200
ASFV Del MGF_360_4L ACCATAGGCGTATAGCATTTTTCTATAGAGTTCTGCTGAGCTTGCCGTTCGGGAACGACTACTATAAAATACAGAGGCAGCTTTGAGATCTAACTTGGAT   26200

Consensus           TTCCCTTGGTTTAAACACGTATTAAAATACTCGGCCGCAATATTTTTTGAAAGATGCATAAGCACGTACTGTTTTTGAGAGAGAATGTCCGCCAAGGAGT   26300
ASFV CN/SC/2019     TTCCCTTGGTTTAAACACGTATTAAAATACTCGGCCGCAATATTTTTTGAAAGATGCATAAGCACGTACTGTTTTTGAGAGAGAATGTCCGCCAAGGAGT   26300
ASFV Del MGF_360_4L TTCCCTTGGTTTAAACACGTATTAAAATACTCGGCCGCAATATTTTTTGAAAGATGCATAAGCACGTACTGTTTTTGAGAGAGAATGTCCGCCAAGGAGT   26300

Consensus           CGAGGTCGGCTTTATAGCTGAAGCTCATTCCGTGTTTTACTTGTTCTCGTATTTTTGAACTAATAATAATTGAGCTAGCATTCACGAGGAGCTCACAAAT   26400
ASFV CN/SC/2019     CGAGGTCGGCTTTATAGCTGAAGCTCATTCCGTGTTTTACTTGTTCTCGTATTTTTGAACTAATAATAATTGAGCTAGCATTCACGAGGAGCTCACAAAT   26400
ASFV Del MGF_360_4L CGAGGTCGGCTTTATAGCTGAAGCTCATTCCGTGTTTTACTTGTTCTCGTATTTTTGAACTAATAATAATTGAGCTAGCATTCACGAGGAGCTCACAAAT   26400

Consensus           TTTTTCAACGTTGTCTAGGTAATTGAATATATGGTCAACCAACTCTGGAATTTTTTCAGGGGTTTTTTGCAGCAACGGTGTAACTTGTGTTAAAAATTCA   26500
ASFV CN/SC/2019     TTTTTCAACGTTGTCTAGGTAATTGAATATATGGTCAACCAACTCTGGAATTTTTTCAGGGGTTTTTTGCAGCAACGGTGTAACTTGTGTTAAAAATTCA   26500
ASFV Del MGF_360_4L TTTTTCAACGTTGTCTAGGTAATTGAATATATGGTCAACCAACTCTGGAATTTTTTCAGGGGTTTTTTGCAGCAACGGTGTAACTTGTGTTAAAAATTCA   26500

Consensus           TTGTATTGTTTATATTCACTAGGACGCAATTGCTTAAACGTTTTTAAGATTTCTTGAGAATACTTGGAAAGTTGGTCCATAAATTCTGTAATTTCATTGC   26600
ASFV CN/SC/2019     TTGTATTGTTTATATTCACTAGGACGCAATTGCTTAAACGTTTTTAAGATTTCTTGAGAATACTTGGAAAGTTGGTCCATAAATTCTGTAATTTCATTGC   26600
ASFV Del MGF_360_4L TTGTATTGTTTATATTCACTAGGACGCAATTGCTTAAACGTTTTTAAGATTTCTTGAGAATACTTGGAAAGTTGGTCCATAAATTCTGTAATTTCATTGC   26600

Consensus           GCCACAACATTTTTATATATTATTTATAATAGTATCTTAAATGGATTCTGAATTTTTTCAACCGGTTTATCCGCGGCATTATGGTGAGTGTTTGTCACCA   26700
ASFV CN/SC/2019     GCCACAACATTTTTATATATTATTTATAATAGTATCTTAAATGGATTCTGAATTTTTTCAACCGGTTTATCCGCGGCATTATGGTGAGTGTTTGTCACCA   26700
ASFV Del MGF_360_4L GCCACAACATTTTTATATATTATTTATAATAGTATCTTAAATGGATTCTGAATTTTTTCAACCGGTTTATCCGCGGCATTATGGTGAGTGTTTGTCACCA   26700

Consensus           GTCACTACACCAAGCTTCTTCTCCACACATATGTATACTATTCTCATTGCTATCGTGGTCTTAGTCATCATTATCATCGTTCTAATCTATCTATTCTCTT   26800
ASFV CN/SC/2019     GTCACTACACCAAGCTTCTTCTCCACACATATGTATACTATTCTCATTGCTATCGTGGTCTTAGTCATCATTATCATCGTTCTAATCTATCTATTCTCTT   26800
ASFV Del MGF_360_4L GTCACTACACCAAGCTTCTTCTCCACACATATGTATACTATTCTCATTGCTATCGTGGTCTTAGTCATCATTATCATCGTTCTAATCTATCTATTCTCTT   26800

Consensus           CAAGAAAGAAAAAAGCTGCTGCTATTGAGGAGGAAGATATACAGTTTATAAATCCTTATCAAGATCAGCAGTGGGTAGAAGTCACTCCACAACCAGGTAC   26900
ASFV CN/SC/2019     CAAGAAAGAAAAAAGCTGCTGCTATTGAGGAGGAAGATATACAGTTTATAAATCCTTATCAAGATCAGCAGTGGGTAGAAGTCACTCCACAACCAGGTAC   26900
ASFV Del MGF_360_4L CAAGAAAGAAAAAAGCTGCTGCTATTGAGGAGGAAGATATACAGTTTATAAATCCTTATCAAGATCAGCAGTGGGTAGAAGTCACTCCACAACCAGGTAC   26900

Consensus           CTCTAAACCAGCTGGAGCGACTACAGCAAGTGTAGGCAAGCCAGTCACGGGCAGACCGGCAACAAACAGACCAGCAACAAACAAACCAGTTACGGACAAC   27000
ASFV CN/SC/2019     CTCTAAACCAGCTGGAGCGACTACAGCAAGTGTAGGCAAGCCAGTCACGGGCAGACCGGCAACAAACAGACCAGCAACAAACAAACCAGTTACGGACAAC   27000
ASFV Del MGF_360_4L CTCTAAACCAGCTGGAGCGACTACAGCAAGTGTAGGCAAGCCAGTCACGGGCAGACCGGCAACAAACAGACCAGCAACAAACAAACCAGTTACGGACAAC   27000

Consensus           CCAGTTACGGACAGACTAGTCATGGCAACTGGCGGGCCGGCGGCCGCACCTGCGGCCGCGAGTGCTCCTGCTCATCCGGCTGAGCCTTACACGACAGTCA   27100
ASFV CN/SC/2019     CCAGTTACGGACAGACTAGTCATGGCAACTGGCGGGCCGGCGGCCGCACCTGCGGCCGCGAGTGCTCCTGCTCATCCGGCTGAGCCTTACACGACAGTCA   27100
ASFV Del MGF_360_4L CCAGTTACGGACAGACTAGTCATGGCAACTGGCGGGCCGGCGGCCGCACCTGCGGCCGCGAGTGCTCCTGCTCATCCGGCTGAGCCTTACACGACAGTCA   27100

Consensus           CTACTCAGAACACTGCTTCACAAACAATGTCGGCTATTGAAAATTTACGACAAAGAAACACCTATACGCATAAAGACCTAGAAAACTCCTTGTAATTTTA   27200
ASFV CN/SC/2019     CTACTCAGAACACTGCTTCACAAACAATGTCGGCTATTGAAAATTTACGACAAAGAAACACCTATACGCATAAAGACCTAGAAAACTCCTTGTAATTTTA   27200
ASFV Del MGF_360_4L CTACTCAGAACACTGCTTCACAAACAATGTCGGCTATTGAAAATTTACGACAAAGAAACACCTATACGCATAAAGACCTAGAAAACTCCTTGTAATTTTA   27200

Consensus           AATTAAAGACTCAACATACTGTTGTATATTATAAGAAAATGAAGACGTTTATTACATGCACTTCGGTGAAAAACTACTTTCGCCAACATTTGAAAACCAA   27300
ASFV CN/SC/2019     AATTAAAGACTCAACATACTGTTGTATATTATAAGAAAATGAAGACGTTTATTACATGCACTTCGGTGAAAAACTACTTTCGCCAACATTTGAAAACCAA   27300
ASFV Del MGF_360_4L AATTAAAGACTCAACATACTGTTGTATATTATAAGAAAATGAAGACGTTTATTACATGCACTTCGGTGAAAAACTACTTTCGCCAACATTTGAAAACCAA   27300

Consensus           CCAAAGAATCAGCTCAGAGCTTATTAGCTACGTGTGCACCATTCTAAACCATATCTGCCATCAGTATCTTCAGAATCCGCAAGCCCAAGAGGAGGAATGG   27400
ASFV CN/SC/2019     CCAAAGAATCAGCTCAGAGCTTATTAGCTACGTGTGCACCATTCTAAACCATATCTGCCATCAGTATCTTCAGAATCCGCAAGCCCAAGAGGAGGAATGG   27400
ASFV Del MGF_360_4L CCAAAGAATCAGCTCAGAGCTTATTAGCTACGTGTGCACCATTCTAAACCATATCTGCCATCAGTATCTTCAGAATCCGCAAGCCCAAGAGGAGGAATGG   27400

Consensus           TTTGCCCTGATCAAGGAACTTCCCATCATCAAAGATGGGCTCTCGAAGGAGGAAAGATTCTTCTCCTCAGGTGTGAAACACTTTCTACATGAATATAAAA   27500
ASFV CN/SC/2019     TTTGCCCTGATCAAGGAACTTCCCATCATCAAAGATGGGCTCTCGAAGGAGGAAAGATTCTTCTCCTCAGGTGTGAAACACTTTCTACATGAATATAAAA   27500
ASFV Del MGF_360_4L TTTGCCCTGATCAAGGAACTTCCCATCATCAAAGATGGGCTCTCGAAGGAGGAAAGATTCTTCTCCTCAGGTGTGAAACACTTTCTACATGAATATAAAA   27500

Consensus           TCACACCCGAAAACCAAGAAAAATTCCAGAAAATGCTTAACGCCATTACAGAACAACTGATGAGTCGGCTTTGCAAGGTGTTTTCAATTATGATTCAACG   27600
ASFV CN/SC/2019     TCACACCCGAAAACCAAGAAAAATTCCAGAAAATGCTTAACGCCATTACAGAACAACTGATGAGTCGGCTTTGCAAGGTGTTTTCAATTATGATTCAACG   27600
ASFV Del MGF_360_4L TCACACCCGAAAACCAAGAAAAATTCCAGAAAATGCTTAACGCCATTACAGAACAACTGATGAGTCGGCTTTGCAAGGTGTTTTCAATTATGATTCAACG   27600

Consensus           TCAGGGTTTTCTTAAAACGCAAACCCTTATGTATTCTCACCTGTTTACCATTCTAAGCATCCTTATGGTCGCAGATAACCTGTACGGGGAACAAGATCCC   27700
ASFV CN/SC/2019     TCAGGGTTTTCTTAAAACGCAAACCCTTATGTATTCTCACCTGTTTACCATTCTAAGCATCCTTATGGTCGCAGATAACCTGTACGGGGAACAAGATCCC   27700
ASFV Del MGF_360_4L TCAGGGTTTTCTTAAAACGCAAACCCTTATGTATTCTCACCTGTTTACCATTCTAAGCATCCTTATGGTCGCAGATAACCTGTACGGGGAACAAGATCCC   27700

Consensus           ACGGAGTTCTTTTCCCTTATTATAGAACAAACAAAAACGATTAAGAAAAAGAAGAAGAGTGGCTCGGAGGAGGAAGAGAGCCACGAGGAGTGATGGTATC   27800
ASFV CN/SC/2019     ACGGAGTTCTTTTCCCTTATTATAGAACAAACAAAAACGATTAAGAAAAAGAAGAAGAGTGGCTCGGAGGAGGAAGAGAGCCACGAGGAGTGATGGTATC   27800
ASFV Del MGF_360_4L ACGGAGTTCTTTTCCCTTATTATAGAACAAACAAAAACGATTAAGAAAAAGAAGAAGAGTGGCTCGGAGGAGGAAGAGAGCCACGAGGAGTGATGGTATC   27800

Consensus           TAAATGCATCAAAACAACCATAACTCTTTTTATGTCCTCTTTGGTCAAATTATCTCTTAATTGGATGAACAATAATGTCTCCCAGTATTTTTGGGGTATT   27900
ASFV CN/SC/2019     TAAATGCATCAAAACAACCATAACTCTTTTTATGTCCTCTTTGGTCAAATTATCTCTTAATTGGATGAACAATAATGTCTCCCAGTATTTTTGGGGTATT   27900
ASFV Del MGF_360_4L TAAATGCATCAAAACAACCATAACTCTTTTTATGTCCTCTTTGGTCAAATTATCTCTTAATTGGATGAACAATAATGTCTCCCAGTATTTTTGGGGTATT   27900

Consensus           TTGATACGAAACAGTATCTCTTGTAAGTCAACAACACGGCCAACCTTTATATTAAATTTAGTGAAAATTTTTTTTTGTAGCTCCTCGGCGCGACGGCCAA   28000
ASFV CN/SC/2019     TTGATACGAAACAGTATCTCTTGTAAGTCAACAACACGGCCAACCTTTATATTAAATTTAGTGAAAATTTTTTTTTGTAGCTCCTCGGCGCGACGGCCAA   28000
ASFV Del MGF_360_4L TTGATACGAAACAGTATCTCTTGTAAGTCAACAACACGGCCAACCTTTATATTAAATTTAGTGAAAATTTTTTTTTGTAGCTCCTCGGCGCGACGGCCAA   28000

Consensus           CGCTAAATAAAATATAGCCCGGGAGTCCCTTCGGGCCTTCAACAGGCATGTCTTTTGTAGATATGTTTTCTGCAGACGTGTCCTCTGCAGACACGCCCCC   28100
ASFV CN/SC/2019     CGCTAAATAAAATATAGCCCGGGAGTCCCTTCGGGCCTTCAACAGGCATGTCTTTTGTAGATATGTTTTCTGCAGACGTGTCCTCTGCAGACACGCCCCC   28100
ASFV Del MGF_360_4L CGCTAAATAAAATATAGCCCGGGAGTCCCTTCGGGCCTTCAACAGGCATGTCTTTTGTAGATATGTTTTCTGCAGACGTGTCCTCTGCAGACACGCCCCC   28100

Consensus           TATGGGTAGATATACATGCTGATGTTTTTTTAAAGTTTTCATGAACAGCGTATGTATTGTATTTATTTTTTTCATAGAAGGCCTTTGCTGGGTTAGCGTT   28200
ASFV CN/SC/2019     TATGGGTAGATATACATGCTGATGTTTTTTTAAAGTTTTCATGAACAGCGTATGTATTGTATTTATTTTTTTCATAGAAGGCCTTTGCTGGGTTAGCGTT   28200
ASFV Del MGF_360_4L TATGGGTAGATATACATGCTGATGTTTTTTTAAAGTTTTCATGAACAGCGTATGTATTGTATTTATTTTTTTCATAGAAGGCCTTTGCTGGGTTAGCGTT   28200

Consensus           TTATACATGGCATGAATTCCGGGTATATTAGGGCTTCCGCCTCTCAGCCCTCCTCCAAAAATGAGCGGCCCCAATCCTTGCATGACCTTTTTCTTCATTC   28300
ASFV CN/SC/2019     TTATACATGGCATGAATTCCGGGTATATTAGGGCTTCCGCCTCTCAGCCCTCCTCCAAAAATGAGCGGCCCCAATCCTTGCATGACCTTTTTCTTCATTC   28300
ASFV Del MGF_360_4L TTATACATGGCATGAATTCCGGGTATATTAGGGCTTCCGCCTCTCAGCCCTCCTCCAAAAATGAGCGGCCCCAATCCTTGCATGACCTTTTTCTTCATTC   28300

Consensus           CCAAAACACCGACTCCCAGGAAGCCGTAGAGACTATTTATTGAAAAACTATCAGCGGGCGGATTTTGTTGAATACATCCTTGATAAACAAGATCACTCAC   28400
ASFV CN/SC/2019     CCAAAACACCGACTCCCAGGAAGCCGTAGAGACTATTTATTGAAAAACTATCAGCGGGCGGATTTTGTTGAATACATCCTTGATAAACAAGATCACTCAC   28400
ASFV Del MGF_360_4L CCAAAACACCGACTCCCAGGAAGCCGTAGAGACTATTTATTGAAAAACTATCAGCGGGCGGATTTTGTTGAATACATCCTTGATAAACAAGATCACTCAC   28400

Consensus           TTCTGAGTGCAGGGGAATACCTTTTAACACGTTGCTGATGTCCTGGAGTTTGTTGAACGTTTTGACAACAGCATTAGTGCCTGAAATGCACGCTAAGCAG   28500
ASFV CN/SC/2019     TTCTGAGTGCAGGGGAATACCTTTTAACACGTTGCTGATGTCCTGGAGTTTGTTGAACGTTTTGACAACAGCATTAGTGCCTGAAATGCACGCTAAGCAG   28500
ASFV Del MGF_360_4L TTCTGAGTGCAGGGGAATACCTTTTAACACGTTGCTGATGTCCTGGAGTTTGTTGAACGTTTTGACAACAGCATTAGTGCCTGAAATGCACGCTAAGCAG   28500

Consensus           GTATTGCTTTGTATGGCATCGTATACCGCAACAGGATCTATTTCAAAATTTTTTAGGGGGATGATGGTGTATACGCAGCGTTTTTCCTGCGCCAATGCCT   28600
ASFV CN/SC/2019     GTATTGCTTTGTATGGCATCGTATACCGCAACAGGATCTATTTCAAAATTTTTTAGGGGGATGATGGTGTATACGCAGCGTTTTTCCTGCGCCAATGCCT   28600
ASFV Del MGF_360_4L GTATTGCTTTGTATGGCATCGTATACCGCAACAGGATCTATTTCAAAATTTTTTAGGGGGATGATGGTGTATACGCAGCGTTTTTCCTGCGCCAATGCCT   28600

Consensus           TCACACATTCGGTGACGCTAGGGGGCTCGGCTGCTCCGATAATGACATGAGGCCTTTGCTGCGTCCGCAGCAAATGGCGACGCACGGCGGCCATGATCAT   28700
ASFV CN/SC/2019     TCACACATTCGGTGACGCTAGGGGGCTCGGCTGCTCCGATAATGACATGAGGCCTTTGCTGCGTCCGCAGCAAATGGCGACGCACGGCGGCCATGATCAT   28700
ASFV Del MGF_360_4L TCACACATTCGGTGACGCTAGGGGGCTCGGCTGCTCCGATAATGACATGAGGCCTTTGCTGCGTCCGCAGCAAATGGCGACGCACGGCGGCCATGATCAT   28700

Consensus           ATGAGTATTTGCTTCCTCGGAGCTGCTGGTAAAAAGAACATGGTACTCGTTACCGTCACATCCCATTAAATTTAAAATTTGTTGAATATAAAAGCTTAGA   28800
ASFV CN/SC/2019     ATGAGTATTTGCTTCCTCGGAGCTGCTGGTAAAAAGAACATGGTACTCGTTACCGTCACATCCCATTAAATTTAAAATTTGTTGAATATAAAAGCTTAGA   28800
ASFV Del MGF_360_4L ATGAGTATTTGCTTCCTCGGAGCTGCTGGTAAAAAGAACATGGTACTCGTTACCGTCACATCCCATTAAATTTAAAATTTGTTGAATATAAAAGCTTAGA   28800

Consensus           GGATTCTTGCCAGCACAGCCCTCTCGTAACGCCTCTGGTAAGAATTTTGGAACCTCTGCATATAACCCGTCCAGCGTGAGAATGGAGGCCATTATATCCT   28900
ASFV CN/SC/2019     GGATTCTTGCCAGCACAGCCCTCTCGTAACGCCTCTGGTAAGAATTTTGGAACCTCTGCATATAACCCGTCCAGCGTGAGAATGGAGGCCATTATATCCT   28900
ASFV Del MGF_360_4L GGATTCTTGCCAGCACAGCCCTCTCGTAACGCCTCTGGTAAGAATTTTGGAACCTCTGCATATAACCCGTCCAGCGTGAGAATGGAGGCCATTATATCCT   28900

Consensus           TTGCTGGAATAGGAATAAATTATAAGAAGCTACAAAGTAAATTACAACATGATTTCGGGCGCGTTCTTAAGGCGCTCACCGTTACGGCGCGGGCATTACC   29000
ASFV CN/SC/2019     TTGCTGGAATAGGAATAAATTATAAGAAGCTACAAAGTAAATTACAACATGATTTCGGGCGCGTTCTTAAGGCGCTCACCGTTACGGCGCGGGCATTACC   29000
ASFV Del MGF_360_4L TTGCTGGAATAGGAATAAATTATAAGAAGCTACAAAGTAAATTACAACATGATTTCGGGCGCGTTCTTAAGGCGCTCACCGTTACGGCGCGGGCATTACC   29000

Consensus           CGGGCAGCCAAAGCACATAGCCATAAGACAGGAAACTGCCTTCACGCTGCAGGGGGAATACATTTATTTTCCCATATTGCTGCAAAAGCAGTTTGAAATG   29100
ASFV CN/SC/2019     CGGGCAGCCAAAGCACATAGCCATAAGACAGGAAACTGCCTTCACGCTGCAGGGGGAATACATTTATTTTCCCATATTGCTGCAAAAGCAGTTTGAAATG   29100
ASFV Del MGF_360_4L CGGGCAGCCAAAGCACATAGCCATAAGACAGGAAACTGCCTTCACGCTGCAGGGGGAATACATTTATTTTCCCATATTGCTGCAAAAGCAGTTTGAAATG   29100

Consensus           TTTAACATGGTTTACACGACGCGCCCCGTGTCGCTGCGGGCCCTCCCATGCGTTGAAACAGAATTTCCACTATTTAACTACCAGCAAGAAATGGTCGATA   29200
ASFV CN/SC/2019     TTTAACATGGTTTACACGACGCGCCCCGTGTCGCTGCGGGCCCTCCCATGCGTTGAAACAGAATTTCCACTATTTAACTACCAGCAAGAAATGGTCGATA   29200
ASFV Del MGF_360_4L TTTAACATGGTTTACACGACGCGCCCCGTGTCGCTGCGGGCCCTCCCATGCGTTGAAACAGAATTTCCACTATTTAACTACCAGCAAGAAATGGTCGATA   29200

Consensus           AGATTCATAAAAAGCTCCTGTCCCCCTATGGGCGCTTTTACCTACATCTAAATACCGGTTTGGGGAAAACGCGTATTGCGATCAGCATTATTCAAAAACT   29300
ASFV CN/SC/2019     AGATTCATAAAAAGCTCCTGTCCCCCTATGGGCGCTTTTACCTACATCTAAATACCGGTTTGGGGAAAACGCGTATTGCGATCAGCATTATTCAAAAACT   29300
ASFV Del MGF_360_4L AGATTCATAAAAAGCTCCTGTCCCCCTATGGGCGCTTTTACCTACATCTAAATACCGGTTTGGGGAAAACGCGTATTGCGATCAGCATTATTCAAAAACT   29300

Consensus           TTTGTACCCTACCCTGGTCATCGTGCCCACCAAGGCGATTCAAATACAGTGGATCGACGAGCTAACATTGCTCCTGCCCCACCTACGTGTAGCTGCTTAC   29400
ASFV CN/SC/2019     TTTGTACCCTACCCTGGTCATCGTGCCCACCAAGGCGATTCAAATACAGTGGATCGACGAGCTAACATTGCTCCTGCCCCACCTACGTGTAGCTGCTTAC   29400
ASFV Del MGF_360_4L TTTGTACCCTACCCTGGTCATCGTGCCCACCAAGGCGATTCAAATACAGTGGATCGACGAGCTAACATTGCTCCTGCCCCACCTACGTGTAGCTGCTTAC   29400

Consensus           AATAATGCAGCGTGCAAGAAAAAGGACATGACGAGCAAAGAGTACGACGTCATCGTGGGAATCATTAATACCCTGCGCAAGAAGCCTGAGCAGTTCTTTG   29500
ASFV CN/SC/2019     AATAATGCAGCGTGCAAGAAAAAGGACATGACGAGCAAAGAGTACGACGTCATCGTGGGAATCATTAATACCCTGCGCAAGAAGCCTGAGCAGTTCTTTG   29500
ASFV Del MGF_360_4L AATAATGCAGCGTGCAAGAAAAAGGACATGACGAGCAAAGAGTACGACGTCATCGTGGGAATCATTAATACCCTGCGCAAGAAGCCTGAGCAGTTCTTTG   29500

Consensus           AGCCCTTTGGTCTAGTCGTGTTAGATGAGGCACATGAATTACACTCGCCGGAGAATTACAAAATTTTTTGGAAAATACAACTTAGTCGGATATTAGGACT   29600
ASFV CN/SC/2019     AGCCCTTTGGTCTAGTCGTGTTAGATGAGGCACATGAATTACACTCGCCGGAGAATTACAAAATTTTTTGGAAAATACAACTTAGTCGGATATTAGGACT   29600
ASFV Del MGF_360_4L AGCCCTTTGGTCTAGTCGTGTTAGATGAGGCACATGAATTACACTCGCCGGAGAATTACAAAATTTTTTGGAAAATACAACTTAGTCGGATATTAGGACT   29600

Consensus           GTCCGCTACACCCCTGGACCGGCCCGATGGTATGGACAAGATTATTATTCACCATCTAGGACAGCCCCAGAGGACTGTAAGTCCCACCACAACCTTTTCC   29700
ASFV CN/SC/2019     GTCCGCTACACCCCTGGACCGGCCCGATGGTATGGACAAGATTATTATTCACCATCTAGGACAGCCCCAGAGGACTGTAAGTCCCACCACAACCTTTTCC   29700
ASFV Del MGF_360_4L GTCCGCTACACCCCTGGACCGGCCCGATGGTATGGACAAGATTATTATTCACCATCTAGGACAGCCCCAGAGGACTGTAAGTCCCACCACAACCTTTTCC   29700

Consensus           GGGTACGTGAGGGAAATCGAATATCAGGGACATCCTGACTTCGTTAGCCCTGTGTATATTAATGAAAAGGTATCGGCCATTGCCACCATTGATAAACTAC   29800
ASFV CN/SC/2019     GGGTACGTGAGGGAAATCGAATATCAGGGACATCCTGACTTCGTTAGCCCTGTGTATATTAATGAAAAGGTATCGGCCATTGCCACCATTGATAAACTAC   29800
ASFV Del MGF_360_4L GGGTACGTGAGGGAAATCGAATATCAGGGACATCCTGACTTCGTTAGCCCTGTGTATATTAATGAAAAGGTATCGGCCATTGCCACCATTGATAAACTAC   29800

Consensus           TTCAAGATCCTTCGCGTATACAACTTGTCGTAAATGAGGCAAAGCGGCTTTACTCCCTGCATACCGCTGAGCCTCACAAATGGGGGACCGATGAGCCGTA   29900
ASFV CN/SC/2019     TTCAAGATCCTTCGCGTATACAACTTGTCGTAAATGAGGCAAAGCGGCTTTACTCCCTGCATACCGCTGAGCCTCACAAATGGGGGACCGATGAGCCGTA   29900
ASFV Del MGF_360_4L TTCAAGATCCTTCGCGTATACAACTTGTCGTAAATGAGGCAAAGCGGCTTTACTCCCTGCATACCGCTGAGCCTCACAAATGGGGGACCGATGAGCCGTA   29900

Consensus           TGGCATCATCATTTTCGTGGAATTTCGCAAACTTTTAGAAATTTTTTATCAGGCGCTTTCCAAAGAATTCAAAGATGTTCAAATTATCGTTCCGGAGGTG   30000
ASFV CN/SC/2019     TGGCATCATCATTTTCGTGGAATTTCGCAAACTTTTAGAAATTTTTTATCAGGCGCTTTCCAAAGAATTCAAAGATGTTCAAATTATCGTTCCGGAGGTG   30000
ASFV Del MGF_360_4L TGGCATCATCATTTTCGTGGAATTTCGCAAACTTTTAGAAATTTTTTATCAGGCGCTTTCCAAAGAATTCAAAGATGTTCAAATTATCGTTCCGGAGGTG   30000

Consensus           GCGCTCCTATGCGGCGGGGTTTCAAATACCGCTCTTTCTCAGGCACACAGCGCTTCCATTATCTTGCTGACCTATGGCTACGGGCGTAGAGGCATTTCCT   30100
ASFV CN/SC/2019     GCGCTCCTATGCGGCGGGGTTTCAAATACCGCTCTTTCTCAGGCACACAGCGCTTCCATTATCTTGCTGACCTATGGCTACGGGCGTAGAGGCATTTCCT   30100
ASFV Del MGF_360_4L GCGCTCCTATGCGGCGGGGTTTCAAATACCGCTCTTTCTCAGGCACACAGCGCTTCCATTATCTTGCTGACCTATGGCTACGGGCGTAGAGGCATTTCCT   30100

Consensus           TCAAGCATATGACATCGATCATCATGGCAACGCCCCGCAGAAACAACATGGAGCAAATCTTGGGACGTATTACCCGGCAGGGATCGGATGAAAAAAAGGT   30200
ASFV CN/SC/2019     TCAAGCATATGACATCGATCATCATGGCAACGCCCCGCAGAAACAACATGGAGCAAATCTTGGGACGTATTACCCGGCAGGGATCGGATGAAAAAAAGGT   30200
ASFV Del MGF_360_4L TCAAGCATATGACATCGATCATCATGGCAACGCCCCGCAGAAACAACATGGAGCAAATCTTGGGACGTATTACCCGGCAGGGATCGGATGAAAAAAAGGT   30200

Consensus           ACGCATCGTTGTGGACATTAAAGATACACTAAGCCCGCTTTCTAGCCAGGTCTACGACAGGCACCGGATTTACAAGAAAAAGGGCTACCCCATTTTTAAG   30300
ASFV CN/SC/2019     ACGCATCGTTGTGGACATTAAAGATACACTAAGCCCGCTTTCTAGCCAGGTCTACGACAGGCACCGGATTTACAAGAAAAAGGGCTACCCCATTTTTAAG   30300
ASFV Del MGF_360_4L ACGCATCGTTGTGGACATTAAAGATACACTAAGCCCGCTTTCTAGCCAGGTCTACGACAGGCACCGGATTTACAAGAAAAAGGGCTACCCCATTTTTAAG   30300

Consensus           TGCAGCGCTAGCTATCAGCAGCCCTATTCTTCTAATGAAGTTTTAATATGGGATCCTTATAACGAGTCATGTCTTGCGTGCACAACAACACCTCCTTCCC   30400
ASFV CN/SC/2019     TGCAGCGCTAGCTATCAGCAGCCCTATTCTTCTAATGAAGTTTTAATATGGGATCCTTATAACGAGTCATGTCTTGCGTGCACAACAACACCTCCTTCCC   30400
ASFV Del MGF_360_4L TGCAGCGCTAGCTATCAGCAGCCCTATTCTTCTAATGAAGTTTTAATATGGGATCCTTATAACGAGTCATGTCTTGCGTGCACAACAACACCTCCTTCCC   30400

Consensus           CGTCCAAATAGAAGCATACCTAAAAGAGGTATATGAAAAATATAAAGAGCTTCAGGAAAGCAAAGACACCTCACTCACTGCCCGCTTTGCACGAGCCCTG   30500
ASFV CN/SC/2019     CGTCCAAATAGAAGCATACCTAAAAGAGGTATATGAAAAATATAAAGAGCTTCAGGAAAGCAAAGACACCTCACTCACTGCCCGCTTTGCACGAGCCCTG   30500
ASFV Del MGF_360_4L CGTCCAAATAGAAGCATACCTAAAAGAGGTATATGAAAAATATAAAGAGCTTCAGGAAAGCAAAGACACCTCACTCACTGCCCGCTTTGCACGAGCCCTG   30500

Consensus           AAATACTACCAGTTTTTAATTTACACCGCCTTTTCGGATCCTAAATTTGGGATAGGCCAGGGGGAAAACACACGGGGCCTCCTCATCTATCACCAGATGG   30600
ASFV CN/SC/2019     AAATACTACCAGTTTTTAATTTACACCGCCTTTTCGGATCCTAAATTTGGGATAGGCCAGGGGGAAAACACACGGGGCCTCCTCATCTATCACCAGATGG   30600
ASFV Del MGF_360_4L AAATACTACCAGTTTTTAATTTACACCGCCTTTTCGGATCCTAAATTTGGGATAGGCCAGGGGGAAAACACACGGGGCCTCCTCATCTATCACCAGATGG   30600

Consensus           GCATGGGGAAAACCATTTTGAGCCTGTCGCTTGCCATCTCACTTTCACATATTTACAACCCGATTCTGATCGCACCCAAGTCGTTGCACTCAAACTTCCA   30700
ASFV CN/SC/2019     GCATGGGGAAAACCATTTTGAGCCTGTCGCTTGCCATCTCACTTTCACATATTTACAACCCGATTCTGATCGCACCCAAGTCGTTGCACTCAAACTTCCA   30700
ASFV Del MGF_360_4L GCATGGGGAAAACCATTTTGAGCCTGTCGCTTGCCATCTCACTTTCACATATTTACAACCCGATTCTGATCGCACCCAAGTCGTTGCACTCAAACTTCCA   30700

Consensus           ACAGTCTTTGTTAAAGCTTATTAAACTTTTATATCCGGAAACGACGGATCACTCCAAAGAGCTACAAAAAATCTCGCGGCGCTTCAGGTTTGTGTCCCTA   30800
ASFV CN/SC/2019     ACAGTCTTTGTTAAAGCTTATTAAACTTTTATATCCGGAAACGACGGATCACTCCAAAGAGCTACAAAAAATCTCGCGGCGCTTCAGGTTTGTGTCCCTA   30800
ASFV Del MGF_360_4L ACAGTCTTTGTTAAAGCTTATTAAACTTTTATATCCGGAAACGACGGATCACTCCAAAGAGCTACAAAAAATCTCGCGGCGCTTCAGGTTTGTGTCCCTA   30800

Consensus           GACGCTTACAACATGGGGCAGCAGATCATAAAGGCGGGAGGGTCCCTAAATGGATGCCTGCTCATCGTTGACGAGGCACACAACCTCTTTAGAGGAATTA   30900
ASFV CN/SC/2019     GACGCTTACAACATGGGGCAGCAGATCATAAAGGCGGGAGGGTCCCTAAATGGATGCCTGCTCATCGTTGACGAGGCACACAACCTCTTTAGAGGAATTA   30900
ASFV Del MGF_360_4L GACGCTTACAACATGGGGCAGCAGATCATAAAGGCGGGAGGGTCCCTAAATGGATGCCTGCTCATCGTTGACGAGGCACACAACCTCTTTAGAGGAATTA   30900

Consensus           TCAATAGCGCCAATGATAAAACAAATGCCCGCCAGCTGTACAATAATATTATGCAAGCTAAAAATATTCGTATTCTGTTTTTAACAGGCACCCCGTGTTC   31000
ASFV CN/SC/2019     TCAATAGCGCCAATGATAAAACAAATGCCCGCCAGCTGTACAATAATATTATGCAAGCTAAAAATATTCGTATTCTGTTTTTAACAGGCACCCCGTGTTC   31000
ASFV Del MGF_360_4L TCAATAGCGCCAATGATAAAACAAATGCCCGCCAGCTGTACAATAATATTATGCAAGCTAAAAATATTCGTATTCTGTTTTTAACAGGCACCCCGTGTTC   31000

Consensus           GAAGGACCCCTTTGAAATGGTGCCCTGTTTTAATATGCTAAGCGGGCGAATCTTATTACCTCTTCACTATGAAAGATTCTACACCGCTTATGTCAATAAA   31100
ASFV CN/SC/2019     GAAGGACCCCTTTGAAATGGTGCCCTGTTTTAATATGCTAAGCGGGCGAATCTTATTACCTCTTCACTATGAAAGATTCTACACCGCTTATGTCAATAAA   31100
ASFV Del MGF_360_4L GAAGGACCCCTTTGAAATGGTGCCCTGTTTTAATATGCTAAGCGGGCGAATCTTATTACCTCTTCACTATGAAAGATTCTACACCGCTTATGTCAATAAA   31100

Consensus           ACAACGAATAGCCCTTTAAACGCGGACAAACTACTAAACCGCCTAGTGGGTATGATAAGCTACGCTGGAAACCAGAATGAGCTCAACAAGCTATTCCCCA   31200
ASFV CN/SC/2019     ACAACGAATAGCCCTTTAAACGCGGACAAACTACTAAACCGCCTAGTGGGTATGATAAGCTACGCTGGAAACCAGAATGAGCTCAACAAGCTATTCCCCA   31200
ASFV Del MGF_360_4L ACAACGAATAGCCCTTTAAACGCGGACAAACTACTAAACCGCCTAGTGGGTATGATAAGCTACGCTGGAAACCAGAATGAGCTCAACAAGCTATTCCCCA   31200

Consensus           CAGAGCTTCCTCTTATTATAGAAAAGGTTGAAATGTCACCCGAGCAGTATAGGCAATATCTGCTGGCCCGAGACGTTGAAAACGCGGAAAAGCACGCCAG   31300
ASFV CN/SC/2019     CAGAGCTTCCTCTTATTATAGAAAAGGTTGAAATGTCACCCGAGCAGTATAGGCAATATCTGCTGGCCCGAGACGTTGAAAACGCGGAAAAGCACGCCAG   31300
ASFV Del MGF_360_4L CAGAGCTTCCTCTTATTATAGAAAAGGTTGAAATGTCACCCGAGCAGTATAGGCAATATCTGCTGGCCCGAGACGTTGAAAACGCGGAAAAGCACGCCAG   31300

Consensus           CTCAGGAATGTATGAAAAAATAAATGCCGCCGCCCTCTGCCTGCCAGGATCGGAGCAAGAGTCAGGCTCCTCCTACTATGTGCGTTCCCGTATGATCAGC   31400
ASFV CN/SC/2019     CTCAGGAATGTATGAAAAAATAAATGCCGCCGCCCTCTGCCTGCCAGGATCGGAGCAAGAGTCAGGCTCCTCCTACTATGTGCGTTCCCGTATGATCAGC   31400
ASFV Del MGF_360_4L CTCAGGAATGTATGAAAAAATAAATGCCGCCGCCCTCTGCCTGCCAGGATCGGAGCAAGAGTCAGGCTCCTCCTACTATGTGCGTTCCCGTATGATCAGC   31400

Consensus           ATCTTCGCGTCCGAAATGCTAACAGTAAAGGAGGATGAAAAATTATCAGAGGCTGTTCAGCAGCTGCCCAAAGAGGCCTTCACAGAAAATTCTAGTCCCA   31500
ASFV CN/SC/2019     ATCTTCGCGTCCGAAATGCTAACAGTAAAGGAGGATGAAAAATTATCAGAGGCTGTTCAGCAGCTGCCCAAAGAGGCCTTCACAGAAAATTCTAGTCCCA   31500
ASFV Del MGF_360_4L ATCTTCGCGTCCGAAATGCTAACAGTAAAGGAGGATGAAAAATTATCAGAGGCTGTTCAGCAGCTGCCCAAAGAGGCCTTCACAGAAAATTCTAGTCCCA   31500

Consensus           AAATAGTACGCATGCTAAAAAATATTAAAACGTCTCCGGGCCCTGTGCTCATTTACTCACAGTTTGTGGAATTGGGCCTTCACGTCGTGGCCCGCTTTTT   31600
ASFV CN/SC/2019     AAATAGTACGCATGCTAAAAAATATTAAAACGTCTCCGGGCCCTGTGCTCATTTACTCACAGTTTGTGGAATTGGGCCTTCACGTCGTGGCCCGCTTTTT   31600
ASFV Del MGF_360_4L AAATAGTACGCATGCTAAAAAATATTAAAACGTCTCCGGGCCCTGTGCTCATTTACTCACAGTTTGTGGAATTGGGCCTTCACGTCGTGGCCCGCTTTTT   31600

Consensus           AGAAATAGAGGGCTACCAGTGCCTTCAGCCCCTAAAAGTATTGGAAGAAGGGCACAACACCATCCTCCTTCATAAGGATGGGAAAGATCTTATGGTGAAA   31700
ASFV CN/SC/2019     AGAAATAGAGGGCTACCAGTGCCTTCAGCCCCTAAAAGTATTGGAAGAAGGGCACAACACCATCCTCCTTCATAAGGATGGGAAAGATCTTATGGTGAAA   31700
ASFV Del MGF_360_4L AGAAATAGAGGGCTACCAGTGCCTTCAGCCCCTAAAAGTATTGGAAGAAGGGCACAACACCATCCTCCTTCATAAGGATGGGAAAGATCTTATGGTGAAA   31700

Consensus           AACTTTGCGGAAGATGGGCCGACCCATACGTTAGTCCTGTCCTCCAAAATAACACGATTTACGCTTATTACAGGGAAAATTTTATCTAAAGAGCGCGACA   31800
ASFV CN/SC/2019     AACTTTGCGGAAGATGGGCCGACCCATACGTTAGTCCTGTCCTCCAAAATAACACGATTTACGCTTATTACAGGGAAAATTTTATCTAAAGAGCGCGACA   31800
ASFV Del MGF_360_4L AACTTTGCGGAAGATGGGCCGACCCATACGTTAGTCCTGTCCTCCAAAATAACACGATTTACGCTTATTACAGGGAAAATTTTATCTAAAGAGCGCGACA   31800

Consensus           TGATCCAGCAGCTTTGGAATTCGCCGCTGAATATACACGGAGAGGTTATTAAAATTTTACTCGTCTCTAAAACAGGAGCTGAGGGATTGGATCTCAAATA   31900
ASFV CN/SC/2019     TGATCCAGCAGCTTTGGAATTCGCCGCTGAATATACACGGAGAGGTTATTAAAATTTTACTCGTCTCTAAAACAGGAGCTGAGGGATTGGATCTCAAATA   31900
ASFV Del MGF_360_4L TGATCCAGCAGCTTTGGAATTCGCCGCTGAATATACACGGAGAGGTTATTAAAATTTTACTCGTCTCTAAAACAGGAGCTGAGGGATTGGATCTCAAATA   31900

Consensus           CGGGCGGCAGGTTCATATCCTAGAGCCGTACTGGGATAAGGCCCGAGAGGATCAAGTGAAGGCGCGCATTATACGCATTGGTAGCCACGATGCGCTACCG   32000
ASFV CN/SC/2019     CGGGCGGCAGGTTCATATCCTAGAGCCGTACTGGGATAAGGCCCGAGAGGATCAAGTGAAGGCGCGCATTATACGCATTGGTAGCCACGATGCGCTACCG   32000
ASFV Del MGF_360_4L CGGGCGGCAGGTTCATATCCTAGAGCCGTACTGGGATAAGGCCCGAGAGGATCAAGTGAAGGCGCGCATTATACGCATTGGTAGCCACGATGCGCTACCG   32000

Consensus           CCCGAGGAGAAAACCGTACAGCCTTTTTTGTACATCGCGGTGGCTAATCAAAAAATGTTTTATAGTATTCCCGAAGGCAGTCAGGAACAAAAAACGATTG   32100
ASFV CN/SC/2019     CCCGAGGAGAAAACCGTACAGCCTTTTTTGTACATCGCGGTGGCTAATCAAAAAATGTTTTATAGTATTCCCGAAGGCAGTCAGGAACAAAAAACGATTG   32100
ASFV Del MGF_360_4L CCCGAGGAGAAAACCGTACAGCCTTTTTTGTACATCGCGGTGGCTAATCAAAAAATGTTTTATAGTATTCCCGAAGGCAGTCAGGAACAAAAAACGATTG   32100

Consensus           ATGAGCGTTTTCACGAAAGGGGGCTTGAAAAGAGCCATCTTAATTCTGCTTTCCGCGATTTACTAAAAAGGGCGGCCATTGAATGTGCCTTCAATGGCGA   32200
ASFV CN/SC/2019     ATGAGCGTTTTCACGAAAGGGGGCTTGAAAAGAGCCATCTTAATTCTGCTTTCCGCGATTTACTAAAAAGGGCGGCCATTGAATGTGCCTTCAATGGCGA   32200
ASFV Del MGF_360_4L ATGAGCGTTTTCACGAAAGGGGGCTTGAAAAGAGCCATCTTAATTCTGCTTTCCGCGATTTACTAAAAAGGGCGGCCATTGAATGTGCCTTCAATGGCGA   32200

Consensus           AAGCGGCTGTCTGATGTGTCAGCCCACAAATGCTTTGCTTTTTCATGAAAACTTTGAACGCGATTTACGTTTGCCCAATCCCTGCCAACCGCTTGTAAAA   32300
ASFV CN/SC/2019     AAGCGGCTGTCTGATGTGTCAGCCCACAAATGCTTTGCTTTTTCATGAAAACTTTGAACGCGATTTACGTTTGCCCAATCCCTGCCAACCGCTTGTAAAA   32300
ASFV Del MGF_360_4L AAGCGGCTGTCTGATGTGTCAGCCCACAAATGCTTTGCTTTTTCATGAAAACTTTGAACGCGATTTACGTTTGCCCAATCCCTGCCAACCGCTTGTAAAA   32300

Consensus           GCCGAAGTAAAAGCCTATAGCATATCCTACGAGGGCAAACAGTTTTTTTACCAAAAAAACAAAGACGTAGGATTAGGCTATACCTTTTACGAATATAATC   32400
ASFV CN/SC/2019     GCCGAAGTAAAAGCCTATAGCATATCCTACGAGGGCAAACAGTTTTTTTACCAAAAAAACAAAGACGTAGGATTAGGCTATACCTTTTACGAATATAATC   32400
ASFV Del MGF_360_4L GCCGAAGTAAAAGCCTATAGCATATCCTACGAGGGCAAACAGTTTTTTTACCAAAAAAACAAAGACGTAGGATTAGGCTATACCTTTTACGAATATAATC   32400

Consensus           CCATCATTAAGGCATATATTGAAATTAAACCTTCTAACCCTTTATATATAAAGCTAATAAAACATGTCCAGGCCGGAACAACAGCTTAAAAAAATGTTAA   32500
ASFV CN/SC/2019     CCATCATTAAGGCATATATTGAAATTAAACCTTCTAACCCTTTATATATAAAGCTAATAAAACATGTCCAGGCCGGAACAACAGCTTAAAAAAATGTTAA   32500
ASFV Del MGF_360_4L CCATCATTAAGGCATATATTGAAATTAAACCTTCTAACCCTTTATATATAAAGCTAATAAAACATGTCCAGGCCGGAACAACAGCTTAAAAAAATGTTAA   32500

Consensus           AAAATCCCCAGGCACAATATGCGTTTTATCCTACAGCAAAGGTGGAAAGGATCTCCACAACGCAGCACATGTATTTCATTGCGACGAGACCCATGTTTGA   32600
ASFV CN/SC/2019     AAAATCCCCAGGCACAATATGCGTTTTATCCTACAGCAAAGGTGGAAAGGATCTCCACAACGCAGCACATGTATTTCATTGCGACGAGACCCATGTTTGA   32600
ASFV Del MGF_360_4L AAAATCCCCAGGCACAATATGCGTTTTATCCTACAGCAAAGGTGGAAAGGATCTCCACAACGCAGCACATGTATTTCATTGCGACGAGACCCATGTTTGA   32600

Consensus           GGGTGGCAGAAATAACGTCTTTTTGGGTCATCAAGTAGGGCAACCCATTATATTTAAGTACGTTTCTAAAAAAGAAATTCCAGGAAATGAAGTCATCGTG   32700
ASFV CN/SC/2019     GGGTGGCAGAAATAACGTCTTTTTGGGTCATCAAGTAGGGCAACCCATTATATTTAAGTACGTTTCTAAAAAAGAAATTCCAGGAAATGAAGTCATCGTG   32700
ASFV Del MGF_360_4L GGGTGGCAGAAATAACGTCTTTTTGGGTCATCAAGTAGGGCAACCCATTATATTTAAGTACGTTTCTAAAAAAGAAATTCCAGGAAATGAAGTCATCGTG   32700

Consensus           TTGAAAGCCCTGCAAGATACTCCCGGTGTTATTAAGCTTATCGAATATACCGAAAATGCTATGTATCATATACTAATCATAGAATATATTCCAAATAGTG   32800
ASFV CN/SC/2019     TTGAAAGCCCTGCAAGATACTCCCGGTGTTATTAAGCTTATCGAATATACCGAAAATGCTATGTATCATATACTAATCATAGAATATATTCCAAATAGTG   32800
ASFV Del MGF_360_4L TTGAAAGCCCTGCAAGATACTCCCGGTGTTATTAAGCTTATCGAATATACCGAAAATGCTATGTATCATATACTAATCATAGAATATATTCCAAATAGTG   32800

Consensus           TTGATCTACTTCATTATCATTACTTTAAAAAACTTGAGGAAACCGAAGCCAAAAAAATAATATTCCAGCTTATTCTTATTATACAAAACATTTATGAGAA   32900
ASFV CN/SC/2019     TTGATCTACTTCATTATCATTACTTTAAAAAACTTGAGGAAACCGAAGCCAAAAAAATAATATTCCAGCTTATTCTTATTATACAAAACATTTATGAGAA   32900
ASFV Del MGF_360_4L TTGATCTACTTCATTATCATTACTTTAAAAAACTTGAGGAAACCGAAGCCAAAAAAATAATATTCCAGCTTATTCTTATTATACAAAACATTTATGAGAA   32900

Consensus           GGGCTTTATCCATGGGGATATTAAGGATGAGAACCTTATTATAGACATAAATCAAAAGATCATTAAGGTCATTGACTTTGGAAGCGCTGTTAGATTAGAC   33000
ASFV CN/SC/2019     GGGCTTTATCCATGGGGATATTAAGGATGAGAACCTTATTATAGACATAAATCAAAAGATCATTAAGGTCATTGACTTTGGAAGCGCTGTTAGATTAGAC   33000
ASFV Del MGF_360_4L GGGCTTTATCCATGGGGATATTAAGGATGAGAACCTTATTATAGACATAAATCAAAAGATCATTAAGGTCATTGACTTTGGAAGCGCTGTTAGATTAGAC   33000

Consensus           GAAACCCGTCCCCAATATAATATGTTTGGAACATGGGAATACGTGTGTCCAGAATTTTATTATTATGGTTATTACTACCAGCTTCCTTTAACCGTGTGGA   33100
ASFV CN/SC/2019     GAAACCCGTCCCCAATATAATATGTTTGGAACATGGGAATACGTGTGTCCAGAATTTTATTATTATGGTTATTACTACCAGCTTCCTTTAACCGTGTGGA   33100
ASFV Del MGF_360_4L GAAACCCGTCCCCAATATAATATGTTTGGAACATGGGAATACGTGTGTCCAGAATTTTATTATTATGGTTATTACTACCAGCTTCCTTTAACCGTGTGGA   33100

Consensus           CGATAGGTATGGTCGCGGTTAATCTTTTTAGATTTCGTGCAGAAAATTTTTATTTAAATGATATCCTGAAACGGGAAAATTATATTCCCGAGAACATTTC   33200
ASFV CN/SC/2019     CGATAGGTATGGTCGCGGTTAATCTTTTTAGATTTCGTGCAGAAAATTTTTATTTAAATGATATCCTGAAACGGGAAAATTATATTCCCGAGAACATTTC   33200
ASFV Del MGF_360_4L CGATAGGTATGGTCGCGGTTAATCTTTTTAGATTTCGTGCAGAAAATTTTTATTTAAATGATATCCTGAAACGGGAAAATTATATTCCCGAGAACATTTC   33200

Consensus           AGAGACGGGAAAACAGTTTATCACGGAATGTTTAACAATTAATGAAAATAAGCGGCTTTCCTTTAAGAGTCTTGTATCACATCCTTGGTTTAAAGGACTT   33300
ASFV CN/SC/2019     AGAGACGGGAAAACAGTTTATCACGGAATGTTTAACAATTAATGAAAATAAGCGGCTTTCCTTTAAGAGTCTTGTATCACATCCTTGGTTTAAAGGACTT   33300
ASFV Del MGF_360_4L AGAGACGGGAAAACAGTTTATCACGGAATGTTTAACAATTAATGAAAATAAGCGGCTTTCCTTTAAGAGTCTTGTATCACATCCTTGGTTTAAAGGACTT   33300

Consensus           AAAAAAGAAATTCAGCCTATTTCGGAACTAGGAGTAGACTATAAAAATGTTATTACTTAGACGTTTTTAAAGATTTAAAGTATAGCGGAATTCTGATTCG   33400
ASFV CN/SC/2019     AAAAAAGAAATTCAGCCTATTTCGGAACTAGGAGTAGACTATAAAAATGTTATTACTTAGACGTTTTTAAAGATTTAAAGTATAGCGGAATTCTGATTCG   33400
ASFV Del MGF_360_4L AAAAAAGAAATTCAGCCTATTTCGGAACTAGGAGTAGACTATAAAAATGTTATTACTTAGACGTTTTTAAAGATTTAAAGTATAGCGGAATTCTGATTCG   33400

Consensus           ATTTTTTAGTATATATAGTTTTATTTTTTCGGATGAAAGCGGCGGTATATTTTTGATAAAAATCTTGTTATTTTTACATAATTCAATCGTTTGCAGGTGT   33500
ASFV CN/SC/2019     ATTTTTTAGTATATATAGTTTTATTTTTTCGGATGAAAGCGGCGGTATATTTTTGATAAAAATCTTGTTATTTTTACATAATTCAATCGTTTGCAGGTGT   33500
ASFV Del MGF_360_4L ATTTTTTAGTATATATAGTTTTATTTTTTCGGATGAAAGCGGCGGTATATTTTTGATAAAAATCTTGTTATTTTTACATAATTCAATCGTTTGCAGGTGT   33500

Consensus           TTATATCCAGAAATAAAAACACGATCACCCGTTGTTAGGTTATGGTTTTGGATAGGAAGCTGTATATGATTGGAGAGGATATCCACATGGACCGAAAGAG   33600
ASFV CN/SC/2019     TTATATCCAGAAATAAAAACACGATCACCCGTTGTTAGGTTATGGTTTTGGATAGGAAGCTGTATATGATTGGAGAGGATATCCACATGGACCGAAAGAG   33600
ASFV Del MGF_360_4L TTATATCCAGAAATAAAAACACGATCACCCGTTGTTAGGTTATGGTTTTGGATAGGAAGCTGTATATGATTGGAGAGGATATCCACATGGACCGAAAGAG   33600

Consensus           TATCTAATGGGAAATCTAGCGGTCCCGAAAGATCATAAAAGATTGGGGTAAGGTATTGCACTACCGGTATAGCATATGTAAATTTATATTTATTATTCAC   33700
ASFV CN/SC/2019     TATCTAATGGGAAATCTAGCGGTCCCGAAAGATCATAAAAGATTGGGGTAAGGTATTGCACTACCGGTATAGCATATGTAAATTTATATTTATTATTCAC   33700
ASFV Del MGF_360_4L TATCTAATGGGAAATCTAGCGGTCCCGAAAGATCATAAAAGATTGGGGTAAGGTATTGCACTACCGGTATAGCATATGTAAATTTATATTTATTATTCAC   33700

Consensus           AGGAAGAAGCTCTACTTGGTTGGGGCTTACAGGAACAACCTTGAACTCGAAGTGGTATTGCATTCCATTTACATCAGAAACTGCTTGCATGTCCAGTTCC   33800
ASFV CN/SC/2019     AGGAAGAAGCTCTACTTGGTTGGGGCTTACAGGAACAACCTTGAACTCGAAGTGGTATTGCATTCCATTTACATCAGAAACTGCTTGCATGTCCAGTTCC   33800
ASFV Del MGF_360_4L AGGAAGAAGCTCTACTTGGTTGGGGCTTACAGGAACAACCTTGAACTCGAAGTGGTATTGCATTCCATTTACATCAGAAACTGCTTGCATGTCCAGTTCC   33800

Consensus           TTAAAAAATAAATAAATGCGTCCACCAATAAAATCATCTATATGAGTTTTTTGTAAAGGAAAAGGAATCATAAATGGAAATACTGTCATTTTGATAACAT   33900
ASFV CN/SC/2019     TTAAAAAATAAATAAATGCGTCCACCAATAAAATCATCTATATGAGTTTTTTGTAAAGGAAAAGGAATCATAAATGGAAATACTGTCATTTTGATAACAT   33900
ASFV Del MGF_360_4L TTAAAAAATAAATAAATGCGTCCACCAATAAAATCATCTATATGAGTTTTTTGTAAAGGAAAAGGAATCATAAATGGAAATACTGTCATTTTGATAACAT   33900

Consensus           GGGTAAGTGAGCCCTGTACTCCTATGATATTTGCGCCTGTTTGCCCATAAGGCTTTAATTCAAATGAAAAGGGATAATGCCCATGACGCTTTTCCTGGGA   34000
ASFV CN/SC/2019     GGGTAAGTGAGCCCTGTACTCCTATGATATTTGCGCCTGTTTGCCCATAAGGCTTTAATTCAAATGAAAAGGGATAATGCCCATGACGCTTTTCCTGGGA   34000
ASFV Del MGF_360_4L GGGTAAGTGAGCCCTGTACTCCTATGATATTTGCGCCTGTTTGCCCATAAGGCTTTAATTCAAATGAAAAGGGATAATGCCCATGACGCTTTTCCTGGGA   34000

Consensus           GTCTAGCAGACAGTATTGATGCTCTTTTTTGCTGGCCATCTTTGGCACGGCTCTTGTTGCAATAATGTTTGCAGCCATTATATAAATAATTCAATGGTTT   34100
ASFV CN/SC/2019     GTCTAGCAGACAGTATTGATGCTCTTTTTTGCTGGCCATCTTTGGCACGGCTCTTGTTGCAATAATGTTTGCAGCCATTATATAAATAATTCAATGGTTT   34100
ASFV Del MGF_360_4L GTCTAGCAGACAGTATTGATGCTCTTTTTTGCTGGCCATCTTTGGCACGGCTCTTGTTGCAATAATGTTTGCAGCCATTATATAAATAATTCAATGGTTT   34100

Consensus           AAATGAAGGCGTACTTCTAGCCAGTGTATATTTATGTGCGTAGGCCCTTAATGTAGGCCGCCACTGGATGCGTGGACTTTTTAAATAAAGAATTAAGTTA   34200
ASFV CN/SC/2019     AAATGAAGGCGTACTTCTAGCCAGTGTATATTTATGTGCGTAGGCCCTTAATGTAGGCCGCCACTGGATGCGTGGACTTTTTAAATAAAGAATTAAGTTA   34200
ASFV Del MGF_360_4L AAATGAAGGCGTACTTCTAGCCAGTGTATATTTATGTGCGTAGGCCCTTAATGTAGGCCGCCACTGGATGCGTGGACTTTTTAAATAAAGAATTAAGTTA   34200

Consensus           AGTGCTGCGCAATATGATCAGCCCCTAGGCAGCGTATATTTAATTTATGCGCATAAGCGTTTAAAAACCAGCCAACCTCCACCCCCTCCAGAGGAATGCC   34300
ASFV CN/SC/2019     AGTGCTGCGCAATATGATCAGCCCCTAGGCAGCGTATATTTAATTTATGCGCATAAGCGTTTAAAAACCAGCCAACCTCCACCCCCTCCAGAGGAATGCC   34300
ASFV Del MGF_360_4L AGTGCTGCGCAATATGATCAGCCCCTAGGCAGCGTATATTTAATTTATGCGCATAAGCGTTTAAAAACCAGCCAACCTCCACCCCCTCCAGAGGAATGCC   34300

Consensus           CTCGGCAGTGCCGTGAAGGTCGGGCCACAGTATCTTAACGGGCTGTTTGCCAATACTTAGGCGCACCATAAGGGCCTTTAGGGTTAGGACGATGCAGCCC   34400
ASFV CN/SC/2019     CTCGGCAGTGCCGTGAAGGTCGGGCCACAGTATCTTAACGGGCTGTTTGCCAATACTTAGGCGCACCATAAGGGCCTTTAGGGTTAGGACGATGCAGCCC   34400
ASFV Del MGF_360_4L CTCGGCAGTGCCGTGAAGGTCGGGCCACAGTATCTTAACGGGCTGTTTGCCAATACTTAGGCGCACCATAAGGGCCTTTAGGGTTAGGACGATGCAGCCC   34400

Consensus           ATCCCGGCCCCTACAATCTGGGTATCTGTATCAAGGTGGCGTGCATCCACCGCCACAAGGCATTTTTTTTGGTGGACAACTATTTCTTTGATGACGGTAG   34500
ASFV CN/SC/2019     ATCCCGGCCCCTACAATCTGGGTATCTGTATCAAGGTGGCGTGCATCCACCGCCACAAGGCATTTTTTTTGGTGGACAACTATTTCTTTGATGACGGTAG   34500
ASFV Del MGF_360_4L ATCCCGGCCCCTACAATCTGGGTATCTGTATCAAGGTGGCGTGCATCCACCGCCACAAGGCATTTTTTTTGGTGGACAACTATTTCTTTGATGACGGTAG   34500

Consensus           GTATAAGATTGTTCCATCGGGAGGGGTAGGGAATAACGACCGCATCTGCTCCCTTTTTTAGACTGTCGGCGATGGCTGGCCACGCTGAAACAGGGGGCCT   34600
ASFV CN/SC/2019     GTATAAGATTGTTCCATCGGGAGGGGTAGGGAATAACGACCGCATCTGCTCCCTTTTTTAGACTGTCGGCGATGGCTGGCCACGCTGAAACAGGGGGCCT   34600
ASFV Del MGF_360_4L GTATAAGATTGTTCCATCGGGAGGGGTAGGGAATAACGACCGCATCTGCTCCCTTTTTTAGACTGTCGGCGATGGCTGGCCACGCTGAAACAGGGGGCCT   34600

Consensus           GATGTCAGCACTTACCAGCCATAAAAGACGGGCACCGATGGCGCAGTAATGTTGAAATAGTTTAATGCGCGCCCATAGGAGGTCTATCTCCTTGATGCCG   34700
ASFV CN/SC/2019     GATGTCAGCACTTACCAGCCATAAAAGACGGGCACCGATGGCGCAGTAATGTTGAAATAGTTTAATGCGCGCCCATAGGAGGTCTATCTCCTTGATGCCG   34700
ASFV Del MGF_360_4L GATGTCAGCACTTACCAGCCATAAAAGACGGGCACCGATGGCGCAGTAATGTTGAAATAGTTTAATGCGCGCCCATAGGAGGTCTATCTCCTTGATGCCG   34700

Consensus           CAACTGGGGAAGGTTATACATTCGATGTTAAGCGCCCCGGAAATTGGCAAAAAATTATTTAAATGCGATGTTGAGACCACAATGGCCACCTTTATATCAA   34800
ASFV CN/SC/2019     CAACTGGGGAAGGTTATACATTCGATGTTAAGCGCCCCGGAAATTGGCAAAAAATTATTTAAATGCGATGTTGAGACCACAATGGCCACCTTTATATCAA   34800
ASFV Del MGF_360_4L CAACTGGGGAAGGTTATACATTCGATGTTAAGCGCCCCGGAAATTGGCAAAAAATTATTTAAATGCGATGTTGAGACCACAATGGCCACCTTTATATCAA   34800

Consensus           GCCCGTGCTGTTGGGCAATGTTTTTGATGGTGACGTGCCACGTATGAAGATATTCAAGATGCGCCAGCGAGAACGGGCTCGCTATGAGGATCATAATTGC   34900
ASFV CN/SC/2019     GCCCGTGCTGTTGGGCAATGTTTTTGATGGTGACGTGCCACGTATGAAGATATTCAAGATGCGCCAGCGAGAACGGGCTCGCTATGAGGATCATAATTGC   34900
ASFV Del MGF_360_4L GCCCGTGCTGTTGGGCAATGTTTTTGATGGTGACGTGCCACGTATGAAGATATTCAAGATGCGCCAGCGAGAACGGGCTCGCTATGAGGATCATAATTGC   34900

Consensus           CCCACCAGTACTTGCTCTCAGCTTCCTTCAGTTCAGGCGCCAGCCACTGGTAGGGAATATGTATATTAGATTTTTTGTCTTTATTATAAGATTCGTTAAA   35000
ASFV CN/SC/2019     CCCACCAGTACTTGCTCTCAGCTTCCTTCAGTTCAGGCGCCAGCCACTGGTAGGGAATATGTATATTAGATTTTTTGTCTTTATTATAAGATTCGTTAAA   35000
ASFV Del MGF_360_4L CCCACCAGTACTTGCTCTCAGCTTCCTTCAGTTCAGGCGCCAGCCACTGGTAGGGAATATGTATATTAGATTTTTTGTCTTTATTATAAGATTCGTTAAA   35000

Consensus           AGAATTTTTTTGCGGCATGAAAAATGTATTGTTTTCATGCTGCTGTTCCGTATACTGTGTATTAATAATAATATAATCTGTTACAAGAGAAACAATAAGC   35100
ASFV CN/SC/2019     AGAATTTTTTTGCGGCATGAAAAATGTATTGTTTTCATGCTGCTGTTCCGTATACTGTGTATTAATAATAATATAATCTGTTACAAGAGAAACAATAAGC   35100
ASFV Del MGF_360_4L AGAATTTTTTTGCGGCATGAAAAATGTATTGTTTTCATGCTGCTGTTCCGTATACTGTGTATTAATAATAATATAATCTGTTACAAGAGAAACAATAAGC   35100

Consensus           ATCGTGGTGGATAGTTCTCGAGTCGTAATTAAAATTGTAATAATCACAATTAAGGTAAAAACAGGAAAAAGATTCACCATAACTATATATACTAATTTTT   35200
ASFV CN/SC/2019     ATCGTGGTGGATAGTTCTCGAGTCGTAATTAAAATTGTAATAATCACAATTAAGGTAAAAACAGGAAAAAGATTCACCATAACTATATATACTAATTTTT   35200
ASFV Del MGF_360_4L ATCGTGGTGGATAGTTCTCGAGTCGTAATTAAAATTGTAATAATCACAATTAAGGTAAAAACAGGAAAAAGATTCACCATAACTATATATACTAATTTTT   35200

Consensus           TTCTCTATCAAGCATATCTAATTTCTTTTCGACGTGCTTTACGAGGTTTAATACCTGGGGGTCCATCGTTTGATGCCTGGTGGCAATCATGTCGCGGTAA   35300
ASFV CN/SC/2019     TTCTCTATCAAGCATATCTAATTTCTTTTCGACGTGCTTTACGAGGTTTAATACCTGGGGGTCCATCGTTTGATGCCTGGTGGCAATCATGTCGCGGTAA   35300
ASFV Del MGF_360_4L TTCTCTATCAAGCATATCTAATTTCTTTTCGACGTGCTTTACGAGGTTTAATACCTGGGGGTCCATCGTTTGATGCCTGGTGGCAATCATGTCGCGGTAA   35300

Consensus           TACTTGATGATGGTTCTAAACTGGTAGGAAATGCGTGGTGATATGTTCTTGGAATCCTGTGATATGTCTTTAATGTACTGTTCCATAATGATGGTTGGGT   35400
ASFV CN/SC/2019     TACTTGATGATGGTTCTAAACTGGTAGGAAATGCGTGGTGATATGTTCTTGGAATCCTGTGATATGTCTTTAATGTACTGTTCCATAATGATGGTTGGGT   35400
ASFV Del MGF_360_4L TACTTGATGATGGTTCTAAACTGGTAGGAAATGCGTGGTGATATGTTCTTGGAATCCTGTGATATGTCTTTAATGTACTGTTCCATAATGATGGTTGGGT   35400

Consensus           TGTAGCCTGAGCCCACATAGTCACTGTAATATGTGTTAAAATTTTTGCGCAACAGGTGTACCGAAGATTCAATTTTGTTGAAGGCGTCTTTGCAGCGCGG   35500
ASFV CN/SC/2019     TGTAGCCTGAGCCCACATAGTCACTGTAATATGTGTTAAAATTTTTGCGCAACAGGTGTACCGAAGATTCAATTTTGTTGAAGGCGTCTTTGCAGCGCGG   35500
ASFV Del MGF_360_4L TGTAGCCTGAGCCCACATAGTCACTGTAATATGTGTTAAAATTTTTGCGCAACAGGTGTACCGAAGATTCAATTTTGTTGAAGGCGTCTTTGCAGCGCGG   35500

Consensus           AATTTGTTTTTTAATCTGGCTCACCGAGGATAGGATGATATTTTCAAGGTCTTCTACGTCGATGTCTGGAATCGAGATGGCATTGTACACTCCTAGGGCA   35600
ASFV CN/SC/2019     AATTTGTTTTTTAATCTGGCTCACCGAGGATAGGATGATATTTTCAAGGTCTTCTACGTCGATGTCTGGAATCGAGATGGCATTGTACACTCCTAGGGCA   35600
ASFV Del MGF_360_4L AATTTGTTTTTTAATCTGGCTCACCGAGGATAGGATGATATTTTCAAGGTCTTCTACGTCGATGTCTGGAATCGAGATGGCATTGTACACTCCTAGGGCA   35600

Consensus           GCCGTATAAAGCTTATATAATATAAACATGATAAACTCTTTGTCATGCTGAGAATTTTTATCACTGTTGTAAAGATGTTTAAAATTTAGGTCCTCGAAGT   35700
ASFV CN/SC/2019     GCCGTATAAAGCTTATATAATATAAACATGATAAACTCTTTGTCATGCTGAGAATTTTTATCACTGTTGTAAAGATGTTTAAAATTTAGGTCCTCGAAGT   35700
ASFV Del MGF_360_4L GCCGTATAAAGCTTATATAATATAAACATGATAAACTCTTTGTCATGCTGAGAATTTTTATCACTGTTGTAAAGATGTTTAAAATTTAGGTCCTCGAAGT   35700

Consensus           TGGGAATGGGGGAAAAGCATAGGCCGGGGGTTATGGTTAGTATGTAGGGATCTTTTTTGAGAATATAATCGTTATATTTACTCATAAAGGCACAGCTGTT   35800
ASFV CN/SC/2019     TGGGAATGGGGGAAAAGCATAGGCCGGGGGTTATGGTTAGTATGTAGGGATCTTTTTTGAGAATATAATCGTTATATTTACTCATAAAGGCACAGCTGTT   35800
ASFV Del MGF_360_4L TGGGAATGGGGGAAAAGCATAGGCCGGGGGTTATGGTTAGTATGTAGGGATCTTTTTTGAGAATATAATCGTTATATTTACTCATAAAGGCACAGCTGTT   35800

Consensus           TAGGATGAGTGTGACAAGCTCTGAATTGATTCTTATCCTATACAACTGGCTAAACTTTTCGAGGACGCACTGAGGTACGAGATTGAAATTTACCTGGCCT   35900
ASFV CN/SC/2019     TAGGATGAGTGTGACAAGCTCTGAATTGATTCTTATCCTATACAACTGGCTAAACTTTTCGAGGACGCACTGAGGTACGAGATTGAAATTTACCTGGCCT   35900
ASFV Del MGF_360_4L TAGGATGAGTGTGACAAGCTCTGAATTGATTCTTATCCTATACAACTGGCTAAACTTTTCGAGGACGCACTGAGGTACGAGATTGAAATTTACCTGGCCT   35900

Consensus           TCCACCTCATATTTTTCAATCTCGGGATATTTGAAATAGCCTTCATAGGCAGCCCACAGCTTTTGTACAAAAAGTTCCAACAGTTTCTTATCAGCTTCAA   36000
ASFV CN/SC/2019     TCCACCTCATATTTTTCAATCTCGGGATATTTGAAATAGCCTTCATAGGCAGCCCACAGCTTTTGTACAAAAAGTTCCAACAGTTTCTTATCAGCTTCAA   36000
ASFV Del MGF_360_4L TCCACCTCATATTTTTCAATCTCGGGATATTTGAAATAGCCTTCATAGGCAGCCCACAGCTTTTGTACAAAAAGTTCCAACAGTTTCTTATCAGCTTCAA   36000

Consensus           AGTTTTGCATAACGTTTGCTTTTTCCAGCACAGAAAGAGTGGAAATGTAGTCATAAACGCTCTGTTTGATTTTTTTAAACTTGGGCCAGACAACGCTAAA   36100
ASFV CN/SC/2019     AGTTTTGCATAACGTTTGCTTTTTCCAGCACAGAAAGAGTGGAAATGTAGTCATAAACGCTCTGTTTGATTTTTTTAAACTTGGGCCAGACAACGCTAAA   36100
ASFV Del MGF_360_4L AGTTTTGCATAACGTTTGCTTTTTCCAGCACAGAAAGAGTGGAAATGTAGTCATAAACGCTCTGTTTGATTTTTTTAAACTTGGGCCAGACAACGCTAAA   36100

Consensus           ATTAATATTGCCTTTTGAGCCTATAATTTCATGGAACAGATTCATCACATTTTTGTTTTTTACAGTAGAGTCTATGAGCTCTTTCTGTTTTATTTTAACA   36200
ASFV CN/SC/2019     ATTAATATTGCCTTTTGAGCCTATAATTTCATGGAACAGATTCATCACATTTTTGTTTTTTACAGTAGAGTCTATGAGCTCTTTCTGTTTTATTTTAACA   36200
ASFV Del MGF_360_4L ATTAATATTGCCTTTTGAGCCTATAATTTCATGGAACAGATTCATCACATTTTTGTTTTTTACAGTAGAGTCTATGAGCTCTTTCTGTTTTATTTTAACA   36200

Consensus           CGACCGGCCATTTATTAGTTATGCATCAATTCTTTAATTAATAAAGGGCTTACATTTTATGTAGCTTTTAAGTAAAAATAAAAGTTTTACCCAGTACTGT   36300
ASFV CN/SC/2019     CGACCGGCCATTTATTAGTTATGCATCAATTCTTTAATTAATAAAGGGCTTACATTTTATGTAGCTTTTAAGTAAAAATAAAAGTTTTACCCAGTACTGT   36300
ASFV Del MGF_360_4L CGACCGGCCATTTATTAGTTATGCATCAATTCTTTAATTAATAAAGGGCTTACATTTTATGTAGCTTTTAAGTAAAAATAAAAGTTTTACCCAGTACTGT   36300

Consensus           TCTAATTCGTCTTCCGGCATATTTCGGGCTGCTTCTTTTAGTTTTTGAATGATAAAGGTGTACTCATTATGCGCGGGATCGAAATTCATAAAAAAATTCT   36400
ASFV CN/SC/2019     TCTAATTCGTCTTCCGGCATATTTCGGGCTGCTTCTTTTAGTTTTTGAATGATAAAGGTGTACTCATTATGCGCGGGATCGAAATTCATAAAAAAATTCT   36400
ASFV Del MGF_360_4L TCTAATTCGTCTTCCGGCATATTTCGGGCTGCTTCTTTTAGTTTTTGAATGATAAAGGTGTACTCATTATGCGCGGGATCGAAATTCATAAAAAAATTCT   36400

Consensus           TGTCCCTTGTTAGAATTTGGGCTTTATAGACATTCAGATACGGACCTATCATACTCATCGGCATGGATGGACATTCTGAGCAAACCCTTCTAATGTGGTG   36500
ASFV CN/SC/2019     TGTCCCTTGTTAGAATTTGGGCTTTATAGACATTCAGATACGGACCTATCATACTCATCGGCATGGATGGACATTCTGAGCAAACCCTTCTAATGTGGTG   36500
ASFV Del MGF_360_4L TGTCCCTTGTTAGAATTTGGGCTTTATAGACATTCAGATACGGACCTATCATACTCATCGGCATGGATGGACATTCTGAGCAAACCCTTCTAATGTGGTG   36500

Consensus           ATACCAATAGGTGGGTTTGCTCCCGCCCACAACGGTACATACTTTTTTGGTAAGTTCTAGGAGTACTTGATTAAATTTTTGAACAACTTGGACGTATTCA   36600
ASFV CN/SC/2019     ATACCAATAGGTGGGTTTGCTCCCGCCCACAACGGTACATACTTTTTTGGTAAGTTCTAGGAGTACTTGATTAAATTTTTGAACAACTTGGACGTATTCA   36600
ASFV Del MGF_360_4L ATACCAATAGGTGGGTTTGCTCCCGCCCACAACGGTACATACTTTTTTGGTAAGTTCTAGGAGTACTTGATTAAATTTTTGAACAACTTGGACGTATTCA   36600

Consensus           AGATTCATTTTATAATGATTTTTATTTTTTGTTTAATTGTTACGTCGTTAGTTTTTTATAGAAAACATGTCGTCCTCATCATCGCTATCCCTTTTTGCCT   36700
ASFV CN/SC/2019     AGATTCATTTTATAATGATTTTTATTTTTTGTTTAATTGTTACGTCGTTAGTTTTTTATAGAAAACATGTCGTCCTCATCATCGCTATCCCTTTTTGCCT   36700
ASFV Del MGF_360_4L AGATTCATTTTATAATGATTTTTATTTTTTGTTTAATTGTTACGTCGTTAGTTTTTTATAGAAAACATGTCGTCCTCATCATCGCTATCCCTTTTTGCCT   36700

Consensus           TTTCTGGAAGTTTTAACATGCTGTCCATACCTTTGTCTTCATCGCCTAATGCAAGAATATGTTGATAATAATCGTTCAGTTCAGTATTTACTTGCTGCGA   36800
ASFV CN/SC/2019     TTTCTGGAAGTTTTAACATGCTGTCCATACCTTTGTCTTCATCGCCTAATGCAAGAATATGTTGATAATAATCGTTCAGTTCAGTATTTACTTGCTGCGA   36800
ASFV Del MGF_360_4L TTTCTGGAAGTTTTAACATGCTGTCCATACCTTTGTCTTCATCGCCTAATGCAAGAATATGTTGATAATAATCGTTCAGTTCAGTATTTACTTGCTGCGA   36800

Consensus           CGCGTGTTTTTTATGGTATATTTGCTCATATGGCTGATCATCATTCCCCGGGGGCTGTTGATACGGCATCATGGGCTGTTCGTCCGAGGATTGTTGATAC   36900
ASFV CN/SC/2019     CGCGTGTTTTTTATGGTATATTTGCTCATATGGCTGATCATCATTCCCCGGGGGCTGTTGATACGGCATCATGGGCTGTTCGTCCGAGGATTGTTGATAC   36900
ASFV Del MGF_360_4L CGCGTGTTTTTTATGGTATATTTGCTCATATGGCTGATCATCATTCCCCGGGGGCTGTTGATACGGCATCATGGGCTGTTCGTCCGAGGATTGTTGATAC   36900

Consensus           GGCAATAATGGGTGCATGGGCTGCTCACGCGGCGGCCCGGAGGGCCTTCTATTGTTCTTATTATATTCATCCATTAAAAACTCAACAATTTGCGAAATTT   37000
ASFV CN/SC/2019     GGCAATAATGGGTGCATGGGCTGCTCACGCGGCGGCCCGGAGGGCCTTCTATTGTTCTTATTATATTCATCCATTAAAAACTCAACAATTTGCGAAATTT   37000
ASFV Del MGF_360_4L GGCAATAATGGGTGCATGGGCTGCTCACGCGGCGGCCCGGAGGGCCTTCTATTGTTCTTATTATATTCATCCATTAAAAACTCAACAATTTGCGAAATTT   37000

Consensus           TTTCCTGCTGCGGCGTAATGAGAAGGGGTGTCGTGATCGAGTTTTTTCTTTGGATATTGAAAAAAATATACTGCTGGTTAAACGCCGCAAGGTTTGCCTC   37100
ASFV CN/SC/2019     TTTCCTGCTGCGGCGTAATGAGAAGGGGTGTCGTGATCGAGTTTTTTCTTTGGATATTGAAAAAAATATACTGCTGGTTAAACGCCGCAAGGTTTGCCTC   37100
ASFV Del MGF_360_4L TTTCCTGCTGCGGCGTAATGAGAAGGGGTGTCGTGATCGAGTTTTTTCTTTGGATATTGAAAAAAATATACTGCTGGTTAAACGCCGCAAGGTTTGCCTC   37100

Consensus           TACAAACCGTAGCACATCTATGGATTCCTTACTTAAAGAAACGAGCAAGTCATAAACTACCATAATTTGAATATATATAGATATATTTATAATACAAATG   37200
ASFV CN/SC/2019     TACAAACCGTAGCACATCTATGGATTCCTTACTTAAAGAAACGAGCAAGTCATAAACTACCATAATTTGAATATATATAGATATATTTATAATACAAATG   37200
ASFV Del MGF_360_4L TACAAACCGTAGCACATCTATGGATTCCTTACTTAAAGAAACGAGCAAGTCATAAACTACCATAATTTGAATATATATAGATATATTTATAATACAAATG   37200

Consensus           GAAAAAATTTTCCAAAACGTGGAAATCAAACCGTTTTTGATAGACTTTTCCAACCTCTTTATTAAAAATGCGGCCAAAAAACTATTTCAGCTCGAGGAGC   37300
ASFV CN/SC/2019     GAAAAAATTTTCCAAAACGTGGAAATCAAACCGTTTTTGATAGACTTTTCCAACCTCTTTATTAAAAATGCGGCCAAAAAACTATTTCAGCTCGAGGAGC   37300
ASFV Del MGF_360_4L GAAAAAATTTTCCAAAACGTGGAAATCAAACCGTTTTTGATAGACTTTTCCAACCTCTTTATTAAAAATGCGGCCAAAAAACTATTTCAGCTCGAGGAGC   37300

Consensus           AGTTGCCCCTCGTCCCGGTCAATGTTGTTATGGACTTTAAGGGCATTAGCAGAGCCGCGGTCCACGGCCTGTCGCGGGTCTTGCAAGATGAAATTCCCAA   37400
ASFV CN/SC/2019     AGTTGCCCCTCGTCCCGGTCAATGTTGTTATGGACTTTAAGGGCATTAGCAGAGCCGCGGTCCACGGCCTGTCGCGGGTCTTGCAAGATGAAATTCCCAA   37400
ASFV Del MGF_360_4L AGTTGCCCCTCGTCCCGGTCAATGTTGTTATGGACTTTAAGGGCATTAGCAGAGCCGCGGTCCACGGCCTGTCGCGGGTCTTGCAAGATGAAATTCCCAA   37400

Consensus           TTATATGCTAGATATTAAGCCCGGTGGGTATAAGATCGAGGATTCCACGGACCTGTTTATGACGGAACAATTTATTAGAAACCGCATTAATTTCATTCCG   37500
ASFV CN/SC/2019     TTATATGCTAGATATTAAGCCCGGTGGGTATAAGATCGAGGATTCCACGGACCTGTTTATGACGGAACAATTTATTAGAAACCGCATTAATTTCATTCCG   37500
ASFV Del MGF_360_4L TTATATGCTAGATATTAAGCCCGGTGGGTATAAGATCGAGGATTCCACGGACCTGTTTATGACGGAACAATTTATTAGAAACCGCATTAATTTCATTCCG   37500

Consensus           ATTTATGCGAAAAACGAGACACTGGTATTTGCTCTGCGGAGTTTAAACAATAGCTGTGAGGTTAAAACCATCTATAGCCGCGATCTCATCCAGGTGGCAG   37600
ASFV CN/SC/2019     ATTTATGCGAAAAACGAGACACTGGTATTTGCTCTGCGGAGTTTAAACAATAGCTGTGAGGTTAAAACCATCTATAGCCGCGATCTCATCCAGGTGGCAG   37600
ASFV Del MGF_360_4L ATTTATGCGAAAAACGAGACACTGGTATTTGCTCTGCGGAGTTTAAACAATAGCTGTGAGGTTAAAACCATCTATAGCCGCGATCTCATCCAGGTGGCAG   37600

Consensus           GCCCTAAGCTTAAATACCCGATTTTTAATCCTACCTTTGAGATTGGCTTCCTACAACCCGGAAAATCGTTGATTATAGAGGATATCTATATTAAAAAGGG   37700
ASFV CN/SC/2019     GCCCTAAGCTTAAATACCCGATTTTTAATCCTACCTTTGAGATTGGCTTCCTACAACCCGGAAAATCGTTGATTATAGAGGATATCTATATTAAAAAGGG   37700
ASFV Del MGF_360_4L GCCCTAAGCTTAAATACCCGATTTTTAATCCTACCTTTGAGATTGGCTTCCTACAACCCGGAAAATCGTTGATTATAGAGGATATCTATATTAAAAAGGG   37700

Consensus           CATAGGACGAAAGCATGCCGCCTTTAATCTTGCCGTTAAAACACATTTTTCCCACCTTGACATTGAACAGTACCCAACGGATAAAAAAGAATATATGGCG   37800
ASFV CN/SC/2019     CATAGGACGAAAGCATGCCGCCTTTAATCTTGCCGTTAAAACACATTTTTCCCACCTTGACATTGAACAGTACCCAACGGATAAAAAAGAATATATGGCG   37800
ASFV Del MGF_360_4L CATAGGACGAAAGCATGCCGCCTTTAATCTTGCCGTTAAAACACATTTTTCCCACCTTGACATTGAACAGTACCCAACGGATAAAAAAGAATATATGGCG   37800

Consensus           CTTAGCGGTTACAAGCAAAGCTCTATGACCTCAGACCCGCGTCACCACCGCCTGGGGCTTTGCTTTCCAGCGGTGCCGCTGCCACATATCAACCAGGCCG   37900
ASFV CN/SC/2019     CTTAGCGGTTACAAGCAAAGCTCTATGACCTCAGACCCGCGTCACCACCGCCTGGGGCTTTGCTTTCCAGCGGTGCCGCTGCCACATATCAACCAGGCCG   37900
ASFV Del MGF_360_4L CTTAGCGGTTACAAGCAAAGCTCTATGACCTCAGACCCGCGTCACCACCGCCTGGGGCTTTGCTTTCCAGCGGTGCCGCTGCCACATATCAACCAGGCCG   37900

Consensus           TTCGCACGTATTTAAAAAACGCCTGCCGGATCATTATTGGCCGAATCCAAAGCATTCAAAAAATTTATGAAAACTTTGAAGAGCCGCAGCCGGAACTTGT   38000
ASFV CN/SC/2019     TTCGCACGTATTTAAAAAACGCCTGCCGGATCATTATTGGCCGAATCCAAAGCATTCAAAAAATTTATGAAAACTTTGAAGAGCCGCAGCCGGAACTTGT   38000
ASFV Del MGF_360_4L TTCGCACGTATTTAAAAAACGCCTGCCGGATCATTATTGGCCGAATCCAAAGCATTCAAAAAATTTATGAAAACTTTGAAGAGCCGCAGCCGGAACTTGT   38000

Consensus           GCTGTTTTCCATGGATGAGGAAAAAACAAAGGCCATTATCACGATAAAAGATGAAACCCATACCATCGGAAATCTGCTAAAAACATATATTTATGAAATG   38100
ASFV CN/SC/2019     GCTGTTTTCCATGGATGAGGAAAAAACAAAGGCCATTATCACGATAAAAGATGAAACCCATACCATCGGAAATCTGCTAAAAACATATATTTATGAAATG   38100
ASFV Del MGF_360_4L GCTGTTTTCCATGGATGAGGAAAAAACAAAGGCCATTATCACGATAAAAGATGAAACCCATACCATCGGAAATCTGCTAAAAACATATATTTATGAAATG   38100

Consensus           ATTCCTGATATTAGCTTTGTGGGGTATCAGTGTGTTCCCCATAAGCAAGAAATGGTATTAACAATTATTCATAAGGCCTCACAAGAAGATTTGATAACTC   38200
ASFV CN/SC/2019     ATTCCTGATATTAGCTTTGTGGGGTATCAGTGTGTTCCCCATAAGCAAGAAATGGTATTAACAATTATTCATAAGGCCTCACAAGAAGATTTGATAACTC   38200
ASFV Del MGF_360_4L ATTCCTGATATTAGCTTTGTGGGGTATCAGTGTGTTCCCCATAAGCAAGAAATGGTATTAACAATTATTCATAAGGCCTCACAAGAAGATTTGATAACTC   38200

Consensus           TTTTAGAAAAAAGTATTCAGAACATTATCCAAACTTTTCAAATTCTTGAAAAAAATGTTGATGAACTGATTGCTTAACACCTATTGGACATCATAAAACC   38300
ASFV CN/SC/2019     TTTTAGAAAAAAGTATTCAGAACATTATCCAAACTTTTCAAATTCTTGAAAAAAATGTTGATGAACTGATTGCTTAACACCTATTGGACATCATAAAACC   38300
ASFV Del MGF_360_4L TTTTAGAAAAAAGTATTCAGAACATTATCCAAACTTTTCAAATTCTTGAAAAAAATGTTGATGAACTGATTGCTTAACACCTATTGGACATCATAAAACC   38300

Consensus           GGTAGCGTTTAATGAAATTTCCACTGAGTATTTCTTCCTTTTATAATAGCCTTTTCCACCGCATCAATTTCCTCCAGCCATACGCTGGCGCCGGGAAAGG   38400
ASFV CN/SC/2019     GGTAGCGTTTAATGAAATTTCCACTGAGTATTTCTTCCTTTTATAATAGCCTTTTCCACCGCATCAATTTCCTCCAGCCATACGCTGGCGCCGGGAAAGG   38400
ASFV Del MGF_360_4L GGTAGCGTTTAATGAAATTTCCACTGAGTATTTCTTCCTTTTATAATAGCCTTTTCCACCGCATCAATTTCCTCCAGCCATACGCTGGCGCCGGGAAAGG   38400

Consensus           GAGACTCTTGCAAAAGCTGCTCAACCTTATCAAGACGAGCTTGCATTTTTTTTATTTTTTCCACCCGACGAGTTTTGGCTGCGATAAGCAATTCTCGAGC   38500
ASFV CN/SC/2019     GAGACTCTTGCAAAAGCTGCTCAACCTTATCAAGACGAGCTTGCATTTTTTTTATTTTTTCCACCCGACGAGTTTTGGCTGCGATAAGCAATTCTCGAGC   38500
ASFV Del MGF_360_4L GAGACTCTTGCAAAAGCTGCTCAACCTTATCAAGACGAGCTTGCATTTTTTTTATTTTTTCCACCCGACGAGTTTTGGCTGCGATAAGCAATTCTCGAGC   38500

Consensus           CTGCAAAGATAGTATATAGGTATAACAGCCCTGCAGTGCTTTTTGATTGAGTTCCTCTATAGAGGCAAACTCAGGGGAAATGATCAGCGTGTGGTTCAGC   38600
ASFV CN/SC/2019     CTGCAAAGATAGTATATAGGTATAACAGCCCTGCAGTGCTTTTTGATTGAGTTCCTCTATAGAGGCAAACTCAGGGGAAATGATCAGCGTGTGGTTCAGC   38600
ASFV Del MGF_360_4L CTGCAAAGATAGTATATAGGTATAACAGCCCTGCAGTGCTTTTTGATTGAGTTCCTCTATAGAGGCAAACTCAGGGGAAATGATCAGCGTGTGGTTCAGC   38600

Consensus           GGGGGAAATCCATGCTCGCTTAGAATGCGGCTTGCCTCCTTTTCATCCTCATAATGGGAAAGATTTAGCTCTGCAGACTCATTGATGTAGCGTACAATAG   38700
ASFV CN/SC/2019     GGGGGAAATCCATGCTCGCTTAGAATGCGGCTTGCCTCCTTTTCATCCTCATAATGGGAAAGATTTAGCTCTGCAGACTCATTGATGTAGCGTACAATAG   38700
ASFV Del MGF_360_4L GGGGGAAATCCATGCTCGCTTAGAATGCGGCTTGCCTCCTTTTCATCCTCATAATGGGAAAGATTTAGCTCTGCAGACTCATTGATGTAGCGTACAATAG   38700

Consensus           CAGTTTCCATGATAATGCGCAGCTTAAGCACCGCGTGCTCACGCATAAGACGCTTTTGGTAAAGCTCACGCCTGTAAGGTAGCCACGCATACAAAATTTC   38800
ASFV CN/SC/2019     CAGTTTCCATGATAATGCGCAGCTTAAGCACCGCGTGCTCACGCATAAGACGCTTTTGGTAAAGCTCACGCCTGTAAGGTAGCCACGCATACAAAATTTC   38800
ASFV Del MGF_360_4L CAGTTTCCATGATAATGCGCAGCTTAAGCACCGCGTGCTCACGCATAAGACGCTTTTGGTAAAGCTCACGCCTGTAAGGTAGCCACGCATACAAAATTTC   38800

Consensus           ATAATACGTGTTAAACTCGATAATGCCACCTTTAGGTTTTACAAAGTTTAGATGTGAATGTAAACAATTGCGCAGGCGCAGAAAATTTTCTATGGAATCT   38900
ASFV CN/SC/2019     ATAATACGTGTTAAACTCGATAATGCCACCTTTAGGTTTTACAAAGTTTAGATGTGAATGTAAACAATTGCGCAGGCGCAGAAAATTTTCTATGGAATCT   38900
ASFV Del MGF_360_4L ATAATACGTGTTAAACTCGATAATGCCACCTTTAGGTTTTACAAAGTTTAGATGTGAATGTAAACAATTGCGCAGGCGCAGAAAATTTTCTATGGAATCT   38900

Consensus           TGCTCTTCAGTCTCCTTAAATTCTTCCACGATACGGTTAAGACTATTTGGCTTTAATTTCACCAGAATTTCAATAGTTTCTGAACTACTGTAGTCGATGA   39000
ASFV CN/SC/2019     TGCTCTTCAGTCTCCTTAAATTCTTCCACGATACGGTTAAGACTATTTGGCTTTAATTTCACCAGAATTTCAATAGTTTCTGAACTACTGTAGTCGATGA   39000
ASFV Del MGF_360_4L TGCTCTTCAGTCTCCTTAAATTCTTCCACGATACGGTTAAGACTATTTGGCTTTAATTTCACCAGAATTTCAATAGTTTCTGAACTACTGTAGTCGATGA   39000

Consensus           TTTCTTCAATAAATGTCATGCGGTTACTCGATTTTTTTATACTTTCGATGTATGCAACCGTAGGAACACGCAGAGGAAGCTCCGTAATAGTAATTATATT   39100
ASFV CN/SC/2019     TTTCTTCAATAAATGTCATGCGGTTACTCGATTTTTTTATACTTTCGATGTATGCAACCGTAGGAACACGCAGAGGAAGCTCCGTAATAGTAATTATATT   39100
ASFV Del MGF_360_4L TTTCTTCAATAAATGTCATGCGGTTACTCGATTTTTTTATACTTTCGATGTATGCAACCGTAGGAACACGCAGAGGAAGCTCCGTAATAGTAATTATATT   39100

Consensus           TCGCTGCTCTGAGATGACGTACGTGCCGTAGCTGTAGTAGTATTGGCCAAACCGCTTCAAATGGCCCTTGAAATTGTAATTGGAGGGCCGCAGCGGGAGT   39200
ASFV CN/SC/2019     TCGCTGCTCTGAGATGACGTACGTGCCGTAGCTGTAGTAGTATTGGCCAAACCGCTTCAAATGGCCCTTGAAATTGTAATTGGAGGGCCGCAGCGGGAGT   39200
ASFV Del MGF_360_4L TCGCTGCTCTGAGATGACGTACGTGCCGTAGCTGTAGTAGTATTGGCCAAACCGCTTCAAATGGCCCTTGAAATTGTAATTGGAGGGCCGCAGCGGGAGT   39200

Consensus           ATAGTAATCTTATGTTTTATTGCATAGTGCAGTAGCTCGTGTTTTGGGTTGTCTTTGTCGACGTAGGCCCTCACCAAGGCCAAAATGTCTTCCAGTTGCC   39300
ASFV CN/SC/2019     ATAGTAATCTTATGTTTTATTGCATAGTGCAGTAGCTCGTGTTTTGGGTTGTCTTTGTCGACGTAGGCCCTCACCAAGGCCAAAATGTCTTCCAGTTGCC   39300
ASFV Del MGF_360_4L ATAGTAATCTTATGTTTTATTGCATAGTGCAGTAGCTCGTGTTTTGGGTTGTCTTTGTCGACGTAGGCCCTCACCAAGGCCAAAATGTCTTCCAGTTGCC   39300

Consensus           GGGCCCAAGTGGTGTACTTCCAGCCCTCCGATGGGTTGGCGCCGTACTCCATAATAGCAAGCGGCAACACAGGCACGTAGTACTCTGGTTCCGCCCGCTG   39400
ASFV CN/SC/2019     GGGCCCAAGTGGTGTACTTCCAGCCCTCCGATGGGTTGGCGCCGTACTCCATAATAGCAAGCGGCAACACAGGCACGTAGTACTCTGGTTCCGCCCGCTG   39400
ASFV Del MGF_360_4L GGGCCCAAGTGGTGTACTTCCAGCCCTCCGATGGGTTGGCGCCGTACTCCATAATAGCAAGCGGCAACACAGGCACGTAGTACTCTGGTTCCGCCCGCTG   39400

Consensus           GCCGTCCTCAAAGACGTAGGGGAGAAGCCATGAGTCCTCCGCGGGGAACATTGTTTTAATAAATTCAGACGCAAGCTGCACACTGATGTATCTTGGGGAT   39500
ASFV CN/SC/2019     GCCGTCCTCAAAGACGTAGGGGAGAAGCCATGAGTCCTCCGCGGGGAACATTGTTTTAATAAATTCAGACGCAAGCTGCACACTGATGTATCTTGGGGAT   39500
ASFV Del MGF_360_4L GCCGTCCTCAAAGACGTAGGGGAGAAGCCATGAGTCCTCCGCGGGGAACATTGTTTTAATAAATTCAGACGCAAGCTGCACACTGATGTATCTTGGGGAT   39500

Consensus           CCTGCATCCCTTCCTCCCAGGTGCCTGGAGCCAAAACTTCCTATGCCTATGAATACCGGATAGAGGTGGGAGGAGCCTGGGTAATACTGGGCGGCTTTTA   39600
ASFV CN/SC/2019     CCTGCATCCCTTCCTCCCAGGTGCCTGGAGCCAAAACTTCCTATGCCTATGAATACCGGATAGAGGTGGGAGGAGCCTGGGTAATACTGGGCGGCTTTTA   39600
ASFV Del MGF_360_4L CCTGCATCCCTTCCTCCCAGGTGCCTGGAGCCAAAACTTCCTATGCCTATGAATACCGGATAGAGGTGGGAGGAGCCTGGGTAATACTGGGCGGCTTTTA   39600

Consensus           TAATACTTGTGTTTAACGACATGTCGCCATGGTGATAAAACATGTGATCTGCAACGTAGCCCCCGAACTGAAAAACCTTTCGTTCACGGTTGTTGGAGGC   39700
ASFV CN/SC/2019     TAATACTTGTGTTTAACGACATGTCGCCATGGTGATAAAACATGTGATCTGCAACGTAGCCCCCGAACTGAAAAACCTTTCGTTCACGGTTGTTGGAGGC   39700
ASFV Del MGF_360_4L TAATACTTGTGTTTAACGACATGTCGCCATGGTGATAAAACATGTGATCTGCAACGTAGCCCCCGAACTGAAAAACCTTTCGTTCACGGTTGTTGGAGGC   39700

Consensus           GAAGCATTTCACCCCCCCGGCTAAAATTTTGCGCCGCGCCCGCGTCATCCCGTCTAAGAAGTTGGGAATCTGCCGCTCGATGGCATCCAGCTTGTAAGCC   39800
ASFV CN/SC/2019     GAAGCATTTCACCCCCCCGGCTAAAATTTTGCGCCGCGCCCGCGTCATCCCGTCTAAGAAGTTGGGAATCTGCCGCTCGATGGCATCCAGCTTGTAAGCC   39800
ASFV Del MGF_360_4L GAAGCATTTCACCCCCCCGGCTAAAATTTTGCGCCGCGCCCGCGTCATCCCGTCTAAGAAGTTGGGAATCTGCCGCTCGATGGCATCCAGCTTGTAAGCC   39800

Consensus           TTGGTATCTACTTGCAGATGCAGGCTGCAAGGAATTCGTCGGACACTATGAATGGACTGCGTCTGGGTTTCGGTGAGCGGCACCACGCCGGTGCAAAGCT   39900
ASFV CN/SC/2019     TTGGTATCTACTTGCAGATGCAGGCTGCAAGGAATTCGTCGGACACTATGAATGGACTGCGTCTGGGTTTCGGTGAGCGGCACCACGCCGGTGCAAAGCT   39900
ASFV Del MGF_360_4L TTGGTATCTACTTGCAGATGCAGGCTGCAAGGAATTCGTCGGACACTATGAATGGACTGCGTCTGGGTTTCGGTGAGCGGCACCACGCCGGTGCAAAGCT   39900

Consensus           CTCTTTTTCGCAACTCCGACTCCCCGCCAAAATAAATATGAAACAACTCCTTTGCTGAGTCATCCAGGGTAAACGTGTACACCATGTTGTCAAAATGTTT   40000
ASFV CN/SC/2019     CTCTTTTTCGCAACTCCGACTCCCCGCCAAAATAAATATGAAACAACTCCTTTGCTGAGTCATCCAGGGTAAACGTGTACACCATGTTGTCAAAATGTTT   40000
ASFV Del MGF_360_4L CTCTTTTTCGCAACTCCGACTCCCCGCCAAAATAAATATGAAACAACTCCTTTGCTGAGTCATCCAGGGTAAACGTGTACACCATGTTGTCAAAATGTTT   40000

Consensus           GAACATGCTTTTTACTTCATGGGTGTCATGCGCCGCCAATCCCTTGTAATATTTTACGGTATGGTTGGCTAAGCTGGTCTGCTTTTTTGCCCAGGCATCA   40100
ASFV CN/SC/2019     GAACATGCTTTTTACTTCATGGGTGTCATGCGCCGCCAATCCCTTGTAATATTTTACGGTATGGTTGGCTAAGCTGGTCTGCTTTTTTGCCCAGGCATCA   40100
ASFV Del MGF_360_4L GAACATGCTTTTTACTTCATGGGTGTCATGCGCCGCCAATCCCTTGTAATATTTTACGGTATGGTTGGCTAAGCTGGTCTGCTTTTTTGCCCAGGCATCA   40100

Consensus           AACTCTTGTTCATAGTAAAATTCCACGGGCATGGTCTTACCCTTTTCATACACACGTATCAGCGGGGTAAGCAGTCGTTTTACGAAACCATGGATAATAA   40200
ASFV CN/SC/2019     AACTCTTGTTCATAGTAAAATTCCACGGGCATGGTCTTACCCTTTTCATACACACGTATCAGCGGGGTAAGCAGTCGTTTTACGAAACCATGGATAATAA   40200
ASFV Del MGF_360_4L AACTCTTGTTCATAGTAAAATTCCACGGGCATGGTCTTACCCTTTTCATACACACGTATCAGCGGGGTAAGCAGTCGTTTTACGAAACCATGGATAATAA   40200

Consensus           GCTGAGGCCAAAACAGGTGAAAGTAGGCCAGCAGCAGTCCAAGGATTTTTCCACACCCATCCAGATCTTGATCAACGCACGCAACAATGCAGCCGTATCT   40300
ASFV CN/SC/2019     GCTGAGGCCAAAACAGGTGAAAGTAGGCCAGCAGCAGTCCAAGGATTTTTCCACACCCATCCAGATCTTGATCAACGCACGCAACAATGCAGCCGTATCT   40300
ASFV Del MGF_360_4L GCTGAGGCCAAAACAGGTGAAAGTAGGCCAGCAGCAGTCCAAGGATTTTTCCACACCCATCCAGATCTTGATCAACGCACGCAACAATGCAGCCGTATCT   40300

Consensus           CAGCTTTGCTCGCTCTTCCTGTGTTTTGTAATGGCAGTTGAAGTCTAGACCCAATACCTGCACGATTCCCTGCAACACTTTATTATTGGTAAGCTGTTCG   40400
ASFV CN/SC/2019     CAGCTTTGCTCGCTCTTCCTGTGTTTTGTAATGGCAGTTGAAGTCTAGACCCAATACCTGCACGATTCCCTGCAACACTTTATTATTGGTAAGCTGTTCG   40400
ASFV Del MGF_360_4L CAGCTTTGCTCGCTCTTCCTGTGTTTTGTAATGGCAGTTGAAGTCTAGACCCAATACCTGCACGATTCCCTGCAACACTTTATTATTGGTAAGCTGTTCG   40400

Consensus           TTGCGCACCATAATGGTTTCTCCAGAGTCCGTTGTAATGTTTGTCACCTTTTTGCAGGCATTCATGATGACTCCTCCCAGGGAGATCATGCCGCAGAAGT   40500
ASFV CN/SC/2019     TTGCGCACCATAATGGTTTCTCCAGAGTCCGTTGTAATGTTTGTCACCTTTTTGCAGGCATTCATGATGACTCCTCCCAGGGAGATCATGCCGCAGAAGT   40500
ASFV Del MGF_360_4L TTGCGCACCATAATGGTTTCTCCAGAGTCCGTTGTAATGTTTGTCACCTTTTTGCAGGCATTCATGATGACTCCTCCCAGGGAGATCATGCCGCAGAAGT   40500

Consensus           CAAAGGAGGGCCCGCTTGGGTTGGACTTTCCCAGGGTTAGTCCCGTGCGCAGCAGGGAAAGTGCGCTATCCCCTTCCGCCGCGAGTAGCATGCAGTCCTG   40600
ASFV CN/SC/2019     CAAAGGAGGGCCCGCTTGGGTTGGACTTTCCCAGGGTTAGTCCCGTGCGCAGCAGGGAAAGTGCGCTATCCCCTTCCGCCGCGAGTAGCATGCAGTCCTG   40600
ASFV Del MGF_360_4L CAAAGGAGGGCCCGCTTGGGTTGGACTTTCCCAGGGTTAGTCCCGTGCGCAGCAGGGAAAGTGCGCTATCCCCTTCCGCCGCGAGTAGCATGCAGTCCTG   40600

Consensus           CGCCCTTTTTCCTCCCGCATTGCGGGCACGCGTATATTTGTCTACGTCGACCTGTTTATGGTTATCTTTTTTAGAAATGGATTGCAGAAGAATATCCACG   40700
ASFV CN/SC/2019     CGCCCTTTTTCCTCCCGCATTGCGGGCACGCGTATATTTGTCTACGTCGACCTGTTTATGGTTATCTTTTTTAGAAATGGATTGCAGAAGAATATCCACG   40700
ASFV Del MGF_360_4L CGCCCTTTTTCCTCCCGCATTGCGGGCACGCGTATATTTGTCTACGTCGACCTGTTTATGGTTATCTTTTTTAGAAATGGATTGCAGAAGAATATCCACG   40700

Consensus           ATAGACTTTGTCATACTTGTTAAAAAACTAGAAGGAATGGAGTAATGCGTTTTAAAAACATTTTCCGCGATGCTAAGTTCATCCTTCCGCTGGCCGGTCC   40800
ASFV CN/SC/2019     ATAGACTTTGTCATACTTGTTAAAAAACTAGAAGGAATGGAGTAATGCGTTTTAAAAACATTTTCCGCGATGCTAAGTTCATCCTTCCGCTGGCCGGTCC   40800
ASFV Del MGF_360_4L ATAGACTTTGTCATACTTGTTAAAAAACTAGAAGGAATGGAGTAATGCGTTTTAAAAACATTTTCCGCGATGCTAAGTTCATCCTTCCGCTGGCCGGTCC   40800

Consensus           ATTCTATTCCTGGAATGGAACCCACTATAACGATAAAGATGTTTGAACAGCTGTCTCGTAATGTTGTTTTGCGGTTTTTATCTTTAATCGTTTGTTGAAA   40900
ASFV CN/SC/2019     ATTCTATTCCTGGAATGGAACCCACTATAACGATAAAGATGTTTGAACAGCTGTCTCGTAATGTTGTTTTGCGGTTTTTATCTTTAATCGTTTGTTGAAA   40900
ASFV Del MGF_360_4L ATTCTATTCCTGGAATGGAACCCACTATAACGATAAAGATGTTTGAACAGCTGTCTCGTAATGTTGTTTTGCGGTTTTTATCTTTAATCGTTTGTTGAAA   40900

Consensus           TTTTTTAACGACCATTTCATTAATAGTCTTTTTCAAAAAGGTGACATGTTCTCCTTTTACGCAATTTACCCCGTTGATAACGGACACGTGTTCAAATTTT   41000
ASFV CN/SC/2019     TTTTTTAACGACCATTTCATTAATAGTCTTTTTCAAAAAGGTGACATGTTCTCCTTTTACGCAATTTACCCCGTTGATAACGGACACGTGTTCAAATTTT   41000
ASFV Del MGF_360_4L TTTTTTAACGACCATTTCATTAATAGTCTTTTTCAAAAAGGTGACATGTTCTCCTTTTACGCAATTTACCCCGTTGATAACGGACACGTGTTCAAATTTT   41000

Consensus           TTAAACTTGGGGGACACGACCGCCGCAACCTGCAGGGGGTGCAGGCTATAGGGCTTTGCGTCGGCCTTAATGGTCGCCGTATGTATCGTGCTATTAGGCG   41100
ASFV CN/SC/2019     TTAAACTTGGGGGACACGACCGCCGCAACCTGCAGGGGGTGCAGGCTATAGGGCTTTGCGTCGGCCTTAATGGTCGCCGTATGTATCGTGCTATTAGGCG   41100
ASFV Del MGF_360_4L TTAAACTTGGGGGACACGACCGCCGCAACCTGCAGGGGGTGCAGGCTATAGGGCTTTGCGTCGGCCTTAATGGTCGCCGTATGTATCGTGCTATTAGGCG   41100

Consensus           CGCTCAACAGGGTGTACATTTTGGCTAGCGCCATCACAGAGCCCGTGCGGCAAGGCTTATCATTGTAATAAATGGTGGTGCCTTTTCCCACGTAGGCCGC   41200
ASFV CN/SC/2019     CGCTCAACAGGGTGTACATTTTGGCTAGCGCCATCACAGAGCCCGTGCGGCAAGGCTTATCATTGTAATAAATGGTGGTGCCTTTTCCCACGTAGGCCGC   41200
ASFV Del MGF_360_4L CGCTCAACAGGGTGTACATTTTGGCTAGCGCCATCACAGAGCCCGTGCGGCAAGGCTTATCATTGTAATAAATGGTGGTGCCTTTTCCCACGTAGGCCGC   41200

Consensus           GCATTGGCAGGCGCGAAGGTAAATCCAGGCGGAAAGATCCGCCTGCTCTGTTTCAGACAGAGGCTCCGCGTACCCTAGTTCCTGGTATACGGGCATGAGC   41300
ASFV CN/SC/2019     GCATTGGCAGGCGCGAAGGTAAATCCAGGCGGAAAGATCCGCCTGCTCTGTTTCAGACAGAGGCTCCGCGTACCCTAGTTCCTGGTATACGGGCATGAGC   41300
ASFV Del MGF_360_4L GCATTGGCAGGCGCGAAGGTAAATCCAGGCGGAAAGATCCGCCTGCTCTGTTTCAGACAGAGGCTCCGCGTACCCTAGTTCCTGGTATACGGGCATGAGC   41300

Consensus           TCGATACGTGTAAACATTTCCCTGGAGGGTGTAATGGTAGGAGGCTCAATGATATCTAGGCGTTGGTTGATATGTTGAACATACTTTTGCGCGCCGTCGG   41400
ASFV CN/SC/2019     TCGATACGTGTAAACATTTCCCTGGAGGGTGTAATGGTAGGAGGCTCAATGATATCTAGGCGTTGGTTGATATGTTGAACATACTTTTGCGCGCCGTCGG   41400
ASFV Del MGF_360_4L TCGATACGTGTAAACATTTCCCTGGAGGGTGTAATGGTAGGAGGCTCAATGATATCTAGGCGTTGGTTGATATGTTGAACATACTTTTGCGCGCCGTCGG   41400

Consensus           CGGTGGTAAGAATGGCCCACTGCGAATGCACCATGGCGAGCTTCAGCCCGACGCCGTTGGTTCCCCCCTTGATACAGTCCTTGGCCTTATTGATGTTCGT   41500
ASFV CN/SC/2019     CGGTGGTAAGAATGGCCCACTGCGAATGCACCATGGCGAGCTTCAGCCCGACGCCGTTGGTTCCCCCCTTGATACAGTCCTTGGCCTTATTGATGTTCGT   41500
ASFV Del MGF_360_4L CGGTGGTAAGAATGGCCCACTGCGAATGCACCATGGCGAGCTTCAGCCCGACGCCGTTGGTTCCCCCCTTGATACAGTCCTTGGCCTTATTGATGTTCGT   41500

Consensus           TCCGGCTAAAAAGTGACATGAAGCCACCTCGGGAACATACACATCGCGCTTGGCGATAAGACTGGCTTGCTCATGCTTTGCAATGGGGATTCCCGGGCCA   41600
ASFV CN/SC/2019     TCCGGCTAAAAAGTGACATGAAGCCACCTCGGGAACATACACATCGCGCTTGGCGATAAGACTGGCTTGCTCATGCTTTGCAATGGGGATTCCCGGGCCA   41600
ASFV Del MGF_360_4L TCCGGCTAAAAAGTGACATGAAGCCACCTCGGGAACATACACATCGCGCTTGGCGATAAGACTGGCTTGCTCATGCTTTGCAATGGGGATTCCCGGGCCA   41600

Consensus           TCGTTTTCGCAAGAAAACACACCTTTATCAAACGAAATTTTAATGTAAGTTACCTTTTTTGTTTTGTTATGGCAAGCTCTTTCATGATCCGTGGCATTTA   41700
ASFV CN/SC/2019     TCGTTTTCGCAAGAAAACACACCTTTATCAAACGAAATTTTAATGTAAGTTACCTTTTTTGTTTTGTTATGGCAAGCTCTTTCATGATCCGTGGCATTTA   41700
ASFV Del MGF_360_4L TCGTTTTCGCAAGAAAACACACCTTTATCAAACGAAATTTTAATGTAAGTTACCTTTTTTGTTTTGTTATGGCAAGCTCTTTCATGATCCGTGGCATTTA   41700

Consensus           CGATGATCTCGTCAAAAATTTTTAACAAAGCGGGGCAGTGGTCTCTGTGAATGGGTAACGCCATAAGGTCCTCATCTTCGGTAAAGACCCCCATAAGACC   41800
ASFV CN/SC/2019     CGATGATCTCGTCAAAAATTTTTAACAAAGCGGGGCAGTGGTCTCTGTGAATGGGTAACGCCATAAGGTCCTCATCTTCGGTAAAGACCCCCATAAGACC   41800
ASFV Del MGF_360_4L CGATGATCTCGTCAAAAATTTTTAACAAAGCGGGGCAGTGGTCTCTGTGAATGGGTAACGCCATAAGGTCCTCATCTTCGGTAAAGACCCCCATAAGACC   41800

Consensus           CGAAATAGTGACTTTGTTGAGGGCGCCAGCCCACATGCTTTTTTTCTTCGCATGCTCTTTGAAATCGCTGATTTCAAACGCTTCCATTTTTATTCCTATA   41900
ASFV CN/SC/2019     CGAAATAGTGACTTTGTTGAGGGCGCCAGCCCACATGCTTTTTTTCTTCGCATGCTCTTTGAAATCGCTGATTTCAAACGCTTCCATTTTTATTCCTATA   41900
ASFV Del MGF_360_4L CGAAATAGTGACTTTGTTGAGGGCGCCAGCCCACATGCTTTTTTTCTTCGCATGCTCTTTGAAATCGCTGATTTCAAACGCTTCCATTTTTATTCCTATA   41900

Consensus           AAGAATTCAAACTTTATTAGTTTATGCGATGCGAAACAGATGGGTTCTAAACTTATACATGTCTTCGTCGGTAATCCTAGCGGATATAAAATGGGCGTAT   42000
ASFV CN/SC/2019     AAGAATTCAAACTTTATTAGTTTATGCGATGCGAAACAGATGGGTTCTAAACTTATACATGTCTTCGTCGGTAATCCTAGCGGATATAAAATGGGCGTAT   42000
ASFV Del MGF_360_4L AAGAATTCAAACTTTATTAGTTTATGCGATGCGAAACAGATGGGTTCTAAACTTATACATGTCTTCGTCGGTAATCCTAGCGGATATAAAATGGGCGTAT   42000

Consensus           GACACGTTGTCGAGGCGTGCCCTGATGTAAAACAGGCTGTAGGGGCCGCACTCGGTCTGCGACCGTTGGTGACGAATGTTGGTAACTGCAAGCGTTTTCA   42100
ASFV CN/SC/2019     GACACGTTGTCGAGGCGTGCCCTGATGTAAAACAGGCTGTAGGGGCCGCACTCGGTCTGCGACCGTTGGTGACGAATGTTGGTAACTGCAAGCGTTTTCA   42100
ASFV Del MGF_360_4L GACACGTTGTCGAGGCGTGCCCTGATGTAAAACAGGCTGTAGGGGCCGCACTCGGTCTGCGACCGTTGGTGACGAATGTTGGTAACTGCAAGCGTTTTCA   42100

Consensus           CGGTGTGGTGTATTTTTAATAGCTGCTGTTTGACCCGTTCCATCCAACGAATAACGGGACCTGGAGGAGAATTTCCCGTCGAATTAAAATATTCGATGCT   42200
ASFV CN/SC/2019     CGGTGTGGTGTATTTTTAATAGCTGCTGTTTGACCCGTTCCATCCAACGAATAACGGGACCTGGAGGAGAATTTCCCGTCGAATTAAAATATTCGATGCT   42200
ASFV Del MGF_360_4L CGGTGTGGTGTATTTTTAATAGCTGCTGTTTGACCCGTTCCATCCAACGAATAACGGGACCTGGAGGAGAATTTCCCGTCGAATTAAAATATTCGATGCT   42200

Consensus           CCAGCAGTCGCCCCGCATATCCACAAAGATGGCTACCCAGTGTTTTCCAGTGCCCGTTGAAAAGTCCGTGTTTAAAACGCATCCGAAGGTGTTACAAGGA   42300
ASFV CN/SC/2019     CCAGCAGTCGCCCCGCATATCCACAAAGATGGCTACCCAGTGTTTTCCAGTGCCCGTTGAAAAGTCCGTGTTTAAAACGCATCCGAAGGTGTTACAAGGA   42300
ASFV Del MGF_360_4L CCAGCAGTCGCCCCGCATATCCACAAAGATGGCTACCCAGTGTTTTCCAGTGCCCGTTGAAAAGTCCGTGTTTAAAACGCATCCGAAGGTGTTACAAGGA   42300

Consensus           CGCTTGACCACTTTGCCTTCTACATATTGTAGCTCTTCTCCCTTATATACCTTTACCATATCCACTTGATTAAATTTATAATGGACCCTCTCAAAGTCCA   42400
ASFV CN/SC/2019     CGCTTGACCACTTTGCCTTCTACATATTGTAGCTCTTCTCCCTTATATACCTTTACCATATCCACTTGATTAAATTTATAATGGACCCTCTCAAAGTCCA   42400
ASFV Del MGF_360_4L CGCTTGACCACTTTGCCTTCTACATATTGTAGCTCTTCTCCCTTATATACCTTTACCATATCCACTTGATTAAATTTATAATGGACCCTCTCAAAGTCCA   42400

Consensus           TCATGGAAAAAGGACAGTTGAAAAACTTGGTGTATTTTATGGCCCACCTCTGCAGCGTTTCATCAATATTGAAGTTTGTAAGAAGACCCGTGTTGTTTCT   42500
ASFV CN/SC/2019     TCATGGAAAAAGGACAGTTGAAAAACTTGGTGTATTTTATGGCCCACCTCTGCAGCGTTTCATCAATATTGAAGTTTGTAAGAAGACCCGTGTTGTTTCT   42500
ASFV Del MGF_360_4L TCATGGAAAAAGGACAGTTGAAAAACTTGGTGTATTTTATGGCCCACCTCTGCAGCGTTTCATCAATATTGAAGTTTGTAAGAAGACCCGTGTTGTTTCT   42500

Consensus           GGGTCCTGGCGCTTTAAACCGAGTCTCCAGTTCTTTGGAGAGGTCCAGTCCCTTTTGTTGCGCATAGGCCTTCACGGCGGGGTGGGTAATTACGCAGGAC   42600
ASFV CN/SC/2019     GGGTCCTGGCGCTTTAAACCGAGTCTCCAGTTCTTTGGAGAGGTCCAGTCCCTTTTGTTGCGCATAGGCCTTCACGGCGGGGTGGGTAATTACGCAGGAC   42600
ASFV Del MGF_360_4L GGGTCCTGGCGCTTTAAACCGAGTCTCCAGTTCTTTGGAGAGGTCCAGTCCCTTTTGTTGCGCATAGGCCTTCACGGCGGGGTGGGTAATTACGCAGGAC   42600

Consensus           TCCGAATCGCAACCGAGTGTCTCTTTTTTTTCCAAAAAAGAGGTGAGCTCTTTTTGTATTTTTTTACTTAAACAGCTATCTTTGTTTGTAAGATGCTCTG   42700
ASFV CN/SC/2019     TCCGAATCGCAACCGAGTGTCTCTTTTTTTTCCAAAAAAGAGGTGAGCTCTTTTTGTATTTTTTTACTTAAACAGCTATCTTTGTTTGTAAGATGCTCTG   42700
ASFV Del MGF_360_4L TCCGAATCGCAACCGAGTGTCTCTTTTTTTTCCAAAAAAGAGGTGAGCTCTTTTTGTATTTTTTTACTTAAACAGCTATCTTTGTTTGTAAGATGCTCTG   42700

Consensus           CGCATTCAGAGGGACTTGACGTAATTTTTTCTAATATAGACATTTTAGCGGCCACTATACATAGATTTCATAAGGTTTTTATTGTTATTTTTTAATAGAT   42800
ASFV CN/SC/2019     CGCATTCAGAGGGACTTGACGTAATTTTTTCTAATATAGACATTTTAGCGGCCACTATACATAGATTTCATAAGGTTTTTATTGTTATTTTTTAATAGAT   42800
ASFV Del MGF_360_4L CGCATTCAGAGGGACTTGACGTAATTTTTTCTAATATAGACATTTTAGCGGCCACTATACATAGATTTCATAAGGTTTTTATTGTTATTTTTTAATAGAT   42800

Consensus           AGGATGTCTGTTGTGGTCGGAGGCGTGGAGTACTCTCTGAATAACTGGGCAAGATACGAAATAAAACGGCGGGCCGCTGAATTAGAGTCCGTAAACTACT   42900
ASFV CN/SC/2019     AGGATGTCTGTTGTGGTCGGAGGCGTGGAGTACTCTCTGAATAACTGGGCAAGATACGAAATAAAACGGCGGGCCGCTGAATTAGAGTCCGTAAACTACT   42900
ASFV Del MGF_360_4L AGGATGTCTGTTGTGGTCGGAGGCGTGGAGTACTCTCTGAATAACTGGGCAAGATACGAAATAAAACGGCGGGCCGCTGAATTAGAGTCCGTAAACTACT   42900

Consensus           ATCCTCACTGCGAATACATCATGCCCGAGGATATCGTCGTCAGCATTTTGGGGTCAAAGCCCAACTGCCCCTTTCTTGAAGCTTTAAAACGTTTTCATGA   43000
ASFV CN/SC/2019     ATCCTCACTGCGAATACATCATGCCCGAGGATATCGTCGTCAGCATTTTGGGGTCAAAGCCCAACTGCCCCTTTCTTGAAGCTTTAAAACGTTTTCATGA   43000
ASFV Del MGF_360_4L ATCCTCACTGCGAATACATCATGCCCGAGGATATCGTCGTCAGCATTTTGGGGTCAAAGCCCAACTGCCCCTTTCTTGAAGCTTTAAAACGTTTTCATGA   43000

Consensus           TTTTTTAAAAAAACGACGAATCATCTTTAAGGGGGAGTACCTTGTGATCCCCTGGATGGGGGCTCAAGATGTGGCAGACATGATCCACCACGTGGAAAAC   43100
ASFV CN/SC/2019     TTTTTTAAAAAAACGACGAATCATCTTTAAGGGGGAGTACCTTGTGATCCCCTGGATGGGGGCTCAAGATGTGGCAGACATGATCCACCACGTGGAAAAC   43100
ASFV Del MGF_360_4L TTTTTTAAAAAAACGACGAATCATCTTTAAGGGGGAGTACCTTGTGATCCCCTGGATGGGGGCTCAAGATGTGGCAGACATGATCCACCACGTGGAAAAC   43100

Consensus           CGTATAAATTTAGACCATCTTGAAGATCTGGCACACATGCTGAAGCTAATAACATACCACAGATCCTTTGATACGTGTATAAATCAGGCCTTTGAACATC   43200
ASFV CN/SC/2019     CGTATAAATTTAGACCATCTTGAAGATCTGGCACACATGCTGAAGCTAATAACATACCACAGATCCTTTGATACGTGTATAAATCAGGCCTTTGAACATC   43200
ASFV Del MGF_360_4L CGTATAAATTTAGACCATCTTGAAGATCTGGCACACATGCTGAAGCTAATAACATACCACAGATCCTTTGATACGTGTATAAATCAGGCCTTTGAACATC   43200

Consensus           TTTATGCATTTAAATTTCCGGATGCTAATATTGAAACACATGAGCTTAAACATATTCGCCAATTGGAAAAAAAAATGTATGGCTATATCTTGAGATTGGA   43300
ASFV CN/SC/2019     TTTATGCATTTAAATTTCCGGATGCTAATATTGAAACACATGAGCTTAAACATATTCGCCAATTGGAAAAAAAAATGTATGGCTATATCTTGAGATTGGA   43300
ASFV Del MGF_360_4L TTTATGCATTTAAATTTCCGGATGCTAATATTGAAACACATGAGCTTAAACATATTCGCCAATTGGAAAAAAAAATGTATGGCTATATCTTGAGATTGGA   43300

Consensus           AAAATTGCAAACTGTGTTGACTTTTTATATTGAATTCCTGTTAAAACAAGTATAATGGAAACCTTTGTACGCCTGTTTAAAGACTCTCCTCAGCAGCGCT   43400
ASFV CN/SC/2019     AAAATTGCAAACTGTGTTGACTTTTTATATTGAATTCCTGTTAAAACAAGTATAATGGAAACCTTTGTACGCCTGTTTAAAGACTCTCCTCAGCAGCGCT   43400
ASFV Del MGF_360_4L AAAATTGCAAACTGTGTTGACTTTTTATATTGAATTCCTGTTAAAACAAGTATAATGGAAACCTTTGTACGCCTGTTTAAAGACTCTCCTCAGCAGCGCT   43400

Consensus           CCGATGCCTGGCATGCTATTCGTCGCACTCAGGTGGGTGGCTCTGACCTTGCCAGCGTTTTAGGTTTAAACCCTTACAAAAGCTATTATATAACCTTGGC   43500
ASFV CN/SC/2019     CCGATGCCTGGCATGCTATTCGTCGCACTCAGGTGGGTGGCTCTGACCTTGCCAGCGTTTTAGGTTTAAACCCTTACAAAAGCTATTATATAACCTTGGC   43500
ASFV Del MGF_360_4L CCGATGCCTGGCATGCTATTCGTCGCACTCAGGTGGGTGGCTCTGACCTTGCCAGCGTTTTAGGTTTAAACCCTTACAAAAGCTATTATATAACCTTGGC   43500

Consensus           GGAAAAAGCAAATCTTTTTAAGAAGAATTTGAACCGCGCTGCTTGTAGCTGGGGAACCCTTTTTGAGCGTGTTAGTAAAGATCTGCTTGAGTTGTTCTGC   43600
ASFV CN/SC/2019     GGAAAAAGCAAATCTTTTTAAGAAGAATTTGAACCGCGCTGCTTGTAGCTGGGGAACCCTTTTTGAGCGTGTTAGTAAAGATCTGCTTGAGTTGTTCTGC   43600
ASFV Del MGF_360_4L GGAAAAAGCAAATCTTTTTAAGAAGAATTTGAACCGCGCTGCTTGTAGCTGGGGAACCCTTTTTGAGCGTGTTAGTAAAGATCTGCTTGAGTTGTTCTGC   43600

Consensus           CAAACCACCGTCATAGGTGACAATATTCATATTGATGGGACCTATTTGGGATACCCCGGACATAGTAATAGCCCCGATGGGTTTTGTCACCTAACGCTGG   43700
ASFV CN/SC/2019     CAAACCACCGTCATAGGTGACAATATTCATATTGATGGGACCTATTTGGGATACCCCGGACATAGTAATAGCCCCGATGGGTTTTGTCACCTAACGCTGG   43700
ASFV Del MGF_360_4L CAAACCACCGTCATAGGTGACAATATTCATATTGATGGGACCTATTTGGGATACCCCGGACATAGTAATAGCCCCGATGGGTTTTGTCACCTAACGCTGG   43700

Consensus           GATACACTCAACAGTCCTGGGAAATCAAAACAATTTTTAACAACGTACGCTATGAGGCCACGAAACGCATCCCCGTGCTGGTAGAAATAAAGTCCCCATT   43800
ASFV CN/SC/2019     GATACACTCAACAGTCCTGGGAAATCAAAACAATTTTTAACAACGTACGCTATGAGGCCACGAAACGCATCCCCGTGCTGGTAGAAATAAAGTCCCCATT   43800
ASFV Del MGF_360_4L GATACACTCAACAGTCCTGGGAAATCAAAACAATTTTTAACAACGTACGCTATGAGGCCACGAAACGCATCCCCGTGCTGGTAGAAATAAAGTCCCCATT   43800

Consensus           CAACCGAAAAATAAAAAACTCGGTGCCCTCCTACTATATGCCGCAAATACAATCCGGTCTTGCCCTTTCGCCGCCTATCTCTATGGGCATCTACGTCGAG   43900
ASFV CN/SC/2019     CAACCGAAAAATAAAAAACTCGGTGCCCTCCTACTATATGCCGCAAATACAATCCGGTCTTGCCCTTTCGCCGCCTATCTCTATGGGCATCTACGTCGAG   43900
ASFV Del MGF_360_4L CAACCGAAAAATAAAAAACTCGGTGCCCTCCTACTATATGCCGCAAATACAATCCGGTCTTGCCCTTTCGCCGCCTATCTCTATGGGCATCTACGTCGAG   43900

Consensus           GCCATGTTTCGCGTGTGCGGCATTCATCAGCTGGGATCGAATAATGAGACCAATACGGATATCCACCCTCCAGAGTCCATGCTCCCGCTTGCCTGGGGAA   44000
ASFV CN/SC/2019     GCCATGTTTCGCGTGTGCGGCATTCATCAGCTGGGATCGAATAATGAGACCAATACGGATATCCACCCTCCAGAGTCCATGCTCCCGCTTGCCTGGGGAA   44000
ASFV Del MGF_360_4L GCCATGTTTCGCGTGTGCGGCATTCATCAGCTGGGATCGAATAATGAGACCAATACGGATATCCACCCTCCAGAGTCCATGCTCCCGCTTGCCTGGGGAA   44000

Consensus           TCATCACGATCTGCTCTACACAGGAGCACACCGAGGCTCCTCAAGATTTTGGCACGCTCGACGCGGAAACATTTCGCCAACTACTTGAAACGCTGTATCA   44100
ASFV CN/SC/2019     TCATCACGATCTGCTCTACACAGGAGCACACCGAGGCTCCTCAAGATTTTGGCACGCTCGACGCGGAAACATTTCGCCAACTACTTGAAACGCTGTATCA   44100
ASFV Del MGF_360_4L TCATCACGATCTGCTCTACACAGGAGCACACCGAGGCTCCTCAAGATTTTGGCACGCTCGACGCGGAAACATTTCGCCAACTACTTGAAACGCTGTATCA   44100

Consensus           AAAAGATCAGTACACTATTCACTATTCTATGCCTTATGAAACCGCGTGTCCCGAAATGCCAAATGTGGTTGGCTACTTTGGATGGAAGGTCTTTATCTTT   44200
ASFV CN/SC/2019     AAAAGATCAGTACACTATTCACTATTCTATGCCTTATGAAACCGCGTGTCCCGAAATGCCAAATGTGGTTGGCTACTTTGGATGGAAGGTCTTTATCTTT   44200
ASFV Del MGF_360_4L AAAAGATCAGTACACTATTCACTATTCTATGCCTTATGAAACCGCGTGTCCCGAAATGCCAAATGTGGTTGGCTACTTTGGATGGAAGGTCTTTATCTTT   44200

Consensus           CAAATAATTCCAGTTATGAAACATCCCCAGTTTTTAAAAGACAAATATCCCATCATACAACAGTTCTTACGTGACCTACATACTATTAAAGCCTCGCCAT   44300
ASFV CN/SC/2019     CAAATAATTCCAGTTATGAAACATCCCCAGTTTTTAAAAGACAAATATCCCATCATACAACAGTTCTTACGTGACCTACATACTATTAAAGCCTCGCCAT   44300
ASFV Del MGF_360_4L CAAATAATTCCAGTTATGAAACATCCCCAGTTTTTAAAAGACAAATATCCCATCATACAACAGTTCTTACGTGACCTACATACTATTAAAGCCTCGCCAT   44300

Consensus           CCCCCATGGAGATGTATGAAAAAATTTGCTGCTCAGAGGAAAGCGCTCTATCCACAGAGGACATCGACAATTTTACAGATATGCTTACTTAGCTGTCTGT   44400
ASFV CN/SC/2019     CCCCCATGGAGATGTATGAAAAAATTTGCTGCTCAGAGGAAAGCGCTCTATCCACAGAGGACATCGACAATTTTACAGATATGCTTACTTAGCTGTCTGT   44400
ASFV Del MGF_360_4L CCCCCATGGAGATGTATGAAAAAATTTGCTGCTCAGAGGAAAGCGCTCTATCCACAGAGGACATCGACAATTTTACAGATATGCTTACTTAGCTGTCTGT   44400

Consensus           CATCTTTAAACACGGGACTCAAATTTTGGACTTGGTGATAAAGCGGATAACAACAGCGTGCATAGCTGTCTCTGAGGGCCGCTCAATTTGCACAAAGTCT   44500
ASFV CN/SC/2019     CATCTTTAAACACGGGACTCAAATTTTGGACTTGGTGATAAAGCGGATAACAACAGCGTGCATAGCTGTCTCTGAGGGCCGCTCAATTTGCACAAAGTCT   44500
ASFV Del MGF_360_4L CATCTTTAAACACGGGACTCAAATTTTGGACTTGGTGATAAAGCGGATAACAACAGCGTGCATAGCTGTCTCTGAGGGCCGCTCAATTTGCACAAAGTCT   44500

Consensus           CCCGGTCTTCCTCCCAGCCAGACCACCGGGGGGTCTGACGCGCTAATTTGCATGAGGTCCTGCGGTTGCAGATATTCGCGACCTAAAAACTCCTGCGCCT   44600
ASFV CN/SC/2019     CCCGGTCTTCCTCCCAGCCAGACCACCGGGGGGTCTGACGCGCTAATTTGCATGAGGTCCTGCGGTTGCAGATATTCGCGACCTAAAAACTCCTGCGCCT   44600
ASFV Del MGF_360_4L CCCGGTCTTCCTCCCAGCCAGACCACCGGGGGGTCTGACGCGCTAATTTGCATGAGGTCCTGCGGTTGCAGATATTCGCGACCTAAAAACTCCTGCGCCT   44600

Consensus           CCTCCTGAGTAATTAGTTTATGTTTAGGAATGGCACTCACCTTGGGAATGTTAATGCAGAACAGGTGGTAGGGATATATGTTTATTACAATCGTGGGATT   44700
ASFV CN/SC/2019     CCTCCTGAGTAATTAGTTTATGTTTAGGAATGGCACTCACCTTGGGAATGTTAATGCAGAACAGGTGGTAGGGATATATGTTTATTACAATCGTGGGATT   44700
ASFV Del MGF_360_4L CCTCCTGAGTAATTAGTTTATGTTTAGGAATGGCACTCACCTTGGGAATGTTAATGCAGAACAGGTGGTAGGGATATATGTTTATTACAATCGTGGGATT   44700

Consensus           TGCAGCGCGCTGCTCGACGATTATATCTAAAATATTTTTTTTGCTTAAAACGGGCTTATCAACGATTAAAATTAATTCTTCATAATGTTTTTTTTCATTA   44800
ASFV CN/SC/2019     TGCAGCGCGCTGCTCGACGATTATATCTAAAATATTTTTTTTGCTTAAAACGGGCTTATCAACGATTAAAATTAATTCTTCATAATGTTTTTTTTCATTA   44800
ASFV Del MGF_360_4L TGCAGCGCGCTGCTCGACGATTATATCTAAAATATTTTTTTTGCTTAAAACGGGCTTATCAACGATTAAAATTAATTCTTCATAATGTTTTTTTTCATTA   44800

Consensus           AGCGTATTCGTTAAAAGCGTTCTCATGTCGCCTCCGTGGTGAACGTACTTGCCATTTGCTCCAAAGATAAACACGGATACGATTCCGTGATTCAGCGTCT   44900
ASFV CN/SC/2019     AGCGTATTCGTTAAAAGCGTTCTCATGTCGCCTCCGTGGTGAACGTACTTGCCATTTGCTCCAAAGATAAACACGGATACGATTCCGTGATTCAGCGTCT   44900
ASFV Del MGF_360_4L AGCGTATTCGTTAAAAGCGTTCTCATGTCGCCTCCGTGGTGAACGTACTTGCCATTTGCTCCAAAGATAAACACGGATACGATTCCGTGATTCAGCGTCT   44900

Consensus           CCGCGTTAATACGAAAAAATCCTGTATTAAGTACCATTTGAACAAACTTATCATATGGTACCTTTTCTTCCAACAGCACCATCTTACGATATTCAATAAA   45000
ASFV CN/SC/2019     CCGCGTTAATACGAAAAAATCCTGTATTAAGTACCATTTGAACAAACTTATCATATGGTACCTTTTCTTCCAACAGCACCATCTTACGATATTCAATAAA   45000
ASFV Del MGF_360_4L CCGCGTTAATACGAAAAAATCCTGTATTAAGTACCATTTGAACAAACTTATCATATGGTACCTTTTCTTCCAACAGCACCATCTTACGATATTCAATAAA   45000

Consensus           CTCGTAAATATACGTAAATAACTTTTGCATGGCCATAATTAATTTTGTGTTATATTTTATTTGAGATTAATATAACTGTTCAATTGTAATAAATGGACAC   45100
ASFV CN/SC/2019     CTCGTAAATATACGTAAATAACTTTTGCATGGCCATAATTAATTTTGTGTTATATTTTATTTGAGATTAATATAACTGTTCAATTGTAATAAATGGACAC   45100
ASFV Del MGF_360_4L CTCGTAAATATACGTAAATAACTTTTGCATGGCCATAATTAATTTTGTGTTATATTTTATTTGAGATTAATATAACTGTTCAATTGTAATAAATGGACAC   45100

Consensus           TGAAACGTCTCCACTGCTTTCTCATAACCTGTCAACCCGCGAGGGAATTAAACAAAGCACCCAAGGCCTTTTAGCCCATACAATCGCCAAATATCCCGGA   45200
ASFV CN/SC/2019     TGAAACGTCTCCACTGCTTTCTCATAACCTGTCAACCCGCGAGGGAATTAAACAAAGCACCCAAGGCCTTTTAGCCCATACAATCGCCAAATATCCCGGA   45200
ASFV Del MGF_360_4L TGAAACGTCTCCACTGCTTTCTCATAACCTGTCAACCCGCGAGGGAATTAAACAAAGCACCCAAGGCCTTTTAGCCCATACAATCGCCAAATATCCCGGA   45200

Consensus           ACAACTGCGATTCTCCTGGGCATTTTGATTTTGCTCATTATTATTCTTATCATCGTTGCCATCGTTTACTATAACCGGACTATTGACTGCAAGTCGAGCA   45300
ASFV CN/SC/2019     ACAACTGCGATTCTCCTGGGCATTTTGATTTTGCTCATTATTATTCTTATCATCGTTGCCATCGTTTACTATAACCGGACTATTGACTGCAAGTCGAGCA   45300
ASFV Del MGF_360_4L ACAACTGCGATTCTCCTGGGCATTTTGATTTTGCTCATTATTATTCTTATCATCGTTGCCATCGTTTACTATAACCGGACTATTGACTGCAAGTCGAGCA   45300

Consensus           TACCTAAACCTCCTCCTAGCTACTATGTACAACAACCTGAGCCTCACCACCATTTCCCGGTATTCTTTAGAAAAAGGAAAAACTCCACCTCCCTGCAGTC   45400
ASFV CN/SC/2019     TACCTAAACCTCCTCCTAGCTACTATGTACAACAACCTGAGCCTCACCACCATTTCCCGGTATTCTTTAGAAAAAGGAAAAACTCCACCTCCCTGCAGTC   45400
ASFV Del MGF_360_4L TACCTAAACCTCCTCCTAGCTACTATGTACAACAACCTGAGCCTCACCACCATTTCCCGGTATTCTTTAGAAAAAGGAAAAACTCCACCTCCCTGCAGTC   45400

Consensus           CCACATTCCAAGCGACGAACAATTAGCTGAACTTGCGCATTCATAAGATATAATACTTTTTATAAAAAAGTAAGTATAATATGAGTTTGATAGTGATTGC   45500
ASFV CN/SC/2019     CCACATTCCAAGCGACGAACAATTAGCTGAACTTGCGCATTCATAAGATATAATACTTTTTATAAAAAAGTAAGTATAATATGAGTTTGATAGTGATTGC   45500
ASFV Del MGF_360_4L CCACATTCCAAGCGACGAACAATTAGCTGAACTTGCGCATTCATAAGATATAATACTTTTTATAAAAAAGTAAGTATAATATGAGTTTGATAGTGATTGC   45500

Consensus           CTGCTGTTTAGTCTTAATTATTATACTTATTATTATTTTATATCCAGAAAAAAAGAATAACGCCTCTTCGTTAGAAAAACAAGTTGATACGCTTATTTAC   45600
ASFV CN/SC/2019     CTGCTGTTTAGTCTTAATTATTATACTTATTATTATTTTATATCCAGAAAAAAAGAATAACGCCTCTTCGTTAGAAAAACAAGTTGATACGCTTATTTAC   45600
ASFV Del MGF_360_4L CTGCTGTTTAGTCTTAATTATTATACTTATTATTATTTTATATCCAGAAAAAAAGAATAACGCCTCTTCGTTAGAAAAACAAGTTGATACGCTTATTTAC   45600

Consensus           AGTATTCATAAAAAACAATTGCAATACAGAATCACATAAAAGTTTTCATAAAAAGGTTTATTTTTTTTATGATAATATGGCGTATCCCGAATTGGATGCC   45700
ASFV CN/SC/2019     AGTATTCATAAAAAACAATTGCAATACAGAATCACATAAAAGTTTTCATAAAAAGGTTTATTTTTTTTATGATAATATGGCGTATCCCGAATTGGATGCC   45700
ASFV Del MGF_360_4L AGTATTCATAAAAAACAATTGCAATACAGAATCACATAAAAGTTTTCATAAAAAGGTTTATTTTTTTTATGATAATATGGCGTATCCCGAATTGGATGCC   45700

Consensus           GCAGACTTTTTGCAGCAGTTGGCGCGAAGAAAGGAGTTTAAATCGTTGATTTCCCCTCCTGTCGACCAAAAAGAGCTCATTCGTGATCTGCGGGCTCATT   45800
ASFV CN/SC/2019     GCAGACTTTTTGCAGCAGTTGGCGCGAAGAAAGGAGTTTAAATCGTTGATTTCCCCTCCTGTCGACCAAAAAGAGCTCATTCGTGATCTGCGGGCTCATT   45800
ASFV Del MGF_360_4L GCAGACTTTTTGCAGCAGTTGGCGCGAAGAAAGGAGTTTAAATCGTTGATTTCCCCTCCTGTCGACCAAAAAGAGCTCATTCGTGATCTGCGGGCTCATT   45800

Consensus           TTGTCCAGATCGGTGGGCCTGGCTGCGAGAAGGGGGGGCGAGCGTTTTTTCCGTGTGACCCCTACGCGTCGCCCTTTCCTTCCATCAAGGGTCTCCAATT   45900
ASFV CN/SC/2019     TTGTCCAGATCGGTGGGCCTGGCTGCGAGAAGGGGGGGCGAGCGTTTTTTCCGTGTGACCCCTACGCGTCGCCCTTTCCTTCCATCAAGGGTCTCCAATT   45900
ASFV Del MGF_360_4L TTGTCCAGATCGGTGGGCCTGGCTGCGAGAAGGGGGGGCGAGCGTTTTTTCCGTGTGACCCCTACGCGTCGCCCTTTCCTTCCATCAAGGGTCTCCAATT   45900

Consensus           GCATAATGCCCAGCTTTTCGTCCAAAACTTTCAAAATCCCAACACGCCCTACTCGCGTCTTTTATTAAACTGGCAGACCGGGACGGGAAAAAGCATTGCC   46000
ASFV CN/SC/2019     GCATAATGCCCAGCTTTTCGTCCAAAACTTTCAAAATCCCAACACGCCCTACTCGCGTCTTTTATTAAACTGGCAGACCGGGACGGGAAAAAGCATTGCC   46000
ASFV Del MGF_360_4L GCATAATGCCCAGCTTTTCGTCCAAAACTTTCAAAATCCCAACACGCCCTACTCGCGTCTTTTATTAAACTGGCAGACCGGGACGGGAAAAAGCATTGCC   46000

Consensus           GCGATTGCCATCGCGCGTCAATTTATGAACCACTACATGAATTTTATTGAAAATGCGCCCTGGATTTTTGTGGTAGGCTTTACACGCGCCATCATTCAAA   46100
ASFV CN/SC/2019     GCGATTGCCATCGCGCGTCAATTTATGAACCACTACATGAATTTTATTGAAAATGCGCCCTGGATTTTTGTGGTAGGCTTTACACGCGCCATCATTCAAA   46100
ASFV Del MGF_360_4L GCGATTGCCATCGCGCGTCAATTTATGAACCACTACATGAATTTTATTGAAAATGCGCCCTGGATTTTTGTGGTAGGCTTTACACGCGCCATCATTCAAA   46100

Consensus           CAGAAATGCTAAGACGTCCTGAGCTGGGATTTGTTTCTTACAAGGAGGTCGCTGAGCTACACCGGCTTCTTCACATTGCAAAGCAGTCTGGCAGCACCAC   46200
ASFV CN/SC/2019     CAGAAATGCTAAGACGTCCTGAGCTGGGATTTGTTTCTTACAAGGAGGTCGCTGAGCTACACCGGCTTCTTCACATTGCAAAGCAGTCTGGCAGCACCAC   46200
ASFV Del MGF_360_4L CAGAAATGCTAAGACGTCCTGAGCTGGGATTTGTTTCTTACAAGGAGGTCGCTGAGCTACACCGGCTTCTTCACATTGCAAAGCAGTCTGGCAGCACCAC   46200

Consensus           GTCGGTCGAATCACGGCATCTAAATGGGTTCGTTAGTACGTTAAAGCGCCGTTTAACCGATAGAAACCGCGGAGGCTTTTTTCAGTTTTACGGCTATAAG   46300
ASFV CN/SC/2019     GTCGGTCGAATCACGGCATCTAAATGGGTTCGTTAGTACGTTAAAGCGCCGTTTAACCGATAGAAACCGCGGAGGCTTTTTTCAGTTTTACGGCTATAAG   46300
ASFV Del MGF_360_4L GTCGGTCGAATCACGGCATCTAAATGGGTTCGTTAGTACGTTAAAGCGCCGTTTAACCGATAGAAACCGCGGAGGCTTTTTTCAGTTTTACGGCTATAAG   46300

Consensus           GAATTTGCATCCAAGCTTTTCAATATTACGAGTAAGGGTGAAGAGAAAAACTTTGATGTGCTTTCTCTGTTTCATCGTTCTGACGAAGCAGAAGATACAT   46400
ASFV CN/SC/2019     GAATTTGCATCCAAGCTTTTCAATATTACGAGTAAGGGTGAAGAGAAAAACTTTGATGTGCTTTCTCTGTTTCATCGTTCTGACGAAGCAGAAGATACAT   46400
ASFV Del MGF_360_4L GAATTTGCATCCAAGCTTTTCAATATTACGAGTAAGGGTGAAGAGAAAAACTTTGATGTGCTTTCTCTGTTTCATCGTTCTGACGAAGCAGAAGATACAT   46400

Consensus           TGAATGAGAACGATATATCTCAGTTCGTGCAAAAAATTAGCGAGGCCGAGACAAACGGCCTCATCCGGGTGAATCAAAAAATCATGGAGCAACTTAGGGG   46500
ASFV CN/SC/2019     TGAATGAGAACGATATATCTCAGTTCGTGCAAAAAATTAGCGAGGCCGAGACAAACGGCCTCATCCGGGTGAATCAAAAAATCATGGAGCAACTTAGGGG   46500
ASFV Del MGF_360_4L TGAATGAGAACGATATATCTCAGTTCGTGCAAAAAATTAGCGAGGCCGAGACAAACGGCCTCATCCGGGTGAATCAAAAAATCATGGAGCAACTTAGGGG   46500

Consensus           AGGACTGCTCATTGCGGATGAAATACACAACGTGTACAATATCCAGGAACGAAATAATTATGGCATCGCTTTACAGTATGTCCTGGATGCCTTTCCACCT   46600
ASFV CN/SC/2019     AGGACTGCTCATTGCGGATGAAATACACAACGTGTACAATATCCAGGAACGAAATAATTATGGCATCGCTTTACAGTATGTCCTGGATGCCTTTCCACCT   46600
ASFV Del MGF_360_4L AGGACTGCTCATTGCGGATGAAATACACAACGTGTACAATATCCAGGAACGAAATAATTATGGCATCGCTTTACAGTATGTCCTGGATGCCTTTCCACCT   46600

Consensus           CACCAGGCCCCCAGGGCCGTCTTCATGTCGGCAACGCCCGTAACCGGGAGTGTCATGGAATACGTCGACCTGTTAAACCTTTTGGTTCCGCGGCATGAGC   46700
ASFV CN/SC/2019     CACCAGGCCCCCAGGGCCGTCTTCATGTCGGCAACGCCCGTAACCGGGAGTGTCATGGAATACGTCGACCTGTTAAACCTTTTGGTTCCGCGGCATGAGC   46700
ASFV Del MGF_360_4L CACCAGGCCCCCAGGGCCGTCTTCATGTCGGCAACGCCCGTAACCGGGAGTGTCATGGAATACGTCGACCTGTTAAACCTTTTGGTTCCGCGGCATGAGC   46700

Consensus           TGCCCAACGGCCAGCCCCTCCAGCGCCAGCAACTGTTTGACAGCAGTGGGCATTCCGTTAAATGGAAAAAGGACGCCCTAGCTCTTGTGGAAAGACTGAG   46800
ASFV CN/SC/2019     TGCCCAACGGCCAGCCCCTCCAGCGCCAGCAACTGTTTGACAGCAGTGGGCATTCCGTTAAATGGAAAAAGGACGCCCTAGCTCTTGTGGAAAGACTGAG   46800
ASFV Del MGF_360_4L TGCCCAACGGCCAGCCCCTCCAGCGCCAGCAACTGTTTGACAGCAGTGGGCATTCCGTTAAATGGAAAAAGGACGCCCTAGCTCTTGTGGAAAGACTGAG   46800

Consensus           CACCGGAAGGGTATCTTTTTTGTTGGATACCAACACCAATTTTTACCCCGAAAGAATATTTGCCGGAAAGATGTTGTCCTATAAAGACGAAACATTGCCG   46900
ASFV CN/SC/2019     CACCGGAAGGGTATCTTTTTTGTTGGATACCAACACCAATTTTTACCCCGAAAGAATATTTGCCGGAAAGATGTTGTCCTATAAAGACGAAACATTGCCG   46900
ASFV Del MGF_360_4L CACCGGAAGGGTATCTTTTTTGTTGGATACCAACACCAATTTTTACCCCGAAAGAATATTTGCCGGAAAGATGTTGTCCTATAAAGACGAAACATTGCCG   46900

Consensus           TACTTACATTTCATCGAATGCCCCATGTCTGAGTATCAGCTTGAAACGCTTAAACAGCTGGGCCCTGACCCTAAAATCTCGAGTAATGCGTACAGCATTT   47000
ASFV CN/SC/2019     TACTTACATTTCATCGAATGCCCCATGTCTGAGTATCAGCTTGAAACGCTTAAACAGCTGGGCCCTGACCCTAAAATCTCGAGTAATGCGTACAGCATTT   47000
ASFV Del MGF_360_4L TACTTACATTTCATCGAATGCCCCATGTCTGAGTATCAGCTTGAAACGCTTAAACAGCTGGGCCCTGACCCTAAAATCTCGAGTAATGCGTACAGCATTT   47000

Consensus           ATGACATGGTGTTTCCCAACCCAAAATTTTCAAAACAAACGGAACCCAAGGCTTACGGCCTGTTTAACTCGACGGAAACCCCCACCGCCCTTTCTATGGC   47100
ASFV CN/SC/2019     ATGACATGGTGTTTCCCAACCCAAAATTTTCAAAACAAACGGAACCCAAGGCTTACGGCCTGTTTAACTCGACGGAAACCCCCACCGCCCTTTCTATGGC   47100
ASFV Del MGF_360_4L ATGACATGGTGTTTCCCAACCCAAAATTTTCAAAACAAACGGAACCCAAGGCTTACGGCCTGTTTAACTCGACGGAAACCCCCACCGCCCTTTCTATGGC   47100

Consensus           AAGCACAGACTGGCTTCTGGAAAACGGGGTACAGATTATTGAGCCTTCGCGTAGAGCCCCCTTTAATGTGAGTGGCAGCTTTTTGTCGCTGCAGCCACCA   47200
ASFV CN/SC/2019     AAGCACAGACTGGCTTCTGGAAAACGGGGTACAGATTATTGAGCCTTCGCGTAGAGCCCCCTTTAATGTGAGTGGCAGCTTTTTGTCGCTGCAGCCACCA   47200
ASFV Del MGF_360_4L AAGCACAGACTGGCTTCTGGAAAACGGGGTACAGATTATTGAGCCTTCGCGTAGAGCCCCCTTTAATGTGAGTGGCAGCTTTTTGTCGCTGCAGCCACCA   47200

Consensus           ACGCACATCTCGGGATTGGCCTTTTATAGCGGAAAATACACTCAAATGATGAAAGACATTCTTTCCATTATTCGGCAAGGCCGGGGGAAAATTTTAATTT   47300
ASFV CN/SC/2019     ACGCACATCTCGGGATTGGCCTTTTATAGCGGAAAATACACTCAAATGATGAAAGACATTCTTTCCATTATTCGGCAAGGCCGGGGGAAAATTTTAATTT   47300
ASFV Del MGF_360_4L ACGCACATCTCGGGATTGGCCTTTTATAGCGGAAAATACACTCAAATGATGAAAGACATTCTTTCCATTATTCGGCAAGGCCGGGGGAAAATTTTAATTT   47300

Consensus           ACCACAATCGGGTCCGCATGTCGGGGGTTCTTATCTTGCAAGAAATTTTACAAAGTAATGGCATTTTAAATGAAGTTTCGTCCCCTGTGGGAACGACCCG   47400
ASFV CN/SC/2019     ACCACAATCGGGTCCGCATGTCGGGGGTTCTTATCTTGCAAGAAATTTTACAAAGTAATGGCATTTTAAATGAAGTTTCGTCCCCTGTGGGAACGACCCG   47400
ASFV Del MGF_360_4L ACCACAATCGGGTCCGCATGTCGGGGGTTCTTATCTTGCAAGAAATTTTACAAAGTAATGGCATTTTAAATGAAGTTTCGTCCCCTGTGGGAACGACCCG   47400

Consensus           CTGCTCCATCTGCGCCGCGATTCGCGATGAGCACACACATAGCGACCATCAGTTTATTCCAGTACGGTTCACCATTCTGCACAGCGAAATAGAGCCCGCT   47500
ASFV CN/SC/2019     CTGCTCCATCTGCGCCGCGATTCGCGATGAGCACACACATAGCGACCATCAGTTTATTCCAGTACGGTTCACCATTCTGCACAGCGAAATAGAGCCCGCT   47500
ASFV Del MGF_360_4L CTGCTCCATCTGCGCCGCGATTCGCGATGAGCACACACATAGCGACCATCAGTTTATTCCAGTACGGTTCACCATTCTGCACAGCGAAATAGAGCCCGCT   47500

Consensus           GTACGCGAACGAAGCCTGGCTCTTTTTAACGCCTCGTCCAACCTGGAAGGCCACCAGCTGCGTATTCTCATCGGGTCCAAGGTGATTGTGGAGGGTTTGA   47600
ASFV CN/SC/2019     GTACGCGAACGAAGCCTGGCTCTTTTTAACGCCTCGTCCAACCTGGAAGGCCACCAGCTGCGTATTCTCATCGGGTCCAAGGTGATTGTGGAGGGTTTGA   47600
ASFV Del MGF_360_4L GTACGCGAACGAAGCCTGGCTCTTTTTAACGCCTCGTCCAACCTGGAAGGCCACCAGCTGCGTATTCTCATCGGGTCCAAGGTGATTGTGGAGGGTTTGA   47600

Consensus           ACTTTCAGGCCGTGCGGTACGAGATGATTATGTCATTGCCCCTTGATATTCCCCGGCTTATTCAGGTATTTGGGAGGGTGGTGCGAAAAAATTCACACAT   47700
ASFV CN/SC/2019     ACTTTCAGGCCGTGCGGTACGAGATGATTATGTCATTGCCCCTTGATATTCCCCGGCTTATTCAGGTATTTGGGAGGGTGGTGCGAAAAAATTCACACAT   47700
ASFV Del MGF_360_4L ACTTTCAGGCCGTGCGGTACGAGATGATTATGTCATTGCCCCTTGATATTCCCCGGCTTATTCAGGTATTTGGGAGGGTGGTGCGAAAAAATTCACACAT   47700

Consensus           GGAGCTCCCCCCCAGTGAGCGCAACGTGACAATTTATTTGTACGTATCGACAACACCCGATGGAGGGCCAGAGCTCGCTAAGTACGCACAAAAATTAAAA   47800
ASFV CN/SC/2019     GGAGCTCCCCCCCAGTGAGCGCAACGTGACAATTTATTTGTACGTATCGACAACACCCGATGGAGGGCCAGAGCTCGCTAAGTACGCACAAAAATTAAAA   47800
ASFV Del MGF_360_4L GGAGCTCCCCCCCAGTGAGCGCAACGTGACAATTTATTTGTACGTATCGACAACACCCGATGGAGGGCCAGAGCTCGCTAAGTACGCACAAAAATTAAAA   47800

Consensus           GAATACATTTTAATACAGGAGGGGGATAAGGCGCTGCGAAAGCACGCCATTGATGGGTTCACCAACCAGATTAAGATTGATAAGCCTATGTTGGAAAGTC   47900
ASFV CN/SC/2019     GAATACATTTTAATACAGGAGGGGGATAAGGCGCTGCGAAAGCACGCCATTGATGGGTTCACCAACCAGATTAAGATTGATAAGCCTATGTTGGAAAGTC   47900
ASFV Del MGF_360_4L GAATACATTTTAATACAGGAGGGGGATAAGGCGCTGCGAAAGCACGCCATTGATGGGTTCACCAACCAGATTAAGATTGATAAGCCTATGTTGGAAAGTC   47900

Consensus           TGCCCCTTAGTCCATCCATCACGCCGGCAAACGTCGGAGCCACCGTCCTCAATACCTTTGAGGCCTATGGATACGGGGAGCAAGAGGTAAAAACAATTTC   48000
ASFV CN/SC/2019     TGCCCCTTAGTCCATCCATCACGCCGGCAAACGTCGGAGCCACCGTCCTCAATACCTTTGAGGCCTATGGATACGGGGAGCAAGAGGTAAAAACAATTTC   48000
ASFV Del MGF_360_4L TGCCCCTTAGTCCATCCATCACGCCGGCAAACGTCGGAGCCACCGTCCTCAATACCTTTGAGGCCTATGGATACGGGGAGCAAGAGGTAAAAACAATTTC   48000

Consensus           TAATATTATTATATCTTTGTTTATGGCACGCCCCGTGTGGACGTACTCCGAGCTATGGAAGGCTGTTTCCACTCCCAAGCTCATACAGGGAATTACCATC   48100
ASFV CN/SC/2019     TAATATTATTATATCTTTGTTTATGGCACGCCCCGTGTGGACGTACTCCGAGCTATGGAAGGCTGTTTCCACTCCCAAGCTCATACAGGGAATTACCATC   48100
ASFV Del MGF_360_4L TAATATTATTATATCTTTGTTTATGGCACGCCCCGTGTGGACGTACTCCGAGCTATGGAAGGCTGTTTCCACTCCCAAGCTCATACAGGGAATTACCATC   48100

Consensus           GATAATAAACTCTTCTCAGAGGACAACTTCGCGCTGGCGCTCATTTCTCTATGCTACTCAAAAAACCAGTGCAAGGAATTATGGATACAGAATCGTCTTT   48200
ASFV CN/SC/2019     GATAATAAACTCTTCTCAGAGGACAACTTCGCGCTGGCGCTCATTTCTCTATGCTACTCAAAAAACCAGTGCAAGGAATTATGGATACAGAATCGTCTTT   48200
ASFV Del MGF_360_4L GATAATAAACTCTTCTCAGAGGACAACTTCGCGCTGGCGCTCATTTCTCTATGCTACTCAAAAAACCAGTGCAAGGAATTATGGATACAGAATCGTCTTT   48200

Consensus           GCACCATTATGCATGTGCCGGCAAAGCCTGAGCATTTGTACGTCGCTGCGGTGCTTAACCATAAAAAGGAACCGGTATTAGATATTGAAACATATATTCG   48300
ASFV CN/SC/2019     GCACCATTATGCATGTGCCGGCAAAGCCTGAGCATTTGTACGTCGCTGCGGTGCTTAACCATAAAAAGGAACCGGTATTAGATATTGAAACATATATTCG   48300
ASFV Del MGF_360_4L GCACCATTATGCATGTGCCGGCAAAGCCTGAGCATTTGTACGTCGCTGCGGTGCTTAACCATAAAAAGGAACCGGTATTAGATATTGAAACATATATTCG   48300

Consensus           GGATTTTCAGCCTCCCGCGATGCACAGCATCCGTATTACCAAATACCTCGAACACTCGCAGACCAAAGAACCCTTTCAAGTATTGTATGAAAAGTTTCAG   48400
ASFV CN/SC/2019     GGATTTTCAGCCTCCCGCGATGCACAGCATCCGTATTACCAAATACCTCGAACACTCGCAGACCAAAGAACCCTTTCAAGTATTGTATGAAAAGTTTCAG   48400
ASFV Del MGF_360_4L GGATTTTCAGCCTCCCGCGATGCACAGCATCCGTATTACCAAATACCTCGAACACTCGCAGACCAAAGAACCCTTTCAAGTATTGTATGAAAAGTTTCAG   48400

Consensus           AAGGATTTTCAGGATGAGCCAAAGGAGCAGGTACTCATCCACTACCCCGCTTCATTTCACTATACGATGCTAGAAGCACTTATTATAGATAATCTTGCAG   48500
ASFV CN/SC/2019     AAGGATTTTCAGGATGAGCCAAAGGAGCAGGTACTCATCCACTACCCCGCTTCATTTCACTATACGATGCTAGAAGCACTTATTATAGATAATCTTGCAG   48500
ASFV Del MGF_360_4L AAGGATTTTCAGGATGAGCCAAAGGAGCAGGTACTCATCCACTACCCCGCTTCATTTCACTATACGATGCTAGAAGCACTTATTATAGATAATCTTGCAG   48500

Consensus           GTATGGGGGCCCTTGTCGAGGTTTATAAAAAGTTTTTCATCGCTTTTTCAAAAAAAGATATTCAGCCATTTCCGGACATTTTTAAAATTATAAGCCACGT   48600
ASFV CN/SC/2019     GTATGGGGGCCCTTGTCGAGGTTTATAAAAAGTTTTTCATCGCTTTTTCAAAAAAAGATATTCAGCCATTTCCGGACATTTTTAAAATTATAAGCCACGT   48600
ASFV Del MGF_360_4L GTATGGGGGCCCTTGTCGAGGTTTATAAAAAGTTTTTCATCGCTTTTTCAAAAAAAGATATTCAGCCATTTCCGGACATTTTTAAAATTATAAGCCACGT   48600

Consensus           GCCTGGGGATGACAACACTCTAGTGGGCTATGCCACGGAGGACTCCGTGCGACTTATTACCTCGCGAGAAGATAAAACCTGGCATGAAATTCCGCTTTAT   48700
ASFV CN/SC/2019     GCCTGGGGATGACAACACTCTAGTGGGCTATGCCACGGAGGACTCCGTGCGACTTATTACCTCGCGAGAAGATAAAACCTGGCATGAAATTCCGCTTTAT   48700
ASFV Del MGF_360_4L GCCTGGGGATGACAACACTCTAGTGGGCTATGCCACGGAGGACTCCGTGCGACTTATTACCTCGCGAGAAGATAAAACCTGGCATGAAATTCCGCTTTAT   48700

Consensus           ATGCTTAATATTAATGTTAAACGAAAAGAAAACGACATCGTCATAGGCTATATGGAAAGCAAGGGAAAGGCCCTTAAATTTAAAATCCGCCCACCTATCC   48800
ASFV CN/SC/2019     ATGCTTAATATTAATGTTAAACGAAAAGAAAACGACATCGTCATAGGCTATATGGAAAGCAAGGGAAAGGCCCTTAAATTTAAAATCCGCCCACCTATCC   48800
ASFV Del MGF_360_4L ATGCTTAATATTAATGTTAAACGAAAAGAAAACGACATCGTCATAGGCTATATGGAAAGCAAGGGAAAGGCCCTTAAATTTAAAATCCGCCCACCTATCC   48800

Consensus           AGGTTTTAAAAAAGAATGAGATTACTGATATTCGCATGCTAAACCGGGGAGCCGTATGCGAAACACGCGGACGGGAGGAGCAACAAAAAATTGCTGACCA   48900
ASFV CN/SC/2019     AGGTTTTAAAAAAGAATGAGATTACTGATATTCGCATGCTAAACCGGGGAGCCGTATGCGAAACACGCGGACGGGAGGAGCAACAAAAAATTGCTGACCA   48900
ASFV Del MGF_360_4L AGGTTTTAAAAAAGAATGAGATTACTGATATTCGCATGCTAAACCGGGGAGCCGTATGCGAAACACGCGGACGGGAGGAGCAACAAAAAATTGCTGACCA   48900

Consensus           ATTGGGCATAAGTTTAAACCTTACAAAGATTAGTGCCATCAAGCTCTGCTTACTCATTCGCAATAACCTTTTGCAAAAAGAAATGGAGGCTCGTAATCAA   49000
ASFV CN/SC/2019     ATTGGGCATAAGTTTAAACCTTACAAAGATTAGTGCCATCAAGCTCTGCTTACTCATTCGCAATAACCTTTTGCAAAAAGAAATGGAGGCTCGTAATCAA   49000
ASFV Del MGF_360_4L ATTGGGCATAAGTTTAAACCTTACAAAGATTAGTGCCATCAAGCTCTGCTTACTCATTCGCAATAACCTTTTGCAAAAAGAAATGGAGGCTCGTAATCAA   49000

Consensus           CCAAATGGAATGCAGGATGGAATCCGCTGGTTTTACCTTTTTAACGACAAAATGCCGTCACTTGTGCACACATCTTAGGGCACGTTGTGATACACAAAGT   49100
ASFV CN/SC/2019     CCAAATGGAATGCAGGATGGAATCCGCTGGTTTTACCTTTTTAACGACAAAATGCCGTCACTTGTGCACACATCTTAGGGCACGTTGTGATACACAAAGT   49100
ASFV Del MGF_360_4L CCAAATGGAATGCAGGATGGAATCCGCTGGTTTTACCTTTTTAACGACAAAATGCCGTCACTTGTGCACACATCTTAGGGCACGTTGTGATACACAAAGT   49100

Consensus           ATATCTCAAAGTAAATACAAAGTGTATACACCATTGCTTATTTAATAAAATAATCTCGTTATTTATTCGTATATTATTTAAATTGAAATAGACAGAATAT   49200
ASFV CN/SC/2019     ATATCTCAAAGTAAATACAAAGTGTATACACCATTGCTTATTTAATAAAATAATCTCGTTATTTATTCGTATATTATTTAAATTGAAATAGACAGAATAT   49200
ASFV Del MGF_360_4L ATATCTCAAAGTAAATACAAAGTGTATACACCATTGCTTATTTAATAAAATAATCTCGTTATTTATTCGTATATTATTTAAATTGAAATAGACAGAATAT   49200

Consensus           ATTATAGATATGATCGACCAAAAAATTTTTGAGACAACGTTGAATATTGATGATCCTACCAATTTTTGTACAAATGTGGAGGCTCATCTTTTGAAGGAGC   49300
ASFV CN/SC/2019     ATTATAGATATGATCGACCAAAAAATTTTTGAGACAACGTTGAATATTGATGATCCTACCAATTTTTGTACAAATGTGGAGGCTCATCTTTTGAAGGAGC   49300
ASFV Del MGF_360_4L ATTATAGATATGATCGACCAAAAAATTTTTGAGACAACGTTGAATATTGATGATCCTACCAATTTTTGTACAAATGTGGAGGCTCATCTTTTGAAGGAGC   49300

Consensus           TTGAAAACATTTATGTGGGTAAGTGTTTCAAAAACAGTTTTATTCTTAATATTACTGGCGTTATACAACGCTCCCCTTGTTTTATTATGCGTACGAATAA   49400
ASFV CN/SC/2019     TTGAAAACATTTATGTGGGTAAGTGTTTCAAAAACAGTTTTATTCTTAATATTACTGGCGTTATACAACGCTCCCCTTGTTTTATTATGCGTACGAATAA   49400
ASFV Del MGF_360_4L TTGAAAACATTTATGTGGGTAAGTGTTTCAAAAACAGTTTTATTCTTAATATTACTGGCGTTATACAACGCTCCCCTTGTTTTATTATGCGTACGAATAA   49400

Consensus           TAGCGGAAGAGGATATATGCATGTAAGATTTTCTGCTGTTGTTTCTTACTTAAATGCCTTTGATTTAATAGCGGCCGTTAAAATTATTAAAAATGACAGT   49500
ASFV CN/SC/2019     TAGCGGAAGAGGATATATGCATGTAAGATTTTCTGCTGTTGTTTCTTACTTAAATGCCTTTGATTTAATAGCGGCCGTTAAAATTATTAAAAATGACAGT   49500
ASFV Del MGF_360_4L TAGCGGAAGAGGATATATGCATGTAAGATTTTCTGCTGTTGTTTCTTACTTAAATGCCTTTGATTTAATAGCGGCCGTTAAAATTATTAAAAATGACAGT   49500

Consensus           AATATTATTCTCGGCGAAAGCCTATTGACTGAACCCGTAACTATTGTCATACCCTCGTCCGAATCGCAAAATAATGTTGCAGAAGTGGGGCAAATTGTGC   49600
ASFV CN/SC/2019     AATATTATTCTCGGCGAAAGCCTATTGACTGAACCCGTAACTATTGTCATACCCTCGTCCGAATCGCAAAATAATGTTGCAGAAGTGGGGCAAATTGTGC   49600
ASFV Del MGF_360_4L AATATTATTCTCGGCGAAAGCCTATTGACTGAACCCGTAACTATTGTCATACCCTCGTCCGAATCGCAAAATAATGTTGCAGAAGTGGGGCAAATTGTGC   49600

Consensus           CGGTACAGCTTGCTAACAGCAGCGTGTACTATATACCTGGCAGACAACAGGCCAGTGCCACGGGGAGTATTTTCATTCCTAAGCACACTTTTTCAGTCTA   49700
ASFV CN/SC/2019     CGGTACAGCTTGCTAACAGCAGCGTGTACTATATACCTGGCAGACAACAGGCCAGTGCCACGGGGAGTATTTTCATTCCTAAGCACACTTTTTCAGTCTA   49700
ASFV Del MGF_360_4L CGGTACAGCTTGCTAACAGCAGCGTGTACTATATACCTGGCAGACAACAGGCCAGTGCCACGGGGAGTATTTTCATTCCTAAGCACACTTTTTCAGTCTA   49700

Consensus           TCACGTGCAAGAGGAGCTTACACAGGAACAGGCCTTAAACCTAACAAAACTTGTTAACATTATAGAAATGCTTCTTGAAAGTCGTTCTAAAAAAGACTTC   49800
ASFV CN/SC/2019     TCACGTGCAAGAGGAGCTTACACAGGAACAGGCCTTAAACCTAACAAAACTTGTTAACATTATAGAAATGCTTCTTGAAAGTCGTTCTAAAAAAGACTTC   49800
ASFV Del MGF_360_4L TCACGTGCAAGAGGAGCTTACACAGGAACAGGCCTTAAACCTAACAAAACTTGTTAACATTATAGAAATGCTTCTTGAAAGTCGTTCTAAAAAAGACTTC   49800

Consensus           AAGCAGATATGCTTTTTTGAAAAACTTTACTATACCTACTCTATAAGCTCGGATGAGATCTTAGATCTAAAAATATGGAAAGGGCCCAAGGGGAAGGAGA   49900
ASFV CN/SC/2019     AAGCAGATATGCTTTTTTGAAAAACTTTACTATACCTACTCTATAAGCTCGGATGAGATCTTAGATCTAAAAATATGGAAAGGGCCCAAGGGGAAGGAGA   49900
ASFV Del MGF_360_4L AAGCAGATATGCTTTTTTGAAAAACTTTACTATACCTACTCTATAAGCTCGGATGAGATCTTAGATCTAAAAATATGGAAAGGGCCCAAGGGGAAGGAGA   49900

Consensus           TGTCGCGGCTTAAGCCTTGCAATGTGCTTTCATTTCTTTATGACGCCCTAAAAAACAAGAACAGCAGCCTAGGGTTTTGGGCAAGACCCCCAAATCTCCT   50000
ASFV CN/SC/2019     TGTCGCGGCTTAAGCCTTGCAATGTGCTTTCATTTCTTTATGACGCCCTAAAAAACAAGAACAGCAGCCTAGGGTTTTGGGCAAGACCCCCAAATCTCCT   50000
ASFV Del MGF_360_4L TGTCGCGGCTTAAGCCTTGCAATGTGCTTTCATTTCTTTATGACGCCCTAAAAAACAAGAACAGCAGCCTAGGGTTTTGGGCAAGACCCCCAAATCTCCT   50000

Consensus           TAAGTCCTCGCCATTGGCGTATCAACAAGATCAAAATTCTTTTAACGCCACTGAATTACCTATTATATGTTCTGCTGAAGTAATGTTTGTTACTCTCTTG   50100
ASFV CN/SC/2019     TAAGTCCTCGCCATTGGCGTATCAACAAGATCAAAATTCTTTTAACGCCACTGAATTACCTATTATATGTTCTGCTGAAGTAATGTTTGTTACTCTCTTG   50100
ASFV Del MGF_360_4L TAAGTCCTCGCCATTGGCGTATCAACAAGATCAAAATTCTTTTAACGCCACTGAATTACCTATTATATGTTCTGCTGAAGTAATGTTTGTTACTCTCTTG   50100

Consensus           AAAGAAATAATAAACTATCTGCAATTTATAAATGATCTTTGTGATACGTTCAATAATGAACAATTAATAAAACGCCATGAAAATATTTGGATGCTTATTG   50200
ASFV CN/SC/2019     AAAGAAATAATAAACTATCTGCAATTTATAAATGATCTTTGTGATACGTTCAATAATGAACAATTAATAAAACGCCATGAAAATATTTGGATGCTTATTG   50200
ASFV Del MGF_360_4L AAAGAAATAATAAACTATCTGCAATTTATAAATGATCTTTGTGATACGTTCAATAATGAACAATTAATAAAACGCCATGAAAATATTTGGATGCTTATTG   50200

Consensus           AGCAAAGAAAAATAGGACATGATTTTTAAATAGCCATCTCCCGACATGAATAACAATTCATTGAACATTTGTAATTATAGTTATATACAAATATTCAATG   50300
ASFV CN/SC/2019     AGCAAAGAAAAATAGGACATGATTTTTAAATAGCCATCTCCCGACATGAATAACAATTCATTGAACATTTGTAATTATAGTTATATACAAATATTCAATG   50300
ASFV Del MGF_360_4L AGCAAAGAAAAATAGGACATGATTTTTAAATAGCCATCTCCCGACATGAATAACAATTCATTGAACATTTGTAATTATAGTTATATACAAATATTCAATG   50300

Consensus           AATAAGACGATTGAATATCAAAAGGAGTTTTTAAAAGAAAATAATCAATTGCTTAGTATCCCGGTAAAAAAAAATATATTAAAAGAAATCTTACAAAACG   50400
ASFV CN/SC/2019     AATAAGACGATTGAATATCAAAAGGAGTTTTTAAAAGAAAATAATCAATTGCTTAGTATCCCGGTAAAAAAAAATATATTAAAAGAAATCTTACAAAACG   50400
ASFV Del MGF_360_4L AATAAGACGATTGAATATCAAAAGGAGTTTTTAAAAGAAAATAATCAATTGCTTAGTATCCCGGTAAAAAAAAATATATTAAAAGAAATCTTACAAAACG   50400

Consensus           ATGAGCAGGATACTATTATTACGAACTGTATCACAAAAGAAGTTAGTATTAATCTGGATTTGATTAAAAATCCAAAAGTGCTGTATAGTATTTACATCAT   50500
ASFV CN/SC/2019     ATGAGCAGGATACTATTATTACGAACTGTATCACAAAAGAAGTTAGTATTAATCTGGATTTGATTAAAAATCCAAAAGTGCTGTATAGTATTTACATCAT   50500
ASFV Del MGF_360_4L ATGAGCAGGATACTATTATTACGAACTGTATCACAAAAGAAGTTAGTATTAATCTGGATTTGATTAAAAATCCAAAAGTGCTGTATAGTATTTACATCAT   50500

Consensus           GGTTGTTGAGTACTTAAAATCAATAAACATTGCTTAACACCTATAGCAATTGTTTAATTTTACCTAACATCGGTCGAAAAATAATTTAAATTTTTTTTGC   50600
ASFV CN/SC/2019     GGTTGTTGAGTACTTAAAATCAATAAACATTGCTTAACACCTATAGCAATTGTTTAATTTTACCTAACATCGGTCGAAAAATAATTTAAATTTTTTTTGC   50600
ASFV Del MGF_360_4L GGTTGTTGAGTACTTAAAATCAATAAACATTGCTTAACACCTATAGCAATTGTTTAATTTTACCTAACATCGGTCGAAAAATAATTTAAATTTTTTTTGC   50600

Consensus           TTAATAATAATGGATATAAATCCCTTACTGTATTTGCAAGCATTTAACAACGATGCAACCACATTTAATACGCAAGGCCATATTTTGGAACAGCAATCTG   50700
ASFV CN/SC/2019     TTAATAATAATGGATATAAATCCCTTACTGTATTTGCAAGCATTTAACAACGATGCAACCACATTTAATACGCAAGGCCATATTTTGGAACAGCAATCTG   50700
ASFV Del MGF_360_4L TTAATAATAATGGATATAAATCCCTTACTGTATTTGCAAGCATTTAACAACGATGCAACCACATTTAATACGCAAGGCCATATTTTGGAACAGCAATCTG   50700

Consensus           ACTCAGCCTATTTTGATACTTTTGCAAATGCCATGCAGGCCTATTTAGACACGAAACAAGGAGGAAACGATGAGGAAGGTACCATTATTCTTATGGATGA   50800
ASFV CN/SC/2019     ACTCAGCCTATTTTGATACTTTTGCAAATGCCATGCAGGCCTATTTAGACACGAAACAAGGAGGAAACGATGAGGAAGGTACCATTATTCTTATGGATGA   50800
ASFV Del MGF_360_4L ACTCAGCCTATTTTGATACTTTTGCAAATGCCATGCAGGCCTATTTAGACACGAAACAAGGAGGAAACGATGAGGAAGGTACCATTATTCTTATGGATGA   50800

Consensus           TGAGGATTTTAACGATAGCGAAAGCTTGGAAGATTTTTTACAGATGTTGAGTGAAGAGGAATTAAATGATGGGTTCTCCAGTGACGACGAACCTGAAGAA   50900
ASFV CN/SC/2019     TGAGGATTTTAACGATAGCGAAAGCTTGGAAGATTTTTTACAGATGTTGAGTGAAGAGGAATTAAATGATGGGTTCTCCAGTGACGACGAACCTGAAGAA   50900
ASFV Del MGF_360_4L TGAGGATTTTAACGATAGCGAAAGCTTGGAAGATTTTTTACAGATGTTGAGTGAAGAGGAATTAAATGATGGGTTCTCCAGTGACGACGAACCTGAAGAA   50900

Consensus           CATGTTATCCTCACGGAGGATAACCAAGGTGAACCCTCTGAAACCCCACAAGCTACTTTTGATATTACTGAGTTTATAAAAACAGATGATGAAGATTAAA   51000
ASFV CN/SC/2019     CATGTTATCCTCACGGAGGATAACCAAGGTGAACCCTCTGAAACCCCACAAGCTACTTTTGATATTACTGAGTTTATAAAAACAGATGATGAAGATTAAA   51000
ASFV Del MGF_360_4L CATGTTATCCTCACGGAGGATAACCAAGGTGAACCCTCTGAAACCCCACAAGCTACTTTTGATATTACTGAGTTTATAAAAACAGATGATGAAGATTAAA   51000

Consensus           AAAAAATAATGTTTTTTGTTAAAATAAATACATAGTACATCCGCTCAATATATTAAATGAAGGCGGATTGTACATACATAAAACGTGTACTAGATAATAA   51100
ASFV CN/SC/2019     AAAAAATAATGTTTTTTGTTAAAATAAATACATAGTACATCCGCTCAATATATTAAATGAAGGCGGATTGTACATACATAAAACGTGTACTAGATAATAA   51100
ASFV Del MGF_360_4L AAAAAATAATGTTTTTTGTTAAAATAAATACATAGTACATCCGCTCAATATATTAAATGAAGGCGGATTGTACATACATAAAACGTGTACTAGATAATAA   51100

Consensus           ATCTCCGGCGACGTTGTATTCTTGTGCGTGTGCGACATTCCTAGTGTATTACCTTATGTGGCATTTTAATGCGGCATCCTAGTGCTTGTATCGTAAATAG   51200
ASFV CN/SC/2019     ATCTCCGGCGACGTTGTATTCTTGTGCGTGTGCGACATTCCTAGTGTATTACCTTATGTGGCATTTTAATGCGGCATCCTAGTGCTTGTATCGTAAATAG   51200
ASFV Del MGF_360_4L ATCTCCGGCGACGTTGTATTCTTGTGCGTGTGCGACATTCCTAGTGTATTACCTTATGTGGCATTTTAATGCGGCATCCTAGTGCTTGTATCGTAAATAG   51200

Consensus           TTTTTAATAAAATTAAATGCAGGCCCGATGATAGGCTCCAGGTTTAATGACTGGCGTTTGCTAATAAAACGTACAGCCTCCATATTTTGCCAAGAAATTT   51300
ASFV CN/SC/2019     TTTTTAATAAAATTAAATGCAGGCCCGATGATAGGCTCCAGGTTTAATGACTGGCGTTTGCTAATAAAACGTACAGCCTCCATATTTTGCCAAGAAATTT   51300
ASFV Del MGF_360_4L TTTTTAATAAAATTAAATGCAGGCCCGATGATAGGCTCCAGGTTTAATGACTGGCGTTTGCTAATAAAACGTACAGCCTCCATATTTTGCCAAGAAATTT   51300

Consensus           TAGAAATTTCGGCAATTCGGTTTTCGTATTGTAAAGAAAGATTCATATTGGGTTCCTCCAACGACTTACATAACATTGCAAGGAAGTAGATATGCTTATA   51400
ASFV CN/SC/2019     TAGAAATTTCGGCAATTCGGTTTTCGTATTGTAAAGAAAGATTCATATTGGGTTCCTCCAACGACTTACATAACATTGCAAGGAAGTAGATATGCTTATA   51400
ASFV Del MGF_360_4L TAGAAATTTCGGCAATTCGGTTTTCGTATTGTAAAGAAAGATTCATATTGGGTTCCTCCAACGACTTACATAACATTGCAAGGAAGTAGATATGCTTATA   51400

Consensus           TTCTGTTTTACCGTCAAAGTATGACATAGATTTTTTAAACTCTGGGAGAATCTGGTAATATTCGCGGGTAATCCCGGTTTCTTCTTCAAACTCCCGTATG   51500
ASFV CN/SC/2019     TTCTGTTTTACCGTCAAAGTATGACATAGATTTTTTAAACTCTGGGAGAATCTGGTAATATTCGCGGGTAATCCCGGTTTCTTCTTCAAACTCCCGTATG   51500
ASFV Del MGF_360_4L TTCTGTTTTACCGTCAAAGTATGACATAGATTTTTTAAACTCTGGGAGAATCTGGTAATATTCGCGGGTAATCCCGGTTTCTTCTTCAAACTCCCGTATG   51500

Consensus           GCACAGGTAAGGTCCGACTCGTCTTCCTTCGGCTTACCCTTAGGGATTTCCCATAGAAGTGTTCCTGAGCCCTTTGCTTGGTTGATTAATGAAATAAGCT   51600
ASFV CN/SC/2019     GCACAGGTAAGGTCCGACTCGTCTTCCTTCGGCTTACCCTTAGGGATTTCCCATAGAAGTGTTCCTGAGCCCTTTGCTTGGTTGATTAATGAAATAAGCT   51600
ASFV Del MGF_360_4L GCACAGGTAAGGTCCGACTCGTCTTCCTTCGGCTTACCCTTAGGGATTTCCCATAGAAGTGTTCCTGAGCCCTTTGCTTGGTTGATTAATGAAATAAGCT   51600

Consensus           TTTTCCCATTATCCGGGAGAAGCCAATTTTTCCTAAATTTTTGGTATTTTTTGTGGTATAGTTCGTAGACTGGAGTTTCAATCCAAATATGATACCACAT   51700
ASFV CN/SC/2019     TTTTCCCATTATCCGGGAGAAGCCAATTTTTCCTAAATTTTTGGTATTTTTTGTGGTATAGTTCGTAGACTGGAGTTTCAATCCAAATATGATACCACAT   51700
ASFV Del MGF_360_4L TTTTCCCATTATCCGGGAGAAGCCAATTTTTCCTAAATTTTTGGTATTTTTTGTGGTATAGTTCGTAGACTGGAGTTTCAATCCAAATATGATACCACAT   51700

Consensus           GCGGTCAAAATCCAGTGTTTTGACAAGCAGTCGTTCATTAATTGTCATGTTATTAAACATTTTAATCAGATGACCTTGATTAGCATTTATAGAGTAATGA   51800
ASFV CN/SC/2019     GCGGTCAAAATCCAGTGTTTTGACAAGCAGTCGTTCATTAATTGTCATGTTATTAAACATTTTAATCAGATGACCTTGATTAGCATTTATAGAGTAATGA   51800
ASFV Del MGF_360_4L GCGGTCAAAATCCAGTGTTTTGACAAGCAGTCGTTCATTAATTGTCATGTTATTAAACATTTTAATCAGATGACCTTGATTAGCATTTATAGAGTAATGA   51800

Consensus           CAATGAATAAATTCTGAAAAAGCAAGGCTGTAACGTTTTTGAACCAGAATAGTTTCTATTTGGTTATTTTGGGTGTTCATACGACATGTAATTAAACCAA   51900
ASFV CN/SC/2019     CAATGAATAAATTCTGAAAAAGCAAGGCTGTAACGTTTTTGAACCAGAATAGTTTCTATTTGGTTATTTTGGGTGTTCATACGACATGTAATTAAACCAA   51900
ASFV Del MGF_360_4L CAATGAATAAATTCTGAAAAAGCAAGGCTGTAACGTTTTTGAACCAGAATAGTTTCTATTTGGTTATTTTGGGTGTTCATACGACATGTAATTAAACCAA   51900

Consensus           TAGACGTTTTAAGCTGCATGGCAGTATCCATATGATATTTTTAGCTATTTCTTTAAAACCTGGGTAGTACTTCTTATGAAAAAATATTTAATTTTTGCGC   52000
ASFV CN/SC/2019     TAGACGTTTTAAGCTGCATGGCAGTATCCATATGATATTTTTAGCTATTTCTTTAAAACCTGGGTAGTACTTCTTATGAAAAAATATTTAATTTTTGCGC   52000
ASFV Del MGF_360_4L TAGACGTTTTAAGCTGCATGGCAGTATCCATATGATATTTTTAGCTATTTCTTTAAAACCTGGGTAGTACTTCTTATGAAAAAATATTTAATTTTTGCGC   52000

Consensus           AGACAAATAAACCCAAAAAGGCTTGTCCAAGTTTTATCGGCTTCTGTAAGAATTTTATACAAACTTTTACTAAAGTTTTGAAATTCTGGAATCCAGTCCT   52100
ASFV CN/SC/2019     AGACAAATAAACCCAAAAAGGCTTGTCCAAGTTTTATCGGCTTCTGTAAGAATTTTATACAAACTTTTACTAAAGTTTTGAAATTCTGGAATCCAGTCCT   52100
ASFV Del MGF_360_4L AGACAAATAAACCCAAAAAGGCTTGTCCAAGTTTTATCGGCTTCTGTAAGAATTTTATACAAACTTTTACTAAAGTTTTGAAATTCTGGAATCCAGTCCT   52100

Consensus           TAAAGGACTGCTTTTGAACTAGGGAAAAGCCGTGATGTTTAAATATTTTAATTAAAAACGCTGTGTTCACAAGATATTCATTGTAGAAGTCGCCATTGCT   52200
ASFV CN/SC/2019     TAAAGGACTGCTTTTGAACTAGGGAAAAGCCGTGATGTTTAAATATTTTAATTAAAAACGCTGTGTTCACAAGATATTCATTGTAGAAGTCGCCATTGCT   52200
ASFV Del MGF_360_4L TAAAGGACTGCTTTTGAACTAGGGAAAAGCCGTGATGTTTAAATATTTTAATTAAAAACGCTGTGTTCACAAGATATTCATTGTAGAAGTCGCCATTGCT   52200

Consensus           GAAGGGTAACAGGACTCCAATTTCTTGCCCAGTTTCCTGTAATATATCCTCTTTAAAGAGACGTTTAATAGCAAATTTGACCACTTCGTTTTCACGAGCC   52300
ASFV CN/SC/2019     GAAGGGTAACAGGACTCCAATTTCTTGCCCAGTTTCCTGTAATATATCCTCTTTAAAGAGACGTTTAATAGCAAATTTGACCACTTCGTTTTCACGAGCC   52300
ASFV Del MGF_360_4L GAAGGGTAACAGGACTCCAATTTCTTGCCCAGTTTCCTGTAATATATCCTCTTTAAAGAGACGTTTAATAGCAAATTTGACCACTTCGTTTTCACGAGCC   52300

Consensus           TCCCATACTTCATTGAGCTCTATTCTATTTTCATGAAGTAATTCTAAGACCTGTTCTCCCAACATGGTGGTAAACCACACCATTCCCCCCGGCTGAAGAA   52400
ASFV CN/SC/2019     TCCCATACTTCATTGAGCTCTATTCTATTTTCATGAAGTAATTCTAAGACCTGTTCTCCCAACATGGTGGTAAACCACACCATTCCCCCCGGCTGAAGAA   52400
ASFV Del MGF_360_4L TCCCATACTTCATTGAGCTCTATTCTATTTTCATGAAGTAATTCTAAGACCTGTTCTCCCAACATGGTGGTAAACCACACCATTCCCCCCGGCTGAAGAA   52400

Consensus           GCTTATGGCACAGAACGGCCAGGTTTTCCACCTGCTGCGTGTTTTTCATAAGATAGTGAATAAACAGGTTGCTAACAATGGAAGAAGCTCCCTCCTTGGG   52500
ASFV CN/SC/2019     GCTTATGGCACAGAACGGCCAGGTTTTCCACCTGCTGCGTGTTTTTCATAAGATAGTGAATAAACAGGTTGCTAACAATGGAAGAAGCTCCCTCCTTGGG   52500
ASFV Del MGF_360_4L GCTTATGGCACAGAACGGCCAGGTTTTCCACCTGCTGCGTGTTTTTCATAAGATAGTGAATAAACAGGTTGCTAACAATGGAAGAAGCTCCCTCCTTGGG   52500

Consensus           AAACCCGTAAATTTGGTGTACCTTTTCGCTGATTTCTTTCGCAGGCTCTGCGAGGTCTTGATGCAACACGTAAATGTTGGTAGCGTGCTTGTGCTGTCGG   52600
ASFV CN/SC/2019     AAACCCGTAAATTTGGTGTACCTTTTCGCTGATTTCTTTCGCAGGCTCTGCGAGGTCTTGATGCAACACGTAAATGTTGGTAGCGTGCTTGTGCTGTCGG   52600
ASFV Del MGF_360_4L AAACCCGTAAATTTGGTGTACCTTTTCGCTGATTTCTTTCGCAGGCTCTGCGAGGTCTTGATGCAACACGTAAATGTTGGTAGCGTGCTTGTGCTGTCGG   52600

Consensus           GTCGTAGCATGCGAAAATTTTCGATAAACAAGCTCCGCAAGCGCGGTTTGATCCTTATCGATCCCAACAAGATGCCTTATCCCTGCGTCCAGGTAACGTC   52700
ASFV CN/SC/2019     GTCGTAGCATGCGAAAATTTTCGATAAACAAGCTCCGCAAGCGCGGTTTGATCCTTATCGATCCCAACAAGATGCCTTATCCCTGCGTCCAGGTAACGTC   52700
ASFV Del MGF_360_4L GTCGTAGCATGCGAAAATTTTCGATAAACAAGCTCCGCAAGCGCGGTTTGATCCTTATCGATCCCAACAAGATGCCTTATCCCTGCGTCCAGGTAACGTC   52700

Consensus           CTAGGTCCTGCCCTTTTCCTATTCCAAGATCGATAACCCAGGATTGGTGACTTATTTTTTGGATGATTTCTTGTTTAATAAAGGAAATAAGTGCTGTTTG   52800
ASFV CN/SC/2019     CTAGGTCCTGCCCTTTTCCTATTCCAAGATCGATAACCCAGGATTGGTGACTTATTTTTTGGATGATTTCTTGTTTAATAAAGGAAATAAGTGCTGTTTG   52800
ASFV Del MGF_360_4L CTAGGTCCTGCCCTTTTCCTATTCCAAGATCGATAACCCAGGATTGGTGACTTATTTTTTGGATGATTTCTTGTTTAATAAAGGAAATAAGTGCTGTTTG   52800

Consensus           AGCGCGGTATATGCCGGTTTTGGCACCGGCGAAGTACATTCCAGAAGGGCCCTTTGCCAGCTCCTCAAAGGAAAAGGGATCCATATAGTTAAGCCATGTG   52900
ASFV CN/SC/2019     AGCGCGGTATATGCCGGTTTTGGCACCGGCGAAGTACATTCCAGAAGGGCCCTTTGCCAGCTCCTCAAAGGAAAAGGGATCCATATAGTTAAGCCATGTG   52900
ASFV Del MGF_360_4L AGCGCGGTATATGCCGGTTTTGGCACCGGCGAAGTACATTCCAGAAGGGCCCTTTGCCAGCTCCTCAAAGGAAAAGGGATCCATATAGTTAAGCCATGTG   52900

Consensus           AGTTCGGCTGTTTTGAAATCATTGCCAAAATACCCGCCGGTTTTAAGATCCTGCTGCCTATCCTCCCGGATTTTTACAATTTCCCAGCTGACGTGATTGA   53000
ASFV CN/SC/2019     AGTTCGGCTGTTTTGAAATCATTGCCAAAATACCCGCCGGTTTTAAGATCCTGCTGCCTATCCTCCCGGATTTTTACAATTTCCCAGCTGACGTGATTGA   53000
ASFV Del MGF_360_4L AGTTCGGCTGTTTTGAAATCATTGCCAAAATACCCGCCGGTTTTAAGATCCTGCTGCCTATCCTCCCGGATTTTTACAATTTCCCAGCTGACGTGATTGA   53000

Consensus           TTTCTCTCTTAAGACAACGCATTTCAAGGACCTTTCCATCTATATTAGAAAATGACGAGGTATCTGGGTGGTAATAAAGAAATGCCAATGGAAAATCCGA   53100
ASFV CN/SC/2019     TTTCTCTCTTAAGACAACGCATTTCAAGGACCTTTCCATCTATATTAGAAAATGACGAGGTATCTGGGTGGTAATAAAGAAATGCCAATGGAAAATCCGA   53100
ASFV Del MGF_360_4L TTTCTCTCTTAAGACAACGCATTTCAAGGACCTTTCCATCTATATTAGAAAATGACGAGGTATCTGGGTGGTAATAAAGAAATGCCAATGGAAAATCCGA   53100

Consensus           TGGCTGGAACTGTACTGGAAAGTAGTTTTGGTTGCGCTGTGTAACGGGGAATAGTTTCGTATATCCTGGACACCAATTTAGCGCTAATTTTTTAAAAAGC   53200
ASFV CN/SC/2019     TGGCTGGAACTGTACTGGAAAGTAGTTTTGGTTGCGCTGTGTAACGGGGAATAGTTTCGTATATCCTGGACACCAATTTAGCGCTAATTTTTTAAAAAGC   53200
ASFV Del MGF_360_4L TGGCTGGAACTGTACTGGAAAGTAGTTTTGGTTGCGCTGTGTAACGGGGAATAGTTTCGTATATCCTGGACACCAATTTAGCGCTAATTTTTTAAAAAGC   53200

Consensus           TCTCCGGAGATGCCTACAAATAGTAGATGCAGGGAAAACCCTTTTTTGGGCGCGTACTCTGGTACGTTTAAACTCTCCGGACATTTTCGCACCAAAAAGT   53300
ASFV CN/SC/2019     TCTCCGGAGATGCCTACAAATAGTAGATGCAGGGAAAACCCTTTTTTGGGCGCGTACTCTGGTACGTTTAAACTCTCCGGACATTTTCGCACCAAAAAGT   53300
ASFV Del MGF_360_4L TCTCCGGAGATGCCTACAAATAGTAGATGCAGGGAAAACCCTTTTTTGGGCGCGTACTCTGGTACGTTTAAACTCTCCGGACATTTTCGCACCAAAAAGT   53300

Consensus           CTAATGTGTTATCCCAGGTGGGCTTCCACTTAAAGGTGTTTGTATTTAGATAAGAATTGCCAGGTTCTACTAAAATGATGCCATCAATAGAATATGGGCG   53400
ASFV CN/SC/2019     CTAATGTGTTATCCCAGGTGGGCTTCCACTTAAAGGTGTTTGTATTTAGATAAGAATTGCCAGGTTCTACTAAAATGATGCCATCAATAGAATATGGGCG   53400
ASFV Del MGF_360_4L CTAATGTGTTATCCCAGGTGGGCTTCCACTTAAAGGTGTTTGTATTTAGATAAGAATTGCCAGGTTCTACTAAAATGATGCCATCAATAGAATATGGGCG   53400

Consensus           AGTTTTTTTCTTAAAAATGCTTTCAAAGTTTTTGAGGAGCACGTTGGGATCTGCACTTGTTAGCGAAATAAAGGGCTTCATTTCTGCTTTTATGTTAAAC   53500
ASFV CN/SC/2019     AGTTTTTTTCTTAAAAATGCTTTCAAAGTTTTTGAGGAGCACGTTGGGATCTGCACTTGTTAGCGAAATAAAGGGCTTCATTTCTGCTTTTATGTTAAAC   53500
ASFV Del MGF_360_4L AGTTTTTTTCTTAAAAATGCTTTCAAAGTTTTTGAGGAGCACGTTGGGATCTGCACTTGTTAGCGAAATAAAGGGCTTCATTTCTGCTTTTATGTTAAAC   53500

Consensus           GCTTGTAAGACTTTAATGCCCTTGCTTAAAGACTCAATTCTTGTTTCAAACCCCTGTTGCGTCAATAGATTGCCCTCATACATGATGACGTCAAACCCAT   53600
ASFV CN/SC/2019     GCTTGTAAGACTTTAATGCCCTTGCTTAAAGACTCAATTCTTGTTTCAAACCCCTGTTGCGTCAATAGATTGCCCTCATACATGATGACGTCAAACCCAT   53600
ASFV Del MGF_360_4L GCTTGTAAGACTTTAATGCCCTTGCTTAAAGACTCAATTCTTGTTTCAAACCCCTGTTGCGTCAATAGATTGCCCTCATACATGATGACGTCAAACCCAT   53600

Consensus           AAAATTCTTTTTTTTCAGGCATAAATTCACCGTCCAAAATGGTTGGTTTAAGGGGTTCAATGCCGGTGGTACCTAGGCTGTATAACTGGTCTGCAACCAC   53700
ASFV CN/SC/2019     AAAATTCTTTTTTTTCAGGCATAAATTCACCGTCCAAAATGGTTGGTTTAAGGGGTTCAATGCCGGTGGTACCTAGGCTGTATAACTGGTCTGCAACCAC   53700
ASFV Del MGF_360_4L AAAATTCTTTTTTTTCAGGCATAAATTCACCGTCCAAAATGGTTGGTTTAAGGGGTTCAATGCCGGTGGTACCTAGGCTGTATAACTGGTCTGCAACCAC   53700

Consensus           ATAAATTTGCGTGTCCTGAATGACGGCGATGCCTCTAATTCCATCTGCTTTGTCCGTTACATAGTAGCCAACGGGCGGATAAAATTTCATGTAATCCGCT   53800
ASFV CN/SC/2019     ATAAATTTGCGTGTCCTGAATGACGGCGATGCCTCTAATTCCATCTGCTTTGTCCGTTACATAGTAGCCAACGGGCGGATAAAATTTCATGTAATCCGCT   53800
ASFV Del MGF_360_4L ATAAATTTGCGTGTCCTGAATGACGGCGATGCCTCTAATTCCATCTGCTTTGTCCGTTACATAGTAGCCAACGGGCGGATAAAATTTCATGTAATCCGCT   53800

Consensus           TTGGTCATGGATTTCACCTGGGGGAGGAGGCGTTTAAGCCCCCACTTCCCGCTCTTAATACGAGCAAGAAGGATTTCTGAGGACAGTATATGGGAGGCAA   53900
ASFV CN/SC/2019     TTGGTCATGGATTTCACCTGGGGGAGGAGGCGTTTAAGCCCCCACTTCCCGCTCTTAATACGAGCAAGAAGGATTTCTGAGGACAGTATATGGGAGGCAA   53900
ASFV Del MGF_360_4L TTGGTCATGGATTTCACCTGGGGGAGGAGGCGTTTAAGCCCCCACTTCCCGCTCTTAATACGAGCAAGAAGGATTTCTGAGGACAGTATATGGGAGGCAA   53900

Consensus           TGAATTCAATGGCCTGGTGGTAGGCTGTTAGCATTAAATGGTTTGGAGAAATAAGTGTCAACACCGTGTTTTTAATTTTTATAACATCTGCCGCCGTTAG   54000
ASFV CN/SC/2019     TGAATTCAATGGCCTGGTGGTAGGCTGTTAGCATTAAATGGTTTGGAGAAATAAGTGTCAACACCGTGTTTTTAATTTTTATAACATCTGCCGCCGTTAG   54000
ASFV Del MGF_360_4L TGAATTCAATGGCCTGGTGGTAGGCTGTTAGCATTAAATGGTTTGGAGAAATAAGTGTCAACACCGTGTTTTTAATTTTTATAACATCTGCCGCCGTTAG   54000

Consensus           GGATTCGGGCTTTCCTGTATACTCTATTTCTATTTCGTAAAGATATTCGTCATCTGGGTTTATTAACGTCATCATATTTTTTGTCGTTTGTTGCTCTGGG   54100
ASFV CN/SC/2019     GGATTCGGGCTTTCCTGTATACTCTATTTCTATTTCGTAAAGATATTCGTCATCTGGGTTTATTAACGTCATCATATTTTTTGTCGTTTGTTGCTCTGGG   54100
ASFV Del MGF_360_4L GGATTCGGGCTTTCCTGTATACTCTATTTCTATTTCGTAAAGATATTCGTCATCTGGGTTTATTAACGTCATCATATTTTTTGTCGTTTGTTGCTCTGGG   54100

Consensus           GTGTCAAACAGAAGCGTTTTGAAAGCGGCAAGTTTTGCAGAGACCTCGCTTCCCATCAGCTGCTTTACAATGGTAAGCTCTATTTTCCAAAGTTCAGATA   54200
ASFV CN/SC/2019     GTGTCAAACAGAAGCGTTTTGAAAGCGGCAAGTTTTGCAGAGACCTCGCTTCCCATCAGCTGCTTTACAATGGTAAGCTCTATTTTCCAAAGTTCAGATA   54200
ASFV Del MGF_360_4L GTGTCAAACAGAAGCGTTTTGAAAGCGGCAAGTTTTGCAGAGACCTCGCTTCCCATCAGCTGCTTTACAATGGTAAGCTCTATTTTCCAAAGTTCAGATA   54200

Consensus           CCCGAAAGGTCGTACGATTTTTGAGCCGAACGAGAATGGAGGAGTCCAAGATAAATTTACGAATGGGCTGCTCGATGGCCAGCGAGACCTTACAGCCCAG   54300
ASFV CN/SC/2019     CCCGAAAGGTCGTACGATTTTTGAGCCGAACGAGAATGGAGGAGTCCAAGATAAATTTACGAATGGGCTGCTCGATGGCCAGCGAGACCTTACAGCCCAG   54300
ASFV Del MGF_360_4L CCCGAAAGGTCGTACGATTTTTGAGCCGAACGAGAATGGAGGAGTCCAAGATAAATTTACGAATGGGCTGCTCGATGGCCAGCGAGACCTTACAGCCCAG   54300

Consensus           AGATGCAGGCTCTGAAAACTTAAAAAACATGAGAGGCTGTTTTTTGAAGTAAAGATTTTCCGACGGCAAAATTTTTTCCCGGCAGTGGTTTTCATGGTGA   54400
ASFV CN/SC/2019     AGATGCAGGCTCTGAAAACTTAAAAAACATGAGAGGCTGTTTTTTGAAGTAAAGATTTTCCGACGGCAAAATTTTTTCCCGGCAGTGGTTTTCATGGTGA   54400
ASFV Del MGF_360_4L AGATGCAGGCTCTGAAAACTTAAAAAACATGAGAGGCTGTTTTTTGAAGTAAAGATTTTCCGACGGCAAAATTTTTTCCCGGCAGTGGTTTTCATGGTGA   54400

Consensus           ACTTTTTTGATGCAGCGGATGCTGTGGGAGATGGTGCTAGGGATCTCTTGTGCCACAAGTGCCTCATATACGGTTTTGAATAATAAAAAATTTATCTGTT   54500
ASFV CN/SC/2019     ACTTTTTTGATGCAGCGGATGCTGTGGGAGATGGTGCTAGGGATCTCTTGTGCCACAAGTGCCTCATATACGGTTTTGAATAATAAAAAATTTATCTGTT   54500
ASFV Del MGF_360_4L ACTTTTTTGATGCAGCGGATGCTGTGGGAGATGGTGCTAGGGATCTCTTGTGCCACAAGTGCCTCATATACGGTTTTGAATAATAAAAAATTTATCTGTT   54500

Consensus           GAAAACGTATTTCAAGTTCAATAGTACTATTTTTAAGAGACTGGTCATTAAAGCACCTCTGATATCGTGCCACTAAATTATCTAAAGAAGCCATATTGAA   54600
ASFV CN/SC/2019     GAAAACGTATTTCAAGTTCAATAGTACTATTTTTAAGAGACTGGTCATTAAAGCACCTCTGATATCGTGCCACTAAATTATCTAAAGAAGCCATATTGAA   54600
ASFV Del MGF_360_4L GAAAACGTATTTCAAGTTCAATAGTACTATTTTTAAGAGACTGGTCATTAAAGCACCTCTGATATCGTGCCACTAAATTATCTAAAGAAGCCATATTGAA   54600

Consensus           TTTGGAATAACTATTCAAATTATAAAAAAATTGATAGGCTTATTTTATTGTTAAAACCATGCTAAATCAATTTCCTGGGCAATATTCAAACAACATTTTT   54700
ASFV CN/SC/2019     TTTGGAATAACTATTCAAATTATAAAAAAATTGATAGGCTTATTTTATTGTTAAAACCATGCTAAATCAATTTCCTGGGCAATATTCAAACAACATTTTT   54700
ASFV Del MGF_360_4L TTTGGAATAACTATTCAAATTATAAAAAAATTGATAGGCTTATTTTATTGTTAAAACCATGCTAAATCAATTTCCTGGGCAATATTCAAACAACATTTTT   54700

Consensus           TGTTTTCCTCCGATTGAGTCTGAAACGAAAAGCGGAAAAAAGGCCTCATGGATTATTTGTGTGCAAGTGGTGCAGCACAACACGATCATTCCCATCACAG   54800
ASFV CN/SC/2019     TGTTTTCCTCCGATTGAGTCTGAAACGAAAAGCGGAAAAAAGGCCTCATGGATTATTTGTGTGCAAGTGGTGCAGCACAACACGATCATTCCCATCACAG   54800
ASFV Del MGF_360_4L TGTTTTCCTCCGATTGAGTCTGAAACGAAAAGCGGAAAAAAGGCCTCATGGATTATTTGTGTGCAAGTGGTGCAGCACAACACGATCATTCCCATCACAG   54800

Consensus           ATGAGATGTTTTCCACAGATGTAAAAGACGCCGTTGCTGAAATTTTCACAAAATTTTTTGTGGAAGAAGGGGCGGTGCGGATATCAAAAATGACACGTGT   54900
ASFV CN/SC/2019     ATGAGATGTTTTCCACAGATGTAAAAGACGCCGTTGCTGAAATTTTCACAAAATTTTTTGTGGAAGAAGGGGCGGTGCGGATATCAAAAATGACACGTGT   54900
ASFV Del MGF_360_4L ATGAGATGTTTTCCACAGATGTAAAAGACGCCGTTGCTGAAATTTTCACAAAATTTTTTGTGGAAGAAGGGGCGGTGCGGATATCAAAAATGACACGTGT   54900

Consensus           TACCGAGGGAAAAAACTTGGGTAAAAAAAATGCCACAACGGTAGTCCATCAGGCATTCAAGGACGCCCTTAGTAAATATAATCGCCATGCCAGACAAAAG   55000
ASFV CN/SC/2019     TACCGAGGGAAAAAACTTGGGTAAAAAAAATGCCACAACGGTAGTCCATCAGGCATTCAAGGACGCCCTTAGTAAATATAATCGCCATGCCAGACAAAAG   55000
ASFV Del MGF_360_4L TACCGAGGGAAAAAACTTGGGTAAAAAAAATGCCACAACGGTAGTCCATCAGGCATTCAAGGACGCCCTTAGTAAATATAATCGCCATGCCAGACAAAAG   55000

Consensus           CGGGGAGCCCACACAAATAGAGGAATTATCCCCCCTATGCTGGTAAAATATTTTAATATAATTCCTAAGACATTTTTTGAAGAAGAAACAGATCCCATCG   55100
ASFV CN/SC/2019     CGGGGAGCCCACACAAATAGAGGAATTATCCCCCCTATGCTGGTAAAATATTTTAATATAATTCCTAAGACATTTTTTGAAGAAGAAACAGATCCCATCG   55100
ASFV Del MGF_360_4L CGGGGAGCCCACACAAATAGAGGAATTATCCCCCCTATGCTGGTAAAATATTTTAATATAATTCCTAAGACATTTTTTGAAGAAGAAACAGATCCCATCG   55100

Consensus           TGCAGCGCAAGCGTAATGGCGTTCGAGCTGTGGCCTGCCAGCAGGGCGATGGTAGCATTCTCTTGTATTCGCGCACGAAAAAGGAATTTTTAGGTCTTGA   55200
ASFV CN/SC/2019     TGCAGCGCAAGCGTAATGGCGTTCGAGCTGTGGCCTGCCAGCAGGGCGATGGTAGCATTCTCTTGTATTCGCGCACGAAAAAGGAATTTTTAGGTCTTGA   55200
ASFV Del MGF_360_4L TGCAGCGCAAGCGTAATGGCGTTCGAGCTGTGGCCTGCCAGCAGGGCGATGGTAGCATTCTCTTGTATTCGCGCACGAAAAAGGAATTTTTAGGTCTTGA   55200

Consensus           CAATATTAAAAAAGAGCTCAAACAGCTTTATTTATTTATAGACGTGAGAGTATATTTGGATGGTGAGCTTTATTTACACCGCAAACCTCTGCAATGGATC   55300
ASFV CN/SC/2019     CAATATTAAAAAAGAGCTCAAACAGCTTTATTTATTTATAGACGTGAGAGTATATTTGGATGGTGAGCTTTATTTACACCGCAAACCTCTGCAATGGATC   55300
ASFV Del MGF_360_4L CAATATTAAAAAAGAGCTCAAACAGCTTTATTTATTTATAGACGTGAGAGTATATTTGGATGGTGAGCTTTATTTACACCGCAAACCTCTGCAATGGATC   55300

Consensus           GCGGGGCAGGCGAATGCGAAGACAGATTCCTCCGAGCTGCACTTTTACGTGTTTGACTGTTTTTGGAGTGATCAGCTTCAAATGCCTTCCAACAAGAGAC   55400
ASFV CN/SC/2019     GCGGGGCAGGCGAATGCGAAGACAGATTCCTCCGAGCTGCACTTTTACGTGTTTGACTGTTTTTGGAGTGATCAGCTTCAAATGCCTTCCAACAAGAGAC   55400
ASFV Del MGF_360_4L GCGGGGCAGGCGAATGCGAAGACAGATTCCTCCGAGCTGCACTTTTACGTGTTTGACTGTTTTTGGAGTGATCAGCTTCAAATGCCTTCCAACAAGAGAC   55400

Consensus           AACAGCTATTAACAAATATTTTTAAACAGAAGGAAGATCTTACCTTTATCCACCAAGTTGAAAATTTTAGCGTGAAGAATGTGGATGAGGCCCTTAGGCT   55500
ASFV CN/SC/2019     AACAGCTATTAACAAATATTTTTAAACAGAAGGAAGATCTTACCTTTATCCACCAAGTTGAAAATTTTAGCGTGAAGAATGTGGATGAGGCCCTTAGGCT   55500
ASFV Del MGF_360_4L AACAGCTATTAACAAATATTTTTAAACAGAAGGAAGATCTTACCTTTATCCACCAAGTTGAAAATTTTAGCGTGAAGAATGTGGATGAGGCCCTTAGGCT   55500

Consensus           TAAGGCGCAGTTTATTAAGGAGGGCTACGAGGGAGCCATCGTACGCAATGCCAATGGGCCCTATGAGCCGGGATACAACAACTACCACTCAGCGCATCTT   55600
ASFV CN/SC/2019     TAAGGCGCAGTTTATTAAGGAGGGCTACGAGGGAGCCATCGTACGCAATGCCAATGGGCCCTATGAGCCGGGATACAACAACTACCACTCAGCGCATCTT   55600
ASFV Del MGF_360_4L TAAGGCGCAGTTTATTAAGGAGGGCTACGAGGGAGCCATCGTACGCAATGCCAATGGGCCCTATGAGCCGGGATACAACAACTACCACTCAGCGCATCTT   55600

Consensus           GCCAAGCTGAAACCGCTGCTAGACGCTGAATTTATTTTAGTGGACTATACTCAGGGAAAAAAGGGAAAGGACTTAGGCGCCATTTTATGGGTTTGCGAAT   55700
ASFV CN/SC/2019     GCCAAGCTGAAACCGCTGCTAGACGCTGAATTTATTTTAGTGGACTATACTCAGGGAAAAAAGGGAAAGGACTTAGGCGCCATTTTATGGGTTTGCGAAT   55700
ASFV Del MGF_360_4L GCCAAGCTGAAACCGCTGCTAGACGCTGAATTTATTTTAGTGGACTATACTCAGGGAAAAAAGGGAAAGGACTTAGGCGCCATTTTATGGGTTTGCGAAT   55700

Consensus           TGCCAAACAAAAAGCGGTTTGTAGTCACTCCTAAGCATTTGACGTACGCGGATCGTTATGCTCTTTTTCAAAAACTCACGCCCGCCTTATTTAAAAAACA   55800
ASFV CN/SC/2019     TGCCAAACAAAAAGCGGTTTGTAGTCACTCCTAAGCATTTGACGTACGCGGATCGTTATGCTCTTTTTCAAAAACTCACGCCCGCCTTATTTAAAAAACA   55800
ASFV Del MGF_360_4L TGCCAAACAAAAAGCGGTTTGTAGTCACTCCTAAGCATTTGACGTACGCGGATCGTTATGCTCTTTTTCAAAAACTCACGCCCGCCTTATTTAAAAAACA   55800

Consensus           TCTTTATGGAAAAGAGCTTACCGTGGAATATGCCGAGCTTTCCCCCAAAACTGGCATTCCTCTTCAGGCCCGTGCGGTAGGTTTTCGTGAACCGATAAGT   55900
ASFV CN/SC/2019     TCTTTATGGAAAAGAGCTTACCGTGGAATATGCCGAGCTTTCCCCCAAAACTGGCATTCCTCTTCAGGCCCGTGCGGTAGGTTTTCGTGAACCGATAAGT   55900
ASFV Del MGF_360_4L TCTTTATGGAAAAGAGCTTACCGTGGAATATGCCGAGCTTTCCCCCAAAACTGGCATTCCTCTTCAGGCCCGTGCGGTAGGTTTTCGTGAACCGATAAGT   55900

Consensus           GTTTTAGAAATCATTTAACACTTGGTTTTAACAAAAAAATATGCCAACCGATGTTATTTTTTTTTAACATTTGAAGTTTTATTATGTATTTAGCAAAAAT   56000
ASFV CN/SC/2019     GTTTTAGAAATCATTTAACACTTGGTTTTAACAAAAAAATATGCCAACCGATGTTATTTTTTTTTAACATTTGAAGTTTTATTATGTATTTAGCAAAAAT   56000
ASFV Del MGF_360_4L GTTTTAGAAATCATTTAACACTTGGTTTTAACAAAAAAATATGCCAACCGATGTTATTTTTTTTTAACATTTGAAGTTTTATTATGTATTTAGCAAAAAT   56000

Consensus           ATGGAGGCTGGATATGCCGAAATAGCCGCCGTTCAGTTCAATATTGCCGGTGACAATGATCATAAGAGGCAAGGCGTTATGGAGGTTACCATTTCTAATT   56100
ASFV CN/SC/2019     ATGGAGGCTGGATATGCCGAAATAGCCGCCGTTCAGTTCAATATTGCCGGTGACAATGATCATAAGAGGCAAGGCGTTATGGAGGTTACCATTTCTAATT   56100
ASFV Del MGF_360_4L ATGGAGGCTGGATATGCCGAAATAGCCGCCGTTCAGTTCAATATTGCCGGTGACAATGATCATAAGAGGCAAGGCGTTATGGAGGTTACCATTTCTAATT   56100

Consensus           TATTTGAGGGCACCCTTCCCGCCGAAGGGGGTATCTATGATGCGCGAATGGGAACCACCGATCACCATTATAAATGCATCACTTGCTCACACCAGCGCAA   56200
ASFV CN/SC/2019     TATTTGAGGGCACCCTTCCCGCCGAAGGGGGTATCTATGATGCGCGAATGGGAACCACCGATCACCATTATAAATGCATCACTTGCTCACACCAGCGCAA   56200
ASFV Del MGF_360_4L TATTTGAGGGCACCCTTCCCGCCGAAGGGGGTATCTATGATGCGCGAATGGGAACCACCGATCACCATTATAAATGCATCACTTGCTCACACCAGCGCAA   56200

Consensus           GCAATGTATGGGACACCCTGGGATACTGCAGATGCATGCTCCGGTGCTTCAGCCGCTCTTCATCGCCGAAATACGACGATGGTTAAGGGTTATATGTCTC   56300
ASFV CN/SC/2019     GCAATGTATGGGACACCCTGGGATACTGCAGATGCATGCTCCGGTGCTTCAGCCGCTCTTCATCGCCGAAATACGACGATGGTTAAGGGTTATATGTCTC   56300
ASFV Del MGF_360_4L GCAATGTATGGGACACCCTGGGATACTGCAGATGCATGCTCCGGTGCTTCAGCCGCTCTTCATCGCCGAAATACGACGATGGTTAAGGGTTATATGTCTC   56300

Consensus           AACTGCGGGGCTCCCATCGTTGACCTAAAGAGGTACGAGCACCTTATTAGGCCTAAGCGTCTTATTGAAGCGGCTTCAAGCCAAACCGAAGGAAAGCAGT   56400
ASFV CN/SC/2019     AACTGCGGGGCTCCCATCGTTGACCTAAAGAGGTACGAGCACCTTATTAGGCCTAAGCGTCTTATTGAAGCGGCTTCAAGCCAAACCGAAGGAAAGCAGT   56400
ASFV Del MGF_360_4L AACTGCGGGGCTCCCATCGTTGACCTAAAGAGGTACGAGCACCTTATTAGGCCTAAGCGTCTTATTGAAGCGGCTTCAAGCCAAACCGAAGGAAAGCAGT   56400

Consensus           GCTACGTCTGTAAGGCAGTACACCCCAAAATTGTTAAGGACTCGGAAGATTATTTTACCTTTTGGGCGGATCAGCAGGGCAAGATTGACAAACTGTACCC   56500
ASFV CN/SC/2019     GCTACGTCTGTAAGGCAGTACACCCCAAAATTGTTAAGGACTCGGAAGATTATTTTACCTTTTGGGCGGATCAGCAGGGCAAGATTGACAAACTGTACCC   56500
ASFV Del MGF_360_4L GCTACGTCTGTAAGGCAGTACACCCCAAAATTGTTAAGGACTCGGAAGATTATTTTACCTTTTGGGCGGATCAGCAGGGCAAGATTGACAAACTGTACCC   56500

Consensus           GCAGATCATCAGAGAGATTTTTTCGCGCGTAACCTACGACACCGTTGTAAAACTGGGGCGAAGTAAAAACTCCCATCCCGAAAAACTTGTGCTTAAGGCC   56600
ASFV CN/SC/2019     GCAGATCATCAGAGAGATTTTTTCGCGCGTAACCTACGACACCGTTGTAAAACTGGGGCGAAGTAAAAACTCCCATCCCGAAAAACTTGTGCTTAAGGCC   56600
ASFV Del MGF_360_4L GCAGATCATCAGAGAGATTTTTTCGCGCGTAACCTACGACACCGTTGTAAAACTGGGGCGAAGTAAAAACTCCCATCCCGAAAAACTTGTGCTTAAGGCC   56600

Consensus           ATTCAGATCCCCCCCATCAGCATACGACCTGGCATCAGATTGGGAATCGGGTCAGGCCCCCAAAGCTTTCACGACATTAACAACGTGATTCAGTATCTGG   56700
ASFV CN/SC/2019     ATTCAGATCCCCCCCATCAGCATACGACCTGGCATCAGATTGGGAATCGGGTCAGGCCCCCAAAGCTTTCACGACATTAACAACGTGATTCAGTATCTGG   56700
ASFV Del MGF_360_4L ATTCAGATCCCCCCCATCAGCATACGACCTGGCATCAGATTGGGAATCGGGTCAGGCCCCCAAAGCTTTCACGACATTAACAACGTGATTCAGTATCTGG   56700

Consensus           TTCGAAAGAATCTGCTGATCCCGAAGGACCTACAAATCGTGCGCGGCCAAAAAATACCTTTAAATATTGACCGCAATTTGCAAACCATACAGCAACTTTA   56800
ASFV CN/SC/2019     TTCGAAAGAATCTGCTGATCCCGAAGGACCTACAAATCGTGCGCGGCCAAAAAATACCTTTAAATATTGACCGCAATTTGCAAACCATACAGCAACTTTA   56800
ASFV Del MGF_360_4L TTCGAAAGAATCTGCTGATCCCGAAGGACCTACAAATCGTGCGCGGCCAAAAAATACCTTTAAATATTGACCGCAATTTGCAAACCATACAGCAACTTTA   56800

Consensus           CTATAACTTTTTGTTGGATTCCGTTTCCACCACCGCAACCCAGGGAGGCACGGGAAAGCGTGGGATCGTCATGGGGGCACGCCCTGCTCCCTCCATCATG   56900
ASFV CN/SC/2019     CTATAACTTTTTGTTGGATTCCGTTTCCACCACCGCAACCCAGGGAGGCACGGGAAAGCGTGGGATCGTCATGGGGGCACGCCCTGCTCCCTCCATCATG   56900
ASFV Del MGF_360_4L CTATAACTTTTTGTTGGATTCCGTTTCCACCACCGCAACCCAGGGAGGCACGGGAAAGCGTGGGATCGTCATGGGGGCACGCCCTGCTCCCTCCATCATG   56900

Consensus           CGAAGACTTCCTCGCAAGGAGGGAAGAATTCGTAAATCCCTACTGGGCAGCCAGGTATGGTCGATCAGCCGGTCCACCATCTGCGGGAACTCAGACCTTC   57000
ASFV CN/SC/2019     CGAAGACTTCCTCGCAAGGAGGGAAGAATTCGTAAATCCCTACTGGGCAGCCAGGTATGGTCGATCAGCCGGTCCACCATCTGCGGGAACTCAGACCTTC   57000
ASFV Del MGF_360_4L CGAAGACTTCCTCGCAAGGAGGGAAGAATTCGTAAATCCCTACTGGGCAGCCAGGTATGGTCGATCAGCCGGTCCACCATCTGCGGGAACTCAGACCTTC   57000

Consensus           ACCTGGACGAGGTTGGCTATCCCATTTCCTTTGCACGAACGCTGCAAGTTGCGGAAACAGTGCAACATTATAATATTAATAGATTAATGCCCTATTTTTT   57100
ASFV CN/SC/2019     ACCTGGACGAGGTTGGCTATCCCATTTCCTTTGCACGAACGCTGCAAGTTGCGGAAACAGTGCAACATTATAATATTAATAGATTAATGCCCTATTTTTT   57100
ASFV Del MGF_360_4L ACCTGGACGAGGTTGGCTATCCCATTTCCTTTGCACGAACGCTGCAAGTTGCGGAAACAGTGCAACATTATAATATTAATAGATTAATGCCCTATTTTTT   57100

Consensus           AAATGGAAAGCGCCAGTACCCTGGTTGTTCAAGAGTGTATAAGCAAATAACACAATCCGTTCACGACATTGAGGGTCTCAAACAAGACTTTAGGCTGGAG   57200
ASFV CN/SC/2019     AAATGGAAAGCGCCAGTACCCTGGTTGTTCAAGAGTGTATAAGCAAATAACACAATCCGTTCACGACATTGAGGGTCTCAAACAAGACTTTAGGCTGGAG   57200
ASFV Del MGF_360_4L AAATGGAAAGCGCCAGTACCCTGGTTGTTCAAGAGTGTATAAGCAAATAACACAATCCGTTCACGACATTGAGGGTCTCAAACAAGACTTTAGGCTGGAG   57200

Consensus           GTAGGAGACATCCTTTACCGTGACGTCGTCACTGGCGACGTCGCGTTTTTTAATCGCCAGCCTTCTCTCGAACGAAGCAGCATAGGGGTTCACCGGATTG   57300
ASFV CN/SC/2019     GTAGGAGACATCCTTTACCGTGACGTCGTCACTGGCGACGTCGCGTTTTTTAATCGCCAGCCTTCTCTCGAACGAAGCAGCATAGGGGTTCACCGGATTG   57300
ASFV Del MGF_360_4L GTAGGAGACATCCTTTACCGTGACGTCGTCACTGGCGACGTCGCGTTTTTTAATCGCCAGCCTTCTCTCGAACGAAGCAGCATAGGGGTTCACCGGATTG   57300

Consensus           TCGTTCTTGAAAACCCAAAAATTTCTACGTTTCAAATGAATGTCAGCGCATGTGCCTGGTATAATGCGGACTTTGACGGGGATCAGATGAATCTCTGGGT   57400
ASFV CN/SC/2019     TCGTTCTTGAAAACCCAAAAATTTCTACGTTTCAAATGAATGTCAGCGCATGTGCCTGGTATAATGCGGACTTTGACGGGGATCAGATGAATCTCTGGGT   57400
ASFV Del MGF_360_4L TCGTTCTTGAAAACCCAAAAATTTCTACGTTTCAAATGAATGTCAGCGCATGTGCCTGGTATAATGCGGACTTTGACGGGGATCAGATGAATCTCTGGGT   57400

Consensus           TCCCTGGAGCGTCATGAGCCGCGTTGAGGCCGAACTACTTTGTTCTGTGCGAAACTGGTTCATTTCCACAAAGAGCTCGGGTCCCGTTAATGGGCAGGTG   57500
ASFV CN/SC/2019     TCCCTGGAGCGTCATGAGCCGCGTTGAGGCCGAACTACTTTGTTCTGTGCGAAACTGGTTCATTTCCACAAAGAGCTCGGGTCCCGTTAATGGGCAGGTG   57500
ASFV Del MGF_360_4L TCCCTGGAGCGTCATGAGCCGCGTTGAGGCCGAACTACTTTGTTCTGTGCGAAACTGGTTCATTTCCACAAAGAGCTCGGGTCCCGTTAATGGGCAGGTG   57500

Consensus           CAGGACTCCACGGTGGGAAGCTTTTTGCTTACACGCACGAACACCCCCATGGGGAAAAATGTGATGAACAAGCTGCACGCCATGGGGTTGTTTCAAACAA   57600
ASFV CN/SC/2019     CAGGACTCCACGGTGGGAAGCTTTTTGCTTACACGCACGAACACCCCCATGGGGAAAAATGTGATGAACAAGCTGCACGCCATGGGGTTGTTTCAAACAA   57600
ASFV Del MGF_360_4L CAGGACTCCACGGTGGGAAGCTTTTTGCTTACACGCACGAACACCCCCATGGGGAAAAATGTGATGAACAAGCTGCACGCCATGGGGTTGTTTCAAACAA   57600

Consensus           CCCAAACCGACCCACCTTGTTTTGCCAACTACTCCCCAACTGACCTGCTGGATGGCAAATCGGTTGTATCTATGCTACTGAGGCAGACCCCCATCAATTA   57700
ASFV CN/SC/2019     CCCAAACCGACCCACCTTGTTTTGCCAACTACTCCCCAACTGACCTGCTGGATGGCAAATCGGTTGTATCTATGCTACTGAGGCAGACCCCCATCAATTA   57700
ASFV Del MGF_360_4L CCCAAACCGACCCACCTTGTTTTGCCAACTACTCCCCAACTGACCTGCTGGATGGCAAATCGGTTGTATCTATGCTACTGAGGCAGACCCCCATCAATTA   57700

Consensus           TCAACGAGCCCCCACATGGTACTCAGAAGTGTATGCACCCTACATGCATTATAACAAGCAGGACATCTCTACACAAATACGCAACGGCGAACTCATTGAA   57800
ASFV CN/SC/2019     TCAACGAGCCCCCACATGGTACTCAGAAGTGTATGCACCCTACATGCATTATAACAAGCAGGACATCTCTACACAAATACGCAACGGCGAACTCATTGAA   57800
ASFV Del MGF_360_4L TCAACGAGCCCCCACATGGTACTCAGAAGTGTATGCACCCTACATGCATTATAACAAGCAGGACATCTCTACACAAATACGCAACGGCGAACTCATTGAA   57800

Consensus           GGCGTCCTTGACAAAAAGGCCGTCGGAGCGGGTTCCTCCGGTGGAATCTATCACCTTATTTCGCGTAGGTATGGGCCGCAGCAGGCCTTGAAAATGATAT   57900
ASFV CN/SC/2019     GGCGTCCTTGACAAAAAGGCCGTCGGAGCGGGTTCCTCCGGTGGAATCTATCACCTTATTTCGCGTAGGTATGGGCCGCAGCAGGCCTTGAAAATGATAT   57900
ASFV Del MGF_360_4L GGCGTCCTTGACAAAAAGGCCGTCGGAGCGGGTTCCTCCGGTGGAATCTATCACCTTATTTCGCGTAGGTATGGGCCGCAGCAGGCCTTGAAAATGATAT   57900

Consensus           TTGCGACCCAGCAGCTCGCCCTAAACTACGTGCGCAACGCCGGATTCACAGTGTCCACGGCCGACATGCTCCTAACCCCGGAGGCACATCAGGAGGTCCA   58000
ASFV CN/SC/2019     TTGCGACCCAGCAGCTCGCCCTAAACTACGTGCGCAACGCCGGATTCACAGTGTCCACGGCCGACATGCTCCTAACCCCGGAGGCACATCAGGAGGTCCA   58000
ASFV Del MGF_360_4L TTGCGACCCAGCAGCTCGCCCTAAACTACGTGCGCAACGCCGGATTCACAGTGTCCACGGCCGACATGCTCCTAACCCCGGAGGCACATCAGGAGGTCCA   58000

Consensus           AGAAATTATCAATGAACTGCTGCTTGAGTCGGAGGAAATAAACAACCGGCTGCTTCATGGAGACATCATGCCGCCTATAGGCCTGACAACGCATGACTTC   58100
ASFV CN/SC/2019     AGAAATTATCAATGAACTGCTGCTTGAGTCGGAGGAAATAAACAACCGGCTGCTTCATGGAGACATCATGCCGCCTATAGGCCTGACAACGCATGACTTC   58100
ASFV Del MGF_360_4L AGAAATTATCAATGAACTGCTGCTTGAGTCGGAGGAAATAAACAACCGGCTGCTTCATGGAGACATCATGCCGCCTATAGGCCTGACAACGCATGACTTC   58100

Consensus           TACGAAAAATTGCAGCTGAATGCGCTTAAATTTCCCGATAGAATTTTAAAGCCGATTATGAATTCCATTAATCCGGAAACCAATGGGCTTTTTCAGATGG   58200
ASFV CN/SC/2019     TACGAAAAATTGCAGCTGAATGCGCTTAAATTTCCCGATAGAATTTTAAAGCCGATTATGAATTCCATTAATCCGGAAACCAATGGGCTTTTTCAGATGG   58200
ASFV Del MGF_360_4L TACGAAAAATTGCAGCTGAATGCGCTTAAATTTCCCGATAGAATTTTAAAGCCGATTATGAATTCCATTAATCCGGAAACCAATGGGCTTTTTCAGATGG   58200

Consensus           TGGCCACTGGCGCCAAGGGCTCAAACCCCAATATGATTCACATCATGGCGGGCATCGGCCAAATTGAAATTAATACACAACGCATTCAACCCCAGTTTTC   58300
ASFV CN/SC/2019     TGGCCACTGGCGCCAAGGGCTCAAACCCCAATATGATTCACATCATGGCGGGCATCGGCCAAATTGAAATTAATACACAACGCATTCAACCCCAGTTTTC   58300
ASFV Del MGF_360_4L TGGCCACTGGCGCCAAGGGCTCAAACCCCAATATGATTCACATCATGGCGGGCATCGGCCAAATTGAAATTAATACACAACGCATTCAACCCCAGTTTTC   58300

Consensus           CTTCGGTAGGACCCTGGTGTACTACCCCAGGTTTGCCCTGGAGGCGCAGGCCTACGGGTTCATCTGCAACAGCTATATTGCGGGCCTTACCTCCCCTGAA   58400
ASFV CN/SC/2019     CTTCGGTAGGACCCTGGTGTACTACCCCAGGTTTGCCCTGGAGGCGCAGGCCTACGGGTTCATCTGCAACAGCTATATTGCGGGCCTTACCTCCCCTGAA   58400
ASFV Del MGF_360_4L CTTCGGTAGGACCCTGGTGTACTACCCCAGGTTTGCCCTGGAGGCGCAGGCCTACGGGTTCATCTGCAACAGCTATATTGCGGGCCTTACCTCCCCTGAA   58400

Consensus           TTTATCTTTGGGGAAATGAATGGAAGATTCGACTTGATCAACAAAGCATTATCGACATCATCCACAGGCTATGCCAACCGTAAAGCCATCTTTGGCCTTC   58500
ASFV CN/SC/2019     TTTATCTTTGGGGAAATGAATGGAAGATTCGACTTGATCAACAAAGCATTATCGACATCATCCACAGGCTATGCCAACCGTAAAGCCATCTTTGGCCTTC   58500
ASFV Del MGF_360_4L TTTATCTTTGGGGAAATGAATGGAAGATTCGACTTGATCAACAAAGCATTATCGACATCATCCACAGGCTATGCCAACCGTAAAGCCATCTTTGGCCTTC   58500

Consensus           AATCCTGTATTGTGGATTATTACCGACGGGTTTCCATCGATACGCGTCTTGTGCAGCAGTTGTACGGAGAGGACGGCCTTGATGCGCGCCAGCTTGAAAC   58600
ASFV CN/SC/2019     AATCCTGTATTGTGGATTATTACCGACGGGTTTCCATCGATACGCGTCTTGTGCAGCAGTTGTACGGAGAGGACGGCCTTGATGCGCGCCAGCTTGAAAC   58600
ASFV Del MGF_360_4L AATCCTGTATTGTGGATTATTACCGACGGGTTTCCATCGATACGCGTCTTGTGCAGCAGTTGTACGGAGAGGACGGCCTTGATGCGCGCCAGCTTGAAAC   58600

Consensus           CGTACGGTTTGAAACCATCATGCTGTCGGACCAGGAACTTGAAGACAAATTCAAGTACACCGGGATACAATCGCCCTTGTTTGAAGAAGAATTTTCACGC   58700
ASFV CN/SC/2019     CGTACGGTTTGAAACCATCATGCTGTCGGACCAGGAACTTGAAGACAAATTCAAGTACACCGGGATACAATCGCCCTTGTTTGAAGAAGAATTTTCACGC   58700
ASFV Del MGF_360_4L CGTACGGTTTGAAACCATCATGCTGTCGGACCAGGAACTTGAAGACAAATTCAAGTACACCGGGATACAATCGCCCTTGTTTGAAGAAGAATTTTCACGC   58700

Consensus           CTTAAAAAGGATAGAGATAAATATCGACAGATCTTCCTAAACGTCGAAAATTTTAATTTCAGTCAGCTGCTTACAGATGTTAGACAGGTGCCGGTAAACG   58800
ASFV CN/SC/2019     CTTAAAAAGGATAGAGATAAATATCGACAGATCTTCCTAAACGTCGAAAATTTTAATTTCAGTCAGCTGCTTACAGATGTTAGACAGGTGCCGGTAAACG   58800
ASFV Del MGF_360_4L CTTAAAAAGGATAGAGATAAATATCGACAGATCTTCCTAAACGTCGAAAATTTTAATTTCAGTCAGCTGCTTACAGATGTTAGACAGGTGCCGGTAAACG   58800

Consensus           TGGCCAGCATCGTAAAAAACATTCTACTGAGCTCCACCAGTGGCGTGCTTCCCTTCGACGAAAAAAGTATTCTACAAAAATACGCGATGGTCAAAACGTT   58900
ASFV CN/SC/2019     TGGCCAGCATCGTAAAAAACATTCTACTGAGCTCCACCAGTGGCGTGCTTCCCTTCGACGAAAAAAGTATTCTACAAAAATACGCGATGGTCAAAACGTT   58900
ASFV Del MGF_360_4L TGGCCAGCATCGTAAAAAACATTCTACTGAGCTCCACCAGTGGCGTGCTTCCCTTCGACGAAAAAAGTATTCTACAAAAATACGCGATGGTCAAAACGTT   58900

Consensus           TTGCAAAAATCTTCCATACGTGTTTATTAACAACATTCAGGAACGACTACAAACGCCCATACCCGTTTATCTTAAACGGGCTGCCTCTCTGATGCGCATG   59000
ASFV CN/SC/2019     TTGCAAAAATCTTCCATACGTGTTTATTAACAACATTCAGGAACGACTACAAACGCCCATACCCGTTTATCTTAAACGGGCTGCCTCTCTGATGCGCATG   59000
ASFV Del MGF_360_4L TTGCAAAAATCTTCCATACGTGTTTATTAACAACATTCAGGAACGACTACAAACGCCCATACCCGTTTATCTTAAACGGGCTGCCTCTCTGATGCGCATG   59000

Consensus           CTTATTCGCATCGAACTGGCAACCGTTAAAACATTAAACATTACCTGCGAGCAGATGAGTGCCATCCTGGACCTCATAAGGCTACAATATACTCAAAGTC   59100
ASFV CN/SC/2019     CTTATTCGCATCGAACTGGCAACCGTTAAAACATTAAACATTACCTGCGAGCAGATGAGTGCCATCCTGGACCTCATAAGGCTACAATATACTCAAAGTC   59100
ASFV Del MGF_360_4L CTTATTCGCATCGAACTGGCAACCGTTAAAACATTAAACATTACCTGCGAGCAGATGAGTGCCATCCTGGACCTCATAAGGCTACAATATACTCAAAGTC   59100

Consensus           TTATTAACTACGGTGAGGCAGTGGGAATCCTGGCGGCGCAGTCCGTATCAGAGCCCTTGACACAATATATGCTGGACTCCCACCACCGGTCCGTGGCCGG   59200
ASFV CN/SC/2019     TTATTAACTACGGTGAGGCAGTGGGAATCCTGGCGGCGCAGTCCGTATCAGAGCCCTTGACACAATATATGCTGGACTCCCACCACCGGTCCGTGGCCGG   59200
ASFV Del MGF_360_4L TTATTAACTACGGTGAGGCAGTGGGAATCCTGGCGGCGCAGTCCGTATCAGAGCCCTTGACACAATATATGCTGGACTCCCACCACCGGTCCGTGGCCGG   59200

Consensus           GGGAACCAACAAGTCGGGAATTGTGCGGCCCCAGGAGATCTTTAGCGCGAAGCCCGTAGAGGCTGAACAATCCTCTGAAATGCTTTTACGTCTAAAGAAC   59300
ASFV CN/SC/2019     GGGAACCAACAAGTCGGGAATTGTGCGGCCCCAGGAGATCTTTAGCGCGAAGCCCGTAGAGGCTGAACAATCCTCTGAAATGCTTTTACGTCTAAAGAAC   59300
ASFV Del MGF_360_4L GGGAACCAACAAGTCGGGAATTGTGCGGCCCCAGGAGATCTTTAGCGCGAAGCCCGTAGAGGCTGAACAATCCTCTGAAATGCTTTTACGTCTAAAGAAC   59300

Consensus           CCGGAAGTGGAAACAAATAAAACATATGCGCAAGAAATTGCTAACAGCATAGAGCTTATAACGTTCGAACGGTTGATATTGCAGTGGCACCTATTGTACG   59400
ASFV CN/SC/2019     CCGGAAGTGGAAACAAATAAAACATATGCGCAAGAAATTGCTAACAGCATAGAGCTTATAACGTTCGAACGGTTGATATTGCAGTGGCACCTATTGTACG   59400
ASFV Del MGF_360_4L CCGGAAGTGGAAACAAATAAAACATATGCGCAAGAAATTGCTAACAGCATAGAGCTTATAACGTTCGAACGGTTGATATTGCAGTGGCACCTATTGTACG   59400

Consensus           AAACGTATTCAAGCACAAAAAAAAATGTGATGTACCCCGATTTTGCAAGTGATGTGGAATGGATGACGGATTTTCTGGAAAACCATCCTCTACTACAGCC   59500
ASFV CN/SC/2019     AAACGTATTCAAGCACAAAAAAAAATGTGATGTACCCCGATTTTGCAAGTGATGTGGAATGGATGACGGATTTTCTGGAAAACCATCCTCTACTACAGCC   59500
ASFV Del MGF_360_4L AAACGTATTCAAGCACAAAAAAAAATGTGATGTACCCCGATTTTGCAAGTGATGTGGAATGGATGACGGATTTTCTGGAAAACCATCCTCTACTACAGCC   59500

Consensus           CCCAGAGGATATTGCAAACTGGTGTATCCGCTTGGAATTAAACAAAACAACCATGATATTAAAAAGCATTAGTCTAGAAAGTATTATTAATAGTCTAAGA   59600
ASFV CN/SC/2019     CCCAGAGGATATTGCAAACTGGTGTATCCGCTTGGAATTAAACAAAACAACCATGATATTAAAAAGCATTAGTCTAGAAAGTATTATTAATAGTCTAAGA   59600
ASFV Del MGF_360_4L CCCAGAGGATATTGCAAACTGGTGTATCCGCTTGGAATTAAACAAAACAACCATGATATTAAAAAGCATTAGTCTAGAAAGTATTATTAATAGTCTAAGA   59600

Consensus           GCTAAACACCCCAACACCTACATCATGCATTCTGTGGAAAACACGGCCTCAGGGATTCCCATCATTATTCGCATATACCTACGGGAAAGCGCCTTTAGAC   59700
ASFV CN/SC/2019     GCTAAACACCCCAACACCTACATCATGCATTCTGTGGAAAACACGGCCTCAGGGATTCCCATCATTATTCGCATATACCTACGGGAAAGCGCCTTTAGAC   59700
ASFV Del MGF_360_4L GCTAAACACCCCAACACCTACATCATGCATTCTGTGGAAAACACGGCCTCAGGGATTCCCATCATTATTCGCATATACCTACGGGAAAGCGCCTTTAGAC   59700

Consensus           GCAGTACCAATACCCGAATGGCTACGGATGAAAAAATTGCCGTAAATGTGGTGGATAAACTATTAAATAGCACGATTAGAGGAATACCAGGCATCAAAAA   59800
ASFV CN/SC/2019     GCAGTACCAATACCCGAATGGCTACGGATGAAAAAATTGCCGTAAATGTGGTGGATAAACTATTAAATAGCACGATTAGAGGAATACCAGGCATCAAAAA   59800
ASFV Del MGF_360_4L GCAGTACCAATACCCGAATGGCTACGGATGAAAAAATTGCCGTAAATGTGGTGGATAAACTATTAAATAGCACGATTAGAGGAATACCAGGCATCAAAAA   59800

Consensus           TGCGAATGTTGTTAAGCTTATGCGCCACCGTGTGGATGCCCAGGGGAAACTGGTAAGACTAGACAATATCTACGCCATCAAAACAAACGGGACTAATATT   59900
ASFV CN/SC/2019     TGCGAATGTTGTTAAGCTTATGCGCCACCGTGTGGATGCCCAGGGGAAACTGGTAAGACTAGACAATATCTACGCCATCAAAACAAACGGGACTAATATT   59900
ASFV Del MGF_360_4L TGCGAATGTTGTTAAGCTTATGCGCCACCGTGTGGATGCCCAGGGGAAACTGGTAAGACTAGACAATATCTACGCCATCAAAACAAACGGGACTAATATT   59900

Consensus           TTTGGCGCAATGCTTGATGATAACATCGACCCATACACCATCGTATCGTCCTCTATAGGAGACACCATGGAGCTTTACGGCATAGAAGCGGCACGGCAAA   60000
ASFV CN/SC/2019     TTTGGCGCAATGCTTGATGATAACATCGACCCATACACCATCGTATCGTCCTCTATAGGAGACACCATGGAGCTTTACGGCATAGAAGCGGCACGGCAAA   60000
ASFV Del MGF_360_4L TTTGGCGCAATGCTTGATGATAACATCGACCCATACACCATCGTATCGTCCTCTATAGGAGACACCATGGAGCTTTACGGCATAGAAGCGGCACGGCAAA   60000

Consensus           AAATTATTAGTGAAATTAGAACGGTTATGGGGGACAAGGGTCCCAACCATCGTCATTTACTCATGTACGCAGATCTCATGACAAGAACGGGACAGGTTAC   60100
ASFV CN/SC/2019     AAATTATTAGTGAAATTAGAACGGTTATGGGGGACAAGGGTCCCAACCATCGTCATTTACTCATGTACGCAGATCTCATGACAAGAACGGGACAGGTTAC   60100
ASFV Del MGF_360_4L AAATTATTAGTGAAATTAGAACGGTTATGGGGGACAAGGGTCCCAACCATCGTCATTTACTCATGTACGCAGATCTCATGACAAGAACGGGACAGGTTAC   60100

Consensus           CTCTCTAGAAAAGGCAGGGCTTAATGCAAGAGAGCCTTCCAACGTGTTGTTGCGAATGGCCTTGTCGTCTCCAGTCCAGGTCTTGACAGATGCTGCGGTT   60200
ASFV CN/SC/2019     CTCTCTAGAAAAGGCAGGGCTTAATGCAAGAGAGCCTTCCAACGTGTTGTTGCGAATGGCCTTGTCGTCTCCAGTCCAGGTCTTGACAGATGCTGCGGTT   60200
ASFV Del MGF_360_4L CTCTCTAGAAAAGGCAGGGCTTAATGCAAGAGAGCCTTCCAACGTGTTGTTGCGAATGGCCTTGTCGTCTCCAGTCCAGGTCTTGACAGATGCTGCGGTT   60200

Consensus           GACTCCGCCGTGAATCCCATTTACGGTATTGCCGCGCCTACCCTTATGGGCTCTGTTCCTCGCATAGGGACCATGTACTCTGACATCATTATGGATGAAA   60300
ASFV CN/SC/2019     GACTCCGCCGTGAATCCCATTTACGGTATTGCCGCGCCTACCCTTATGGGCTCTGTTCCTCGCATAGGGACCATGTACTCTGACATCATTATGGATGAAA   60300
ASFV Del MGF_360_4L GACTCCGCCGTGAATCCCATTTACGGTATTGCCGCGCCTACCCTTATGGGCTCTGTTCCTCGCATAGGGACCATGTACTCTGACATCATTATGGATGAAA   60300

Consensus           AATATATTACGGAAAATTATAAAAGTGTTGATTCCTTGATTGATATGTTATAGTTTTTTATATAGTATTTACGCATTTTATATGTATGCGTTTATATGCA   60400
ASFV CN/SC/2019     AATATATTACGGAAAATTATAAAAGTGTTGATTCCTTGATTGATATGTTATAGTTTTTTATATAGTATTTACGCATTTTATATGTATGCGTTTATATGCA   60400
ASFV Del MGF_360_4L AATATATTACGGAAAATTATAAAAGTGTTGATTCCTTGATTGATATGTTATAGTTTTTTATATAGTATTTACGCATTTTATATGTATGCGTTTATATGCA   60400

Consensus           TGCGTTTATATGCATGCATATAATTGCATGTTTTAACTTGTTTTTAGGGAACAGCTTCCGTTATTACATGTGCATTCTTCAGCCTTGCTACATTTTTTTT   60500
ASFV CN/SC/2019     TGCGTTTATATGCATGCATATAATTGCATGTTTTAACTTGTTTTTAGGGAACAGCTTCCGTTATTACATGTGCATTCTTCAGCCTTGCTACATTTTTTTT   60500
ASFV Del MGF_360_4L TGCGTTTATATGCATGCATATAATTGCATGTTTTAACTTGTTTTTAGGGAACAGCTTCCGTTATTACATGTGCATTCTTCAGCCTTGCTACATTTTTTTT   60500

Consensus           GCTGGCGGGGCATCCACCAAAAATAGTAAAGCATGATTGCCATAATAACCACAATGATTGCTACTATAAGTAATGTTTCTACATTAGAGCCTCCACCACT   60600
ASFV CN/SC/2019     GCTGGCGGGGCATCCACCAAAAATAGTAAAGCATGATTGCCATAATAACCACAATGATTGCTACTATAAGTAATGTTTCTACATTAGAGCCTCCACCACT   60600
ASFV Del MGF_360_4L GCTGGCGGGGCATCCACCAAAAATAGTAAAGCATGATTGCCATAATAACCACAATGATTGCTACTATAAGTAATGTTTCTACATTAGAGCCTCCACCACT   60600

Consensus           TGAACCATCAAGTGCCATTTTGCGTATATAATATATAAAATGAAAAGATTTTAATATTAAATATAAAATGTTAACGCTTATTCAAGGAAAAAAAATTGTA   60700
ASFV CN/SC/2019     TGAACCATCAAGTGCCATTTTGCGTATATAATATATAAAATGAAAAGATTTTAATATTAAATATAAAATGTTAACGCTTATTCAAGGAAAAAAAATTGTA   60700
ASFV Del MGF_360_4L TGAACCATCAAGTGCCATTTTGCGTATATAATATATAAAATGAAAAGATTTTAATATTAAATATAAAATGTTAACGCTTATTCAAGGAAAAAAAATTGTA   60700

Consensus           AATGACTTACGCTCCCGACTTGCGTTTGAATATAATGGACAACTTATAAAAATTTTATCAAAAAACATCGTTGCTGTTGGTAGCTTAAGACGCGAAGAGA   60800
ASFV CN/SC/2019     AATGACTTACGCTCCCGACTTGCGTTTGAATATAATGGACAACTTATAAAAATTTTATCAAAAAACATCGTTGCTGTTGGTAGCTTAAGACGCGAAGAGA   60800
ASFV Del MGF_360_4L AATGACTTACGCTCCCGACTTGCGTTTGAATATAATGGACAACTTATAAAAATTTTATCAAAAAACATCGTTGCTGTTGGTAGCTTAAGACGCGAAGAGA   60800

Consensus           AAATGCTTAATGACGTGGATCTTCTTATTATTGTTCCAGAAAAAAAACTTTTAAAACACGTCCTGCCCAACATTCGCATAAAGGATCTTTCTTTTTCTGT   60900
ASFV CN/SC/2019     AAATGCTTAATGACGTGGATCTTCTTATTATTGTTCCAGAAAAAAAACTTTTAAAACACGTCCTGCCCAACATTCGCATAAAGGATCTTTCTTTTTCTGT   60900
ASFV Del MGF_360_4L AAATGCTTAATGACGTGGATCTTCTTATTATTGTTCCAGAAAAAAAACTTTTAAAACACGTCCTGCCCAACATTCGCATAAAGGATCTTTCTTTTTCTGT   60900

Consensus           AAAAGTCTGCGGAGAACGAAAGTGTGTACTTTTTATTGAATGGAAAAAAAACACATATCAACTTGATCTTTTTACGGCCTTAGCCGAGGAAAAGCCATAC   61000
ASFV CN/SC/2019     AAAAGTCTGCGGAGAACGAAAGTGTGTACTTTTTATTGAATGGAAAAAAAACACATATCAACTTGATCTTTTTACGGCCTTAGCCGAGGAAAAGCCATAC   61000
ASFV Del MGF_360_4L AAAAGTCTGCGGAGAACGAAAGTGTGTACTTTTTATTGAATGGAAAAAAAACACATATCAACTTGATCTTTTTACGGCCTTAGCCGAGGAAAAGCCATAC   61000

Consensus           GCAGTACTTCATTTTACGGGTCCCGTTTCTTATTTAATAAGAATTCGAGCTGCGTTAAAAAAAAAGAATTATAAGCTAAATCAGTATGGATTATTTAAAA   61100
ASFV CN/SC/2019     GCAGTACTTCATTTTACGGGTCCCGTTTCTTATTTAATAAGAATTCGAGCTGCGTTAAAAAAAAAGAATTATAAGCTAAATCAGTATGGATTATTTAAAA   61100
ASFV Del MGF_360_4L GCAGTACTTCATTTTACGGGTCCCGTTTCTTATTTAATAAGAATTCGAGCTGCGTTAAAAAAAAAGAATTATAAGCTAAATCAGTATGGATTATTTAAAA   61100

Consensus           ATCAAACTTTAGTACCTCTAAAAATCACTACTGAAAAAGAACTTATTAAAGAATTAGGATTTACGTATCGCATACCTAAGAAACGTTTATAAGCTTGTTT   61200
ASFV CN/SC/2019     ATCAAACTTTAGTACCTCTAAAAATCACTACTGAAAAAGAACTTATTAAAGAATTAGGATTTACGTATCGCATACCTAAGAAACGTTTATAAGCTTGTTT   61200
ASFV Del MGF_360_4L ATCAAACTTTAGTACCTCTAAAAATCACTACTGAAAAAGAACTTATTAAAGAATTAGGATTTACGTATCGCATACCTAAGAAACGTTTATAAGCTTGTTT   61200

Consensus           TGAGCAAATTGTTTAAGCAATAGCAATCTGATTAACAAGAGTTGAAATATCGTCTGAGCCATAAATGGAGTTCACATCAATCCCATTATTTTTTTCAAAA   61300
ASFV CN/SC/2019     TGAGCAAATTGTTTAAGCAATAGCAATCTGATTAACAAGAGTTGAAATATCGTCTGAGCCATAAATGGAGTTCACATCAATCCCATTATTTTTTTCAAAA   61300
ASFV Del MGF_360_4L TGAGCAAATTGTTTAAGCAATAGCAATCTGATTAACAAGAGTTGAAATATCGTCTGAGCCATAAATGGAGTTCACATCAATCCCATTATTTTTTTCAAAA   61300

Consensus           ACTTTTACAACTCCCATTTCCAAGCAAAGCGGAAATGAAATGCCCATATTGCTGATGCAAATAGATCTAGCATTAATGATGCCATCATGTATAGAATGCG   61400
ASFV CN/SC/2019     ACTTTTACAACTCCCATTTCCAAGCAAAGCGGAAATGAAATGCCCATATTGCTGATGCAAATAGATCTAGCATTAATGATGCCATCATGTATAGAATGCG   61400
ASFV Del MGF_360_4L ACTTTTACAACTCCCATTTCCAAGCAAAGCGGAAATGAAATGCCCATATTGCTGATGCAAATAGATCTAGCATTAATGATGCCATCATGTATAGAATGCG   61400

Consensus           ATTCTATAAGCTTATGAATATTATCCGGATTGGCCTTAACGCCGTCTTCATCTTTTAACTCTTCAAAGCTTGTTTTACCATTCTGTAAAGTAATGGGCTT   61500
ASFV CN/SC/2019     ATTCTATAAGCTTATGAATATTATCCGGATTGGCCTTAACGCCGTCTTCATCTTTTAACTCTTCAAAGCTTGTTTTACCATTCTGTAAAGTAATGGGCTT   61500
ASFV Del MGF_360_4L ATTCTATAAGCTTATGAATATTATCCGGATTGGCCTTAACGCCGTCTTCATCTTTTAACTCTTCAAAGCTTGTTTTACCATTCTGTAAAGTAATGGGCTT   61500

Consensus           ATTTTTATCAAGCAATATTGGTGTTAGTATACTTGTAGCGGGATTGATTTTAATACGAATGCGTGCGATAGGATTCGGCAAAGGTTTGTCTGCGTTTTTA   61600
ASFV CN/SC/2019     ATTTTTATCAAGCAATATTGGTGTTAGTATACTTGTAGCGGGATTGATTTTAATACGAATGCGTGCGATAGGATTCGGCAAAGGTTTGTCTGCGTTTTTA   61600
ASFV Del MGF_360_4L ATTTTTATCAAGCAATATTGGTGTTAGTATACTTGTAGCGGGATTGATTTTAATACGAATGCGTGCGATAGGATTCGGCAAAGGTTTGTCTGCGTTTTTA   61600

Consensus           ACCGCGCTATTAGAAATTTTTCTTTGAATTAATTTTATAACATGTTTCGTTTTCATGGCTTCAGGACCTTTTTGCACAGCGTCTTCAAAGGCTTCTTCTA   61700
ASFV CN/SC/2019     ACCGCGCTATTAGAAATTTTTCTTTGAATTAATTTTATAACATGTTTCGTTTTCATGGCTTCAGGACCTTTTTGCACAGCGTCTTCAAAGGCTTCTTCTA   61700
ASFV Del MGF_360_4L ACCGCGCTATTAGAAATTTTTCTTTGAATTAATTTTATAACATGTTTCGTTTTCATGGCTTCAGGACCTTTTTGCACAGCGTCTTCAAAGGCTTCTTCTA   61700

Consensus           ACAGTTCAATAATTTGAAACAACTTAGATTTTTCTTCGTCGCCGGGGTATATTTCTTCACCCTGCTCATTCTTTTTAACAGTGAGACCATCATCTTCCAA   61800
ASFV CN/SC/2019     ACAGTTCAATAATTTGAAACAACTTAGATTTTTCTTCGTCGCCGGGGTATATTTCTTCACCCTGCTCATTCTTTTTAACAGTGAGACCATCATCTTCCAA   61800
ASFV Del MGF_360_4L ACAGTTCAATAATTTGAAACAACTTAGATTTTTCTTCGTCGCCGGGGTATATTTCTTCACCCTGCTCATTCTTTTTAACAGTGAGACCATCATCTTCCAA   61800

Consensus           TGGCGGCGAGATTTTGTATTTGTTGAACTGCAAACAGGGATCCCTGTCACGTTTTTTCACCAAAAACTTTGGATTTTCAGCATTCATCCGTATAACCTCT   61900
ASFV CN/SC/2019     TGGCGGCGAGATTTTGTATTTGTTGAACTGCAAACAGGGATCCCTGTCACGTTTTTTCACCAAAAACTTTGGATTTTCAGCATTCATCCGTATAACCTCT   61900
ASFV Del MGF_360_4L TGGCGGCGAGATTTTGTATTTGTTGAACTGCAAACAGGGATCCCTGTCACGTTTTTTCACCAAAAACTTTGGATTTTCAGCATTCATCCGTATAACCTCT   61900

Consensus           TCATCGGTACTGGGAGGAATGGTTCCTACATGTTTTTCATTTTGAAAGTTAAACATTAGCGGAGCTTTTTTGCCTTTTACTATGACATTGACCGTAACAT   62000
ASFV CN/SC/2019     TCATCGGTACTGGGAGGAATGGTTCCTACATGTTTTTCATTTTGAAAGTTAAACATTAGCGGAGCTTTTTTGCCTTTTACTATGACATTGACCGTAACAT   62000
ASFV Del MGF_360_4L TCATCGGTACTGGGAGGAATGGTTCCTACATGTTTTTCATTTTGAAAGTTAAACATTAGCGGAGCTTTTTTGCCTTTTACTATGACATTGACCGTAACAT   62000

Consensus           ATTTAACCGTTGTATTACGCTTCGCTGTGCGTAATTTATCCCAATCTAAAGAAAATACAGATGAAAAATTTTTTTCTGCTTTTGCTTGTTGCAATGCTTG   62100
ASFV CN/SC/2019     ATTTAACCGTTGTATTACGCTTCGCTGTGCGTAATTTATCCCAATCTAAAGAAAATACAGATGAAAAATTTTTTTCTGCTTTTGCTTGTTGCAATGCTTG   62100
ASFV Del MGF_360_4L ATTTAACCGTTGTATTACGCTTCGCTGTGCGTAATTTATCCCAATCTAAAGAAAATACAGATGAAAAATTTTTTTCTGCTTTTGCTTGTTGCAATGCTTG   62100

Consensus           TAGGAGATCATCTGCGTGAAAGATGTGTGTAGTCATTTTTACTAGTAACATTAAAAATATTTTTTCAATTTTAGATATTAATAATATTTACGATAATCCA   62200
ASFV CN/SC/2019     TAGGAGATCATCTGCGTGAAAGATGTGTGTAGTCATTTTTACTAGTAACATTAAAAATATTTTTTCAATTTTAGATATTAATAATATTTACGATAATCCA   62200
ASFV Del MGF_360_4L TAGGAGATCATCTGCGTGAAAGATGTGTGTAGTCATTTTTACTAGTAACATTAAAAATATTTTTTCAATTTTAGATATTAATAATATTTACGATAATCCA   62200

Consensus           ACGTAGTAATTAAATGAGTGCGACAACACACCCGCATTGGGATTCCCAGAGCTGTAATGAGGTCTTTTAACTCAATCTGGAGAGAAGCATCTAATGGGAT   62300
ASFV CN/SC/2019     ACGTAGTAATTAAATGAGTGCGACAACACACCCGCATTGGGATTCCCAGAGCTGTAATGAGGTCTTTTAACTCAATCTGGAGAGAAGCATCTAATGGGAT   62300
ASFV Del MGF_360_4L ACGTAGTAATTAAATGAGTGCGACAACACACCCGCATTGGGATTCCCAGAGCTGTAATGAGGTCTTTTAACTCAATCTGGAGAGAAGCATCTAATGGGAT   62300

Consensus           ATTTTGCGGCAATGTTCCGCCCATTTTGGTTTTAATATACTCGGTACGAGCCTTGTCAAAAATTGCCGCGTAGGTTCCAATAGGAAACCCACAGGTAAAA   62400
ASFV CN/SC/2019     ATTTTGCGGCAATGTTCCGCCCATTTTGGTTTTAATATACTCGGTACGAGCCTTGTCAAAAATTGCCGCGTAGGTTCCAATAGGAAACCCACAGGTAAAA   62400
ASFV Del MGF_360_4L ATTTTGCGGCAATGTTCCGCCCATTTTGGTTTTAATATACTCGGTACGAGCCTTGTCAAAAATTGCCGCGTAGGTTCCAATAGGAAACCCACAGGTAAAA   62400

Consensus           CACACCACAGGTATCAACATACTTATTCTTGAAGTAACTTTAGTATTTCATTTTTTCCCGTGTGTTTAACATAATGTTTCAGTTGATTAAGACAATCATT   62500
ASFV CN/SC/2019     CACACCACAGGTATCAACATACTTATTCTTGAAGTAACTTTAGTATTTCATTTTTTCCCGTGTGTTTAACATAATGTTTCAGTTGATTAAGACAATCATT   62500
ASFV Del MGF_360_4L CACACCACAGGTATCAACATACTTATTCTTGAAGTAACTTTAGTATTTCATTTTTTCCCGTGTGTTTAACATAATGTTTCAGTTGATTAAGACAATCATT   62500

Consensus           TGAAAGAATATTTCTAACCGTTTGCTGCGCGCGGTTTAAGATTTTAAGTTTGCTTAGATTATGATTTAAAAAAGAGTGTAGCCGTGTTGGAACTAGGTCT   62600
ASFV CN/SC/2019     TGAAAGAATATTTCTAACCGTTTGCTGCGCGCGGTTTAAGATTTTAAGTTTGCTTAGATTATGATTTAAAAAAGAGTGTAGCCGTGTTGGAACTAGGTCT   62600
ASFV Del MGF_360_4L TGAAAGAATATTTCTAACCGTTTGCTGCGCGCGGTTTAAGATTTTAAGTTTGCTTAGATTATGATTTAAAAAAGAGTGTAGCCGTGTTGGAACTAGGTCT   62600

Consensus           GTAAGGCTACTGGTTTGGGTTTCATTCCCCCCTACCTTTTCCTCGGGAATCGCGGTGTATAAAAAGTCAGTACTGTTGATAAAGGCCACCAACATGGCAA   62700
ASFV CN/SC/2019     GTAAGGCTACTGGTTTGGGTTTCATTCCCCCCTACCTTTTCCTCGGGAATCGCGGTGTATAAAAAGTCAGTACTGTTGATAAAGGCCACCAACATGGCAA   62700
ASFV Del MGF_360_4L GTAAGGCTACTGGTTTGGGTTTCATTCCCCCCTACCTTTTCCTCGGGAATCGCGGTGTATAAAAAGTCAGTACTGTTGATAAAGGCCACCAACATGGCAA   62700

Consensus           ATCTATCATTGGGCGCAATATCTCCGGTGGTATGCTTGTCGCCGTACATAGCGGGACTTGTAATATTAAGCTCGTTTATATAGTTATTGCCGGGACGCGA   62800
ASFV CN/SC/2019     ATCTATCATTGGGCGCAATATCTCCGGTGGTATGCTTGTCGCCGTACATAGCGGGACTTGTAATATTAAGCTCGTTTATATAGTTATTGCCGGGACGCGA   62800
ASFV Del MGF_360_4L ATCTATCATTGGGCGCAATATCTCCGGTGGTATGCTTGTCGCCGTACATAGCGGGACTTGTAATATTAAGCTCGTTTATATAGTTATTGCCGGGACGCGA   62800

Consensus           AAACCGTAAATTTCTAACGATCTCTGCAAACTCAGAGGTTTCATAGGTGGGTTGATCCATCAACGTGCGGTGCAGGCCGTGGATAACAAATCGCTGTTCA   62900
ASFV CN/SC/2019     AAACCGTAAATTTCTAACGATCTCTGCAAACTCAGAGGTTTCATAGGTGGGTTGATCCATCAACGTGCGGTGCAGGCCGTGGATAACAAATCGCTGTTCA   62900
ASFV Del MGF_360_4L AAACCGTAAATTTCTAACGATCTCTGCAAACTCAGAGGTTTCATAGGTGGGTTGATCCATCAACGTGCGGTGCAGGCCGTGGATAACAAATCGCTGTTCA   62900

Consensus           TCCTGCCACAGCTTTTTCCAAAAACGCAGTGCGTTGATGGTACTTTCCGGGAAAATAGGGCCGTAATGTCGTATGGTATTGGTTTGCTCGAGCTCATTAT   63000
ASFV CN/SC/2019     TCCTGCCACAGCTTTTTCCAAAAACGCAGTGCGTTGATGGTACTTTCCGGGAAAATAGGGCCGTAATGTCGTATGGTATTGGTTTGCTCGAGCTCATTAT   63000
ASFV Del MGF_360_4L TCCTGCCACAGCTTTTTCCAAAAACGCAGTGCGTTGATGGTACTTTCCGGGAAAATAGGGCCGTAATGTCGTATGGTATTGGTTTGCTCGAGCTCATTAT   63000

Consensus           AGGCCTGCACGACGAGGTTAGGTGTTGTAACCTTATTGACGGCATTGTGATGCAAAATTTCAGTACGCACGTGATTGGCATAGGAATGTACGGTTTCGGG   63100
ASFV CN/SC/2019     AGGCCTGCACGACGAGGTTAGGTGTTGTAACCTTATTGACGGCATTGTGATGCAAAATTTCAGTACGCACGTGATTGGCATAGGAATGTACGGTTTCGGG   63100
ASFV Del MGF_360_4L AGGCCTGCACGACGAGGTTAGGTGTTGTAACCTTATTGACGGCATTGTGATGCAAAATTTCAGTACGCACGTGATTGGCATAGGAATGTACGGTTTCGGG   63100

Consensus           ATCCGAGTAACATATGGGAACATCTACCTCCTTAGTAGCCGAATCGGCTATGTCCATAAAGGTTTGGCGAGTAATCTGGGTAAAAAACTTTTTAAACTCC   63200
ASFV CN/SC/2019     ATCCGAGTAACATATGGGAACATCTACCTCCTTAGTAGCCGAATCGGCTATGTCCATAAAGGTTTGGCGAGTAATCTGGGTAAAAAACTTTTTAAACTCC   63200
ASFV Del MGF_360_4L ATCCGAGTAACATATGGGAACATCTACCTCCTTAGTAGCCGAATCGGCTATGTCCATAAAGGTTTGGCGAGTAATCTGGGTAAAAAACTTTTTAAACTCC   63200

Consensus           AGCATGGCACTTTGATACAGATCTGTACCATTCCATCCGGTAGGGCCGAATAAAATGGTTTCCGGAATTAAAAAGTCATCCCCATGCGTTTTATAGGGCT   63300
ASFV CN/SC/2019     AGCATGGCACTTTGATACAGATCTGTACCATTCCATCCGGTAGGGCCGAATAAAATGGTTTCCGGAATTAAAAAGTCATCCCCATGCGTTTTATAGGGCT   63300
ASFV Del MGF_360_4L AGCATGGCACTTTGATACAGATCTGTACCATTCCATCCGGTAGGGCCGAATAAAATGGTTTCCGGAATTAAAAAGTCATCCCCATGCGTTTTATAGGGCT   63300

Consensus           CAAGAAGTAGATAAAAGGTCACCAAGGGGTCAAAGTCTATAAGCGGCAGTACCTTAATAAACTCGGTGGGATGGTTGAGCGACAAGAAAGACAGCAAGGA   63400
ASFV CN/SC/2019     CAAGAAGTAGATAAAAGGTCACCAAGGGGTCAAAGTCTATAAGCGGCAGTACCTTAATAAACTCGGTGGGATGGTTGAGCGACAAGAAAGACAGCAAGGA   63400
ASFV Del MGF_360_4L CAAGAAGTAGATAAAAGGTCACCAAGGGGTCAAAGTCTATAAGCGGCAGTACCTTAATAAACTCGGTGGGATGGTTGAGCGACAAGAAAGACAGCAAGGA   63400

Consensus           GACCGACTTGGCAAGATAGGGATTATTGACACTACACCAGTTTTGACGCATACAGTCATCAAAGGCCTTTTCCACCTCAATGGCAATACGCGTGCGCGGA   63500
ASFV CN/SC/2019     GACCGACTTGGCAAGATAGGGATTATTGACACTACACCAGTTTTGACGCATACAGTCATCAAAGGCCTTTTCCACCTCAATGGCAATACGCGTGCGCGGA   63500
ASFV Del MGF_360_4L GACCGACTTGGCAAGATAGGGATTATTGACACTACACCAGTTTTGACGCATACAGTCATCAAAGGCCTTTTCCACCTCAATGGCAATACGCGTGCGCGGA   63500

Consensus           GTATACGGCGAGATATGCTTAGGAACCGGCGGGTCATTCCCCCCACCCTCCTTTTTCCGCTTATAGGGGGGACCCTCCAGGGGCATAGAGCCTGACTCCA   63600
ASFV CN/SC/2019     GTATACGGCGAGATATGCTTAGGAACCGGCGGGTCATTCCCCCCACCCTCCTTTTTCCGCTTATAGGGGGGACCCTCCAGGGGCATAGAGCCTGACTCCA   63600
ASFV Del MGF_360_4L GTATACGGCGAGATATGCTTAGGAACCGGCGGGTCATTCCCCCCACCCTCCTTTTTCCGCTTATAGGGGGGACCCTCCAGGGGCATAGAGCCTGACTCCA   63600

Consensus           TGATCCAGACCGCTAGTCGGCGATCAGGAAAGGGCTTAAAATCGGCCGCCGGTACTAGGACCGCTTCTCCATTTTTTAAAATAACTTTATTCGCCTCCGT   63700
ASFV CN/SC/2019     TGATCCAGACCGCTAGTCGGCGATCAGGAAAGGGCTTAAAATCGGCCGCCGGTACTAGGACCGCTTCTCCATTTTTTAAAATAACTTTATTCGCCTCCGT   63700
ASFV Del MGF_360_4L TGATCCAGACCGCTAGTCGGCGATCAGGAAAGGGCTTAAAATCGGCCGCCGGTACTAGGACCGCTTCTCCATTTTTTAAAATAACTTTATTCGCCTCCGT   63700

Consensus           TTTTTCAACCTCTAATTTCACTCCGGTGTAGGAGCCGATTTCCCCGGTGAACTCCGCTGGAGTGGGAATGTAAAATGGAAGGATGAGTGATTCTAAGGTC   63800
ASFV CN/SC/2019     TTTTTCAACCTCTAATTTCACTCCGGTGTAGGAGCCGATTTCCCCGGTGAACTCCGCTGGAGTGGGAATGTAAAATGGAAGGATGAGTGATTCTAAGGTC   63800
ASFV Del MGF_360_4L TTTTTCAACCTCTAATTTCACTCCGGTGTAGGAGCCGATTTCCCCGGTGAACTCCGCTGGAGTGGGAATGTAAAATGGAAGGATGAGTGATTCTAAGGTC   63800

Consensus           TTTATGGCTTGTGAAGGGTCATTGGAGTAGGCATGTTTTTTTATTTCATCGCGGATCTTTGCCTGTTTGGGGTAAATGAAGGTAACTCCGTGTTTGTACT   63900
ASFV CN/SC/2019     TTTATGGCTTGTGAAGGGTCATTGGAGTAGGCATGTTTTTTTATTTCATCGCGGATCTTTGCCTGTTTGGGGTAAATGAAGGTAACTCCGTGTTTGTACT   63900
ASFV Del MGF_360_4L TTTATGGCTTGTGAAGGGTCATTGGAGTAGGCATGTTTTTTTATTTCATCGCGGATCTTTGCCTGTTTGGGGTAAATGAAGGTAACTCCGTGTTTGTACT   63900

Consensus           TTGCCGCGGATAAATTGCCAAGCATACATAAGTTGTTGATAATTTCTAATAAATCTGGATCGTGCTGCTGTAGCCATACAGAAATCTTGCAAAACTGTTT   64000
ASFV CN/SC/2019     TTGCCGCGGATAAATTGCCAAGCATACATAAGTTGTTGATAATTTCTAATAAATCTGGATCGTGCTGCTGTAGCCATACAGAAATCTTGCAAAACTGTTT   64000
ASFV Del MGF_360_4L TTGCCGCGGATAAATTGCCAAGCATACATAAGTTGTTGATAATTTCTAATAAATCTGGATCGTGCTGCTGTAGCCATACAGAAATCTTGCAAAACTGTTT   64000

Consensus           CATATTAGAGGGCATCTTCTTATTATTTTATAATTTTAAAATTGAATGGATTTTATTTTAAATATATCCATGAAAATGGAGGTCATCTTCAAAACGGATT   64100
ASFV CN/SC/2019     CATATTAGAGGGCATCTTCTTATTATTTTATAATTTTAAAATTGAATGGATTTTATTTTAAATATATCCATGAAAATGGAGGTCATCTTCAAAACGGATT   64100
ASFV Del MGF_360_4L CATATTAGAGGGCATCTTCTTATTATTTTATAATTTTAAAATTGAATGGATTTTATTTTAAATATATCCATGAAAATGGAGGTCATCTTCAAAACGGATT   64100

Consensus           TAAGATCATCTTCACAAGTTGTGTTTCATGCGGGTAGCCTGTATAATTGGTTTTCTGTTGAGATTATCAATAGCGGTAGAATTGTTACGACCGCTATAAA   64200
ASFV CN/SC/2019     TAAGATCATCTTCACAAGTTGTGTTTCATGCGGGTAGCCTGTATAATTGGTTTTCTGTTGAGATTATCAATAGCGGTAGAATTGTTACGACCGCTATAAA   64200
ASFV Del MGF_360_4L TAAGATCATCTTCACAAGTTGTGTTTCATGCGGGTAGCCTGTATAATTGGTTTTCTGTTGAGATTATCAATAGCGGTAGAATTGTTACGACCGCTATAAA   64200

Consensus           AACATTGCTTAGTACTGTTAAGTATGATATTGTGAAATCTGCTCGTATATATGCAGGGCAAGGGTATACTGAACATCAGGCTCAAGAAGAATGGAATATG   64300
ASFV CN/SC/2019     AACATTGCTTAGTACTGTTAAGTATGATATTGTGAAATCTGCTCGTATATATGCAGGGCAAGGGTATACTGAACATCAGGCTCAAGAAGAATGGAATATG   64300
ASFV Del MGF_360_4L AACATTGCTTAGTACTGTTAAGTATGATATTGTGAAATCTGCTCGTATATATGCAGGGCAAGGGTATACTGAACATCAGGCTCAAGAAGAATGGAATATG   64300

Consensus           ATTCTGCATGTGCTGTTTGAAGAGGAGACGGAATCCTCAGCATCTTCGGAGAACATTCATGAAAAAAATGATAATGAAACCAATGAATGCACATCCTCCT   64400
ASFV CN/SC/2019     ATTCTGCATGTGCTGTTTGAAGAGGAGACGGAATCCTCAGCATCTTCGGAGAACATTCATGAAAAAAATGATAATGAAACCAATGAATGCACATCCTCCT   64400
ASFV Del MGF_360_4L ATTCTGCATGTGCTGTTTGAAGAGGAGACGGAATCCTCAGCATCTTCGGAGAACATTCATGAAAAAAATGATAATGAAACCAATGAATGCACATCCTCCT   64400

Consensus           TTGAAACGTTGTTTGAGCAAGAGCCCTCATCGGAGGTACCTAAAGACTCCAAGCTGTATATGCTTGCACAAAAGACTGTGCAACATATTGAACAATATGG   64500
ASFV CN/SC/2019     TTGAAACGTTGTTTGAGCAAGAGCCCTCATCGGAGGTACCTAAAGACTCCAAGCTGTATATGCTTGCACAAAAGACTGTGCAACATATTGAACAATATGG   64500
ASFV Del MGF_360_4L TTGAAACGTTGTTTGAGCAAGAGCCCTCATCGGAGGTACCTAAAGACTCCAAGCTGTATATGCTTGCACAAAAGACTGTGCAACATATTGAACAATATGG   64500

Consensus           AAAGGCACCTGATTTTAACAAGGTTATTAGAGCACATAATTTTATTCAAACCATTTATGGAACCCCTCTAAAGGAAGAAGAAAAAGAGGTGGTAAGACTC   64600
ASFV CN/SC/2019     AAAGGCACCTGATTTTAACAAGGTTATTAGAGCACATAATTTTATTCAAACCATTTATGGAACCCCTCTAAAGGAAGAAGAAAAAGAGGTGGTAAGACTC   64600
ASFV Del MGF_360_4L AAAGGCACCTGATTTTAACAAGGTTATTAGAGCACATAATTTTATTCAAACCATTTATGGAACCCCTCTAAAGGAAGAAGAAAAAGAGGTGGTAAGACTC   64600

Consensus           ATGGTTATTAAACTTTTAAAAAAAAAATAAGCTTTTATCTCACCTACATTTAATGTTTTAGTTAGTCTTATATGATTGGGTTTATAAACAGCAAAATATT   64700
ASFV CN/SC/2019     ATGGTTATTAAACTTTTAAAAAAAAAATAAGCTTTTATCTCACCTACATTTAATGTTTTAGTTAGTCTTATATGATTGGGTTTATAAACAGCAAAATATT   64700
ASFV Del MGF_360_4L ATGGTTATTAAACTTTTAAAAAAAAAATAAGCTTTTATCTCACCTACATTTAATGTTTTAGTTAGTCTTATATGATTGGGTTTATAAACAGCAAAATATT   64700

Consensus           TGTAGTTTTAAATCTTTATTTTTTTTTATTATAATGGGTAACCGTGGATCTTCAACCTCTAGTAGACCACTGCCTTCATCAGAAGCAAATATATATGCGA   64800
ASFV CN/SC/2019     TGTAGTTTTAAATCTTTATTTTTTTTTATTATAATGGGTAACCGTGGATCTTCAACCTCTAGTAGACCACTGCCTTCATCAGAAGCAAATATATATGCGA   64800
ASFV Del MGF_360_4L TGTAGTTTTAAATCTTTATTTTTTTTTATTATAATGGGTAACCGTGGATCTTCAACCTCTAGTAGACCACTGCCTTCATCAGAAGCAAATATATATGCGA   64800

Consensus           AGTTACAGGATCATATACAAAGACAAACTCGTCCTTTTTCAGGGGGAGGATATTTTAATGGCGGGGGGGACAAAAATCCTGTACAACACATTAAAGATTA   64900
ASFV CN/SC/2019     AGTTACAGGATCATATACAAAGACAAACTCGTCCTTTTTCAGGGGGAGGATATTTTAATGGCGGGGGGGACAAAAATCCTGTACAACACATTAAAGATTA   64900
ASFV Del MGF_360_4L AGTTACAGGATCATATACAAAGACAAACTCGTCCTTTTTCAGGGGGAGGATATTTTAATGGCGGGGGGGACAAAAATCCTGTACAACACATTAAAGATTA   64900

Consensus           TCACATAGACTCCGTATCGAGTAAAGCAAAGCTGCGGATTATAGAAGGAATTATCAGGGCGATTGCCAAAATAGGGTTCAAAGTAGACACAAAGCAGCCC   65000
ASFV CN/SC/2019     TCACATAGACTCCGTATCGAGTAAAGCAAAGCTGCGGATTATAGAAGGAATTATCAGGGCGATTGCCAAAATAGGGTTCAAAGTAGACACAAAGCAGCCC   65000
ASFV Del MGF_360_4L TCACATAGACTCCGTATCGAGTAAAGCAAAGCTGCGGATTATAGAAGGAATTATCAGGGCGATTGCCAAAATAGGGTTCAAAGTAGACACAAAGCAGCCC   65000

Consensus           ATCGAAGATATTCTTAAAGATATCAAAAAACAACTGCCCGATCCTCGAGCCGGTTCCACCTTTGTAAAAAATGCGGAAAAACAGGAGACCGTCTGTAAAA   65100
ASFV CN/SC/2019     ATCGAAGATATTCTTAAAGATATCAAAAAACAACTGCCCGATCCTCGAGCCGGTTCCACCTTTGTAAAAAATGCGGAAAAACAGGAGACCGTCTGTAAAA   65100
ASFV Del MGF_360_4L ATCGAAGATATTCTTAAAGATATCAAAAAACAACTGCCCGATCCTCGAGCCGGTTCCACCTTTGTAAAAAATGCGGAAAAACAGGAGACCGTCTGTAAAA   65100

Consensus           TGATTGCAGACGCCATTAACCAGGAATTTATTGATTTAGGTCAGGATAAGCTTATAGATACCACCGAAGGGGCCGCCAGTATATGTCGACAAATAGTTCT   65200
ASFV CN/SC/2019     TGATTGCAGACGCCATTAACCAGGAATTTATTGATTTAGGTCAGGATAAGCTTATAGATACCACCGAAGGGGCCGCCAGTATATGTCGACAAATAGTTCT   65200
ASFV Del MGF_360_4L TGATTGCAGACGCCATTAACCAGGAATTTATTGATTTAGGTCAGGATAAGCTTATAGATACCACCGAAGGGGCCGCCAGTATATGTCGACAAATAGTTCT   65200

Consensus           GTACATTAACTCCCTAACTCATGGACTGCGCGCAGAGTATCTTGATGTACACGGCAGTATAGAAAATACACTTGAAAATATCAAGCTGTTAAACGACGCC   65300
ASFV CN/SC/2019     GTACATTAACTCCCTAACTCATGGACTGCGCGCAGAGTATCTTGATGTACACGGCAGTATAGAAAATACACTTGAAAATATCAAGCTGTTAAACGACGCC   65300
ASFV Del MGF_360_4L GTACATTAACTCCCTAACTCATGGACTGCGCGCAGAGTATCTTGATGTACACGGCAGTATAGAAAATACACTTGAAAATATCAAGCTGTTAAACGACGCC   65300

Consensus           ATTAAGCAACTTCACGAGCGCATGGTGACGGAGGTAACCAAAGCAGCCCCCAATGAGGAAGTCATTAATGCAGTCACCATGATTGAAGCAGTATATCGTC   65400
ASFV CN/SC/2019     ATTAAGCAACTTCACGAGCGCATGGTGACGGAGGTAACCAAAGCAGCCCCCAATGAGGAAGTCATTAATGCAGTCACCATGATTGAAGCAGTATATCGTC   65400
ASFV Del MGF_360_4L ATTAAGCAACTTCACGAGCGCATGGTGACGGAGGTAACCAAAGCAGCCCCCAATGAGGAAGTCATTAATGCAGTCACCATGATTGAAGCAGTATATCGTC   65400

Consensus           GACTTTTAAATGAACAAAACCTGCAAATCAACATTTTAACGAATTTTATTGACAATATTTTAACTCCCACCCAAAAGGAACTTGATAAACTGCAGACGGA   65500
ASFV CN/SC/2019     GACTTTTAAATGAACAAAACCTGCAAATCAACATTTTAACGAATTTTATTGACAATATTTTAACTCCCACCCAAAAGGAACTTGATAAACTGCAGACGGA   65500
ASFV Del MGF_360_4L GACTTTTAAATGAACAAAACCTGCAAATCAACATTTTAACGAATTTTATTGACAATATTTTAACTCCCACCCAAAAGGAACTTGATAAACTGCAGACGGA   65500

Consensus           TGAGGTGGATATTATTAAACTTTTAAATGATACAAATAGTGTCTTGGGAACCAAAAATTTTGGAAAAGTACTTTCGTACACACTTTGTAATCTAGGTATT   65600
ASFV CN/SC/2019     TGAGGTGGATATTATTAAACTTTTAAATGATACAAATAGTGTCTTGGGAACCAAAAATTTTGGAAAAGTACTTTCGTACACACTTTGTAATCTAGGTATT   65600
ASFV Del MGF_360_4L TGAGGTGGATATTATTAAACTTTTAAATGATACAAATAGTGTCTTGGGAACCAAAAATTTTGGAAAAGTACTTTCGTACACACTTTGTAATCTAGGTATT   65600

Consensus           GCTGCGTCTGTTGCGAATAAAATTAATAAGGCTCTCCAGAAAGTAGGACTCAAGGTTGAACAGTACCTTCAAAGCAAAAACTGGGCGGAGTTTGACAAGG   65700
ASFV CN/SC/2019     GCTGCGTCTGTTGCGAATAAAATTAATAAGGCTCTCCAGAAAGTAGGACTCAAGGTTGAACAGTACCTTCAAAGCAAAAACTGGGCGGAGTTTGACAAGG   65700
ASFV Del MGF_360_4L GCTGCGTCTGTTGCGAATAAAATTAATAAGGCTCTCCAGAAAGTAGGACTCAAGGTTGAACAGTACCTTCAAAGCAAAAACTGGGCGGAGTTTGACAAGG   65700

Consensus           AGCTTGACCTCAAAAGGTTTAGTGGTCTTGTCTCCGCAGAAAACATTGCTGAGTTTGAAAAAGCCGTGAACCTGTTGCGACAGACCTTTAATGAACGCCA   65800
ASFV CN/SC/2019     AGCTTGACCTCAAAAGGTTTAGTGGTCTTGTCTCCGCAGAAAACATTGCTGAGTTTGAAAAAGCCGTGAACCTGTTGCGACAGACCTTTAATGAACGCCA   65800
ASFV Del MGF_360_4L AGCTTGACCTCAAAAGGTTTAGTGGTCTTGTCTCCGCAGAAAACATTGCTGAGTTTGAAAAAGCCGTGAACCTGTTGCGACAGACCTTTAATGAACGCCA   65800

Consensus           CAAAATCCTTGAGAACAGTTGTGCCAAAAAGGGGGGCGATGAGGAGAAAACGCCACTAGATAGGAGGATTGAAGCGCAAAGACTGGATAGAAAGCACATC   65900
ASFV CN/SC/2019     CAAAATCCTTGAGAACAGTTGTGCCAAAAAGGGGGGCGATGAGGAGAAAACGCCACTAGATAGGAGGATTGAAGCGCAAAGACTGGATAGAAAGCACATC   65900
ASFV Del MGF_360_4L CAAAATCCTTGAGAACAGTTGTGCCAAAAAGGGGGGCGATGAGGAGAAAACGCCACTAGATAGGAGGATTGAAGCGCAAAGACTGGATAGAAAGCACATC   65900

Consensus           CTCATGGAATTTTTGAATAAAAGCACACAAGCCTATAACGACTTTTTGGAAAATGTGAAAAAAATAGGCATCAAACTTGTTAAAGAAATTGCCTTGACGC   66000
ASFV CN/SC/2019     CTCATGGAATTTTTGAATAAAAGCACACAAGCCTATAACGACTTTTTGGAAAATGTGAAAAAAATAGGCATCAAACTTGTTAAAGAAATTGCCTTGACGC   66000
ASFV Del MGF_360_4L CTCATGGAATTTTTGAATAAAAGCACACAAGCCTATAACGACTTTTTGGAAAATGTGAAAAAAATAGGCATCAAACTTGTTAAAGAAATTGCCTTGACGC   66000

Consensus           CGAACATAACGAGGCTTCGAGATGCTCTTTCGCGCATTAATGATATGGGCACCATCGCACTTGATCTAAGTCTTATCGGCTTTTACACCAATGCGGCCGC   66100
ASFV CN/SC/2019     CGAACATAACGAGGCTTCGAGATGCTCTTTCGCGCATTAATGATATGGGCACCATCGCACTTGATCTAAGTCTTATCGGCTTTTACACCAATGCGGCCGC   66100
ASFV Del MGF_360_4L CGAACATAACGAGGCTTCGAGATGCTCTTTCGCGCATTAATGATATGGGCACCATCGCACTTGATCTAAGTCTTATCGGCTTTTACACCAATGCGGCCGC   66100

Consensus           ACGAGAAGAACGCGAAACCTTCTTAACACAGCTTACGCTTGTTAAAAATGTTTTGGAGGAGATATCTAAAACCGACCCTAATTTTAAAAATCTTTATGAC   66200
ASFV CN/SC/2019     ACGAGAAGAACGCGAAACCTTCTTAACACAGCTTACGCTTGTTAAAAATGTTTTGGAGGAGATATCTAAAACCGACCCTAATTTTAAAAATCTTTATGAC   66200
ASFV Del MGF_360_4L ACGAGAAGAACGCGAAACCTTCTTAACACAGCTTACGCTTGTTAAAAATGTTTTGGAGGAGATATCTAAAACCGACCCTAATTTTAAAAATCTTTATGAC   66200

Consensus           TCCTGCTCTCGCTTGCTACAGATTATTGATTTTTATACCGATATTGTGCAAAAAAAGTATGGAGGCGAGGAGGACTGCGAGTGTACAAGGGTAGGCGGTG   66300
ASFV CN/SC/2019     TCCTGCTCTCGCTTGCTACAGATTATTGATTTTTATACCGATATTGTGCAAAAAAAGTATGGAGGCGAGGAGGACTGCGAGTGTACAAGGGTAGGCGGTG   66300
ASFV Del MGF_360_4L TCCTGCTCTCGCTTGCTACAGATTATTGATTTTTATACCGATATTGTGCAAAAAAAGTATGGAGGCGAGGAGGACTGCGAGTGTACAAGGGTAGGCGGTG   66300

Consensus           CTGCCCTAACAGTTGAAGAGCTTGGGCTCAGCAAGGCCGCGCGATCGCAGGTTGACCTCAACCAGGCAATTAACACCTTTATGTATTACTATTATGTGGC   66400
ASFV CN/SC/2019     CTGCCCTAACAGTTGAAGAGCTTGGGCTCAGCAAGGCCGCGCGATCGCAGGTTGACCTCAACCAGGCAATTAACACCTTTATGTATTACTATTATGTGGC   66400
ASFV Del MGF_360_4L CTGCCCTAACAGTTGAAGAGCTTGGGCTCAGCAAGGCCGCGCGATCGCAGGTTGACCTCAACCAGGCAATTAACACCTTTATGTATTACTATTATGTGGC   66400

Consensus           CCAGATTTACTCCAATTTAACGCATAACAAACAGGAGTTTCAATCCTACGAGGAAAACTATGCCACTATTCTCGGAGATGCTATTGCGGGACGCCTCATG   66500
ASFV CN/SC/2019     CCAGATTTACTCCAATTTAACGCATAACAAACAGGAGTTTCAATCCTACGAGGAAAACTATGCCACTATTCTCGGAGATGCTATTGCGGGACGCCTCATG   66500
ASFV Del MGF_360_4L CCAGATTTACTCCAATTTAACGCATAACAAACAGGAGTTTCAATCCTACGAGGAAAACTATGCCACTATTCTCGGAGATGCTATTGCGGGACGCCTCATG   66500

Consensus           CAGTTGGATACGGAAAAAAATGCGCGCATTAATTCTCCGGCTGTAGATCTTGCCAGAGGACACGTGGGCCCAAATCCTGGAGGTGCCCAGGAAGTAGACT   66600
ASFV CN/SC/2019     CAGTTGGATACGGAAAAAAATGCGCGCATTAATTCTCCGGCTGTAGATCTTGCCAGAGGACACGTGGGCCCAAATCCTGGAGGTGCCCAGGAAGTAGACT   66600
ASFV Del MGF_360_4L CAGTTGGATACGGAAAAAAATGCGCGCATTAATTCTCCGGCTGTAGATCTTGCCAGAGGACACGTGGGCCCAAATCCTGGAGGTGCCCAGGAAGTAGACT   66600

Consensus           GGAAGGCAACCGTAAGCGCCATCGAGCTGGAGTATGATGTAAAACGCCGATTCTATCGAGCTCTGGAAGGGCTAGATCTTTATCTTAAAAACATTACCAA   66700
ASFV CN/SC/2019     GGAAGGCAACCGTAAGCGCCATCGAGCTGGAGTATGATGTAAAACGCCGATTCTATCGAGCTCTGGAAGGGCTAGATCTTTATCTTAAAAACATTACCAA   66700
ASFV Del MGF_360_4L GGAAGGCAACCGTAAGCGCCATCGAGCTGGAGTATGATGTAAAACGCCGATTCTATCGAGCTCTGGAAGGGCTAGATCTTTATCTTAAAAACATTACCAA   66700

Consensus           AACGTTTGTAAACAACATAGATTCTATTCAAACAGTCCAACAGATGCTGGATGGCGTGCGCATTATAGGACGATGGTTCACCGAGACAACAGGGGACACG   66800
ASFV CN/SC/2019     AACGTTTGTAAACAACATAGATTCTATTCAAACAGTCCAACAGATGCTGGATGGCGTGCGCATTATAGGACGATGGTTCACCGAGACAACAGGGGACACG   66800
ASFV Del MGF_360_4L AACGTTTGTAAACAACATAGATTCTATTCAAACAGTCCAACAGATGCTGGATGGCGTGCGCATTATAGGACGATGGTTCACCGAGACAACAGGGGACACG   66800

Consensus           CTTGCACAAGTCTTTGAAAGTTTTCCCACCTCCACAGGCAACGACTCCAACGTCTTTACGGATAATGCTCCTGCGGGCCACTACTACGAAAAAGTTGCGG   66900
ASFV CN/SC/2019     CTTGCACAAGTCTTTGAAAGTTTTCCCACCTCCACAGGCAACGACTCCAACGTCTTTACGGATAATGCTCCTGCGGGCCACTACTACGAAAAAGTTGCGG   66900
ASFV Del MGF_360_4L CTTGCACAAGTCTTTGAAAGTTTTCCCACCTCCACAGGCAACGACTCCAACGTCTTTACGGATAATGCTCCTGCGGGCCACTACTACGAAAAAGTTGCGG   66900

Consensus           CTGAAATCCAACAAGGCCGAAGCGTTGGTACCCTCCGTCCCGTCAGAGCAAGCCAGGCTAAAAACATTCGCGACCTTATCGGGCGCTCTCTTTCTAACTT   67000
ASFV CN/SC/2019     CTGAAATCCAACAAGGCCGAAGCGTTGGTACCCTCCGTCCCGTCAGAGCAAGCCAGGCTAAAAACATTCGCGACCTTATCGGGCGCTCTCTTTCTAACTT   67000
ASFV Del MGF_360_4L CTGAAATCCAACAAGGCCGAAGCGTTGGTACCCTCCGTCCCGTCAGAGCAAGCCAGGCTAAAAACATTCGCGACCTTATCGGGCGCTCTCTTTCTAACTT   67000

Consensus           TCAGGCGCTTAAAAATATCATCAATGCCTTTGCCCGGATTGGGGACATGCTTGGGGGAGAGGAGCTGCGGCAAATGGTGCCCATGTCGCCCCTGCAAATC   67100
ASFV CN/SC/2019     TCAGGCGCTTAAAAATATCATCAATGCCTTTGCCCGGATTGGGGACATGCTTGGGGGAGAGGAGCTGCGGCAAATGGTGCCCATGTCGCCCCTGCAAATC   67100
ASFV Del MGF_360_4L TCAGGCGCTTAAAAATATCATCAATGCCTTTGCCCGGATTGGGGACATGCTTGGGGGAGAGGAGCTGCGGCAAATGGTGCCCATGTCGCCCCTGCAAATC   67100

Consensus           TATAAAACCTTGCTTGAATATCTTCAACATTCTGCGCTTTCCGTGGGACTTAAAAATCTAAATCAATCAGAAATTGGAGGACAAAGGATGGCGCTTGCAC   67200
ASFV CN/SC/2019     TATAAAACCTTGCTTGAATATCTTCAACATTCTGCGCTTTCCGTGGGACTTAAAAATCTAAATCAATCAGAAATTGGAGGACAAAGGATGGCGCTTGCAC   67200
ASFV Del MGF_360_4L TATAAAACCTTGCTTGAATATCTTCAACATTCTGCGCTTTCCGTGGGACTTAAAAATCTAAATCAATCAGAAATTGGAGGACAAAGGATGGCGCTTGCAC   67200

Consensus           AGACTGCCGAGGAAGCGGCTCAGCGGGTCTACCTCTCTACTGTGAGAGTTAACGACGCCCTATCAACCCGCTGGGAAACCGAGGACGTCTTCTTCACCTT   67300
ASFV CN/SC/2019     AGACTGCCGAGGAAGCGGCTCAGCGGGTCTACCTCTCTACTGTGAGAGTTAACGACGCCCTATCAACCCGCTGGGAAACCGAGGACGTCTTCTTCACCTT   67300
ASFV Del MGF_360_4L AGACTGCCGAGGAAGCGGCTCAGCGGGTCTACCTCTCTACTGTGAGAGTTAACGACGCCCTATCAACCCGCTGGGAAACCGAGGACGTCTTCTTCACCTT   67300

Consensus           CATGCTGAAAAGTATGGCCGCCAAGATTTTTATTGTATTAGGGATTTACGACATGTTTGAACGGCCTGAGCCCGTGTACAAACTTATACCCACGCGTATG   67400
ASFV CN/SC/2019     CATGCTGAAAAGTATGGCCGCCAAGATTTTTATTGTATTAGGGATTTACGACATGTTTGAACGGCCTGAGCCCGTGTACAAACTTATACCCACGCGTATG   67400
ASFV Del MGF_360_4L CATGCTGAAAAGTATGGCCGCCAAGATTTTTATTGTATTAGGGATTTACGACATGTTTGAACGGCCTGAGCCCGTGTACAAACTTATACCCACGCGTATG   67400

Consensus           ATATTGGGGGGTGCCGATGAGCTAGAGCCCGAGGTAATTCCCGAGGCAGCAGAGCTTTACTTCCGCCTTCCCCGCCTCGCCGAATTTTATCAAAAGTTGT   67500
ASFV CN/SC/2019     ATATTGGGGGGTGCCGATGAGCTAGAGCCCGAGGTAATTCCCGAGGCAGCAGAGCTTTACTTCCGCCTTCCCCGCCTCGCCGAATTTTATCAAAAGTTGT   67500
ASFV Del MGF_360_4L ATATTGGGGGGTGCCGATGAGCTAGAGCCCGAGGTAATTCCCGAGGCAGCAGAGCTTTACTTCCGCCTTCCCCGCCTCGCCGAATTTTATCAAAAGTTGT   67500

Consensus           TTTCCTTTAGAGATGAAAATGTACAGATCTCGATGCTTCCTGAGCTGGAAGGAATCTTCTCAGGACTTATTCGCATTATCTTTATGCGTCCTATTGAGCT   67600
ASFV CN/SC/2019     TTTCCTTTAGAGATGAAAATGTACAGATCTCGATGCTTCCTGAGCTGGAAGGAATCTTCTCAGGACTTATTCGCATTATCTTTATGCGTCCTATTGAGCT   67600
ASFV Del MGF_360_4L TTTCCTTTAGAGATGAAAATGTACAGATCTCGATGCTTCCTGAGCTGGAAGGAATCTTCTCAGGACTTATTCGCATTATCTTTATGCGTCCTATTGAGCT   67600

Consensus           TATTAACATTGGTGACTACTCAGAAACCGAAATTCGTCAGCTTATCAAAGAAATAAACGTCATTTACCAACACTTTAACTTAGAGTATGGTGAACAAGAA   67700
ASFV CN/SC/2019     TATTAACATTGGTGACTACTCAGAAACCGAAATTCGTCAGCTTATCAAAGAAATAAACGTCATTTACCAACACTTTAACTTAGAGTATGGTGAACAAGAA   67700
ASFV Del MGF_360_4L TATTAACATTGGTGACTACTCAGAAACCGAAATTCGTCAGCTTATCAAAGAAATAAACGTCATTTACCAACACTTTAACTTAGAGTATGGTGAACAAGAA   67700

Consensus           GCAACCAAAAAAGCGCTTATCCATTTTGTAAATGAAATAAACCGCAGATTCGGTGTCATTACACGCACCGAATGGGAAAAATTTCAACGCATTGTTCAGG   67800
ASFV CN/SC/2019     GCAACCAAAAAAGCGCTTATCCATTTTGTAAATGAAATAAACCGCAGATTCGGTGTCATTACACGCACCGAATGGGAAAAATTTCAACGCATTGTTCAGG   67800
ASFV Del MGF_360_4L GCAACCAAAAAAGCGCTTATCCATTTTGTAAATGAAATAAACCGCAGATTCGGTGTCATTACACGCACCGAATGGGAAAAATTTCAACGCATTGTTCAGG   67800

Consensus           AAGCGCGAACTATGAATGATTTTGGAATGATGAATCAAACCAACTACTCCATTCTTCCTGATGAGGATGGCTATACACAATCCTCACAATTACTTCCCTC   67900
ASFV CN/SC/2019     AAGCGCGAACTATGAATGATTTTGGAATGATGAATCAAACCAACTACTCCATTCTTCCTGATGAGGATGGCTATACACAATCCTCACAATTACTTCCCTC   67900
ASFV Del MGF_360_4L AAGCGCGAACTATGAATGATTTTGGAATGATGAATCAAACCAACTACTCCATTCTTCCTGATGAGGATGGCTATACACAATCCTCACAATTACTTCCCTC   67900

Consensus           CGATAGGTTTATTAGTCCTTCAACCCAGCCTACCCCCAAGTGGCGCCCGGCACTATACAATATAGACTCTGTGGATGTCCAAACAGGAATGCTGCAGCCC   68000
ASFV CN/SC/2019     CGATAGGTTTATTAGTCCTTCAACCCAGCCTACCCCCAAGTGGCGCCCGGCACTATACAATATAGACTCTGTGGATGTCCAAACAGGAATGCTGCAGCCC   68000
ASFV Del MGF_360_4L CGATAGGTTTATTAGTCCTTCAACCCAGCCTACCCCCAAGTGGCGCCCGGCACTATACAATATAGACTCTGTGGATGTCCAAACAGGAATGCTGCAGCCC   68000

Consensus           AACTCCCAGTGGGATTTGGTACAAAAATTTAGGAAACAGCTTAGTGAGATGTTTGAAGATCCCAGTCTGCAACAAGAATTGGGCAAAATTTCCTACCAAG   68100
ASFV CN/SC/2019     AACTCCCAGTGGGATTTGGTACAAAAATTTAGGAAACAGCTTAGTGAGATGTTTGAAGATCCCAGTCTGCAACAAGAATTGGGCAAAATTTCCTACCAAG   68100
ASFV Del MGF_360_4L AACTCCCAGTGGGATTTGGTACAAAAATTTAGGAAACAGCTTAGTGAGATGTTTGAAGATCCCAGTCTGCAACAAGAATTGGGCAAAATTTCCTACCAAG   68100

Consensus           AACTCATTCGCCAGGCTATCAATGAACTCAAAAAGGAGCATACCGATAAAATTCAAATCGTTTCAAAACTTATTCAAGGCTCTGAGTCACTGGCAGATAC   68200
ASFV CN/SC/2019     AACTCATTCGCCAGGCTATCAATGAACTCAAAAAGGAGCATACCGATAAAATTCAAATCGTTTCAAAACTTATTCAAGGCTCTGAGTCACTGGCAGATAC   68200
ASFV Del MGF_360_4L AACTCATTCGCCAGGCTATCAATGAACTCAAAAAGGAGCATACCGATAAAATTCAAATCGTTTCAAAACTTATTCAAGGCTCTGAGTCACTGGCAGATAC   68200

Consensus           AGATGTTAACAAAATATTTCTGTTTCATGAAACCGTTATTACAGGTCTTAACTTATTGAGTGCTATTTACGTACTTCTTAATAACTTTCGTAATAACATT   68300
ASFV CN/SC/2019     AGATGTTAACAAAATATTTCTGTTTCATGAAACCGTTATTACAGGTCTTAACTTATTGAGTGCTATTTACGTACTTCTTAATAACTTTCGTAATAACATT   68300
ASFV Del MGF_360_4L AGATGTTAACAAAATATTTCTGTTTCATGAAACCGTTATTACAGGTCTTAACTTATTGAGTGCTATTTACGTACTTCTTAATAACTTTCGTAATAACATT   68300

Consensus           AAAGGTTTAGACCTAGATACGATTCAAAAAAGCATTATCGAATGGTTACGAGAGACACAAGCTGCCAACGTGAACCGCGCCAATCTTATTGACTGGCTCG   68400
ASFV CN/SC/2019     AAAGGTTTAGACCTAGATACGATTCAAAAAAGCATTATCGAATGGTTACGAGAGACACAAGCTGCCAACGTGAACCGCGCCAATCTTATTGACTGGCTCG   68400
ASFV Del MGF_360_4L AAAGGTTTAGACCTAGATACGATTCAAAAAAGCATTATCGAATGGTTACGAGAGACACAAGCTGCCAACGTGAACCGCGCCAATCTTATTGACTGGCTCG   68400

Consensus           GAAGAAAACACGGGGCCATCTCTGAGATTAGAAATCCAGGATTAGTCATTAAAGAAATCAATATGCGGCTTTCTATGGTGTACCCTGATCCCACTACCGA   68500
ASFV CN/SC/2019     GAAGAAAACACGGGGCCATCTCTGAGATTAGAAATCCAGGATTAGTCATTAAAGAAATCAATATGCGGCTTTCTATGGTGTACCCTGATCCCACTACCGA   68500
ASFV Del MGF_360_4L GAAGAAAACACGGGGCCATCTCTGAGATTAGAAATCCAGGATTAGTCATTAAAGAAATCAATATGCGGCTTTCTATGGTGTACCCTGATCCCACTACCGA   68500

Consensus           AGCGGCTGCAGCAGCCCAAGACCGAAATTTAACCACAGAAACTCTTTTTGCTTGGATTGTACCATATGTGGGTATTCCTGCTGGTGGAGGAGTTCGTCCG   68600
ASFV CN/SC/2019     AGCGGCTGCAGCAGCCCAAGACCGAAATTTAACCACAGAAACTCTTTTTGCTTGGATTGTACCATATGTGGGTATTCCTGCTGGTGGAGGAGTTCGTCCG   68600
ASFV Del MGF_360_4L AGCGGCTGCAGCAGCCCAAGACCGAAATTTAACCACAGAAACTCTTTTTGCTTGGATTGTACCATATGTGGGTATTCCTGCTGGTGGAGGAGTTCGTCCG   68600

Consensus           GAGCAAGAGTTGGCCGCAAGGTATTTAGTAGATAATCAGCGAATCATGCAGCTCCTGTTGACCAATATCTTCGAAATGACCTCCAGTTTTAACAAAATGG   68700
ASFV CN/SC/2019     GAGCAAGAGTTGGCCGCAAGGTATTTAGTAGATAATCAGCGAATCATGCAGCTCCTGTTGACCAATATCTTCGAAATGACCTCCAGTTTTAACAAAATGG   68700
ASFV Del MGF_360_4L GAGCAAGAGTTGGCCGCAAGGTATTTAGTAGATAATCAGCGAATCATGCAGCTCCTGTTGACCAATATCTTCGAAATGACCTCCAGTTTTAACAAAATGG   68700

Consensus           TTCAAGTTCGCTTCCCTGAAACCAGCACCGCTCAAGTGCATTTAGATTTTACAGGTCTTATTTCCTTAATTGATTCTTTGATGGCCGACACGAAGTATTT   68800
ASFV CN/SC/2019     TTCAAGTTCGCTTCCCTGAAACCAGCACCGCTCAAGTGCATTTAGATTTTACAGGTCTTATTTCCTTAATTGATTCTTTGATGGCCGACACGAAGTATTT   68800
ASFV Del MGF_360_4L TTCAAGTTCGCTTCCCTGAAACCAGCACCGCTCAAGTGCATTTAGATTTTACAGGTCTTATTTCCTTAATTGATTCTTTGATGGCCGACACGAAGTATTT   68800

Consensus           TCTTGATCTTCTACGCCCGCATATTGATAAAAACATTATTCAATACTATGAAAATAGATCTAATCCTGGCTCATTTTACTGGTTGGAAGAACATTTAATT   68900
ASFV CN/SC/2019     TCTTGATCTTCTACGCCCGCATATTGATAAAAACATTATTCAATACTATGAAAATAGATCTAATCCTGGCTCATTTTACTGGTTGGAAGAACATTTAATT   68900
ASFV Del MGF_360_4L TCTTGATCTTCTACGCCCGCATATTGATAAAAACATTATTCAATACTATGAAAATAGATCTAATCCTGGCTCATTTTACTGGTTGGAAGAACATTTAATT   68900

Consensus           GACAAACTTATTAAACCACCTACCGATGCCGGAGGAAGGCCGCTTCCTGGCGGTGAATTGGGCCTGGAGGGGGTTAACCAAATCATTAATAAAACCTACA   69000
ASFV CN/SC/2019     GACAAACTTATTAAACCACCTACCGATGCCGGAGGAAGGCCGCTTCCTGGCGGTGAATTGGGCCTGGAGGGGGTTAACCAAATCATTAATAAAACCTACA   69000
ASFV Del MGF_360_4L GACAAACTTATTAAACCACCTACCGATGCCGGAGGAAGGCCGCTTCCTGGCGGTGAATTGGGCCTGGAGGGGGTTAACCAAATCATTAATAAAACCTACA   69000

Consensus           CCTTGCTTACAAAGCCTTATAATGTACTGCAACTTCGAGGTGGGGCGCAAAGAAGGGACGCGGCTAATATTCAAATAAATAACAATCCCCAATCCTCTGA   69100
ASFV CN/SC/2019     CCTTGCTTACAAAGCCTTATAATGTACTGCAACTTCGAGGTGGGGCGCAAAGAAGGGACGCGGCTAATATTCAAATAAATAACAATCCCCAATCCTCTGA   69100
ASFV Del MGF_360_4L CCTTGCTTACAAAGCCTTATAATGTACTGCAACTTCGAGGTGGGGCGCAAAGAAGGGACGCGGCTAATATTCAAATAAATAACAATCCCCAATCCTCTGA   69100

Consensus           ACGCTTTGAACAATACGGAAGAGTATTCAGTAGACTCGTATTTTACGATGCTTTGGAGAATAACTCTGGACTTCGTGTAGAGCAGGTGGCACTAGGAGAC   69200
ASFV CN/SC/2019     ACGCTTTGAACAATACGGAAGAGTATTCAGTAGACTCGTATTTTACGATGCTTTGGAGAATAACTCTGGACTTCGTGTAGAGCAGGTGGCACTAGGAGAC   69200
ASFV Del MGF_360_4L ACGCTTTGAACAATACGGAAGAGTATTCAGTAGACTCGTATTTTACGATGCTTTGGAGAATAACTCTGGACTTCGTGTAGAGCAGGTGGCACTAGGAGAC   69200

Consensus           TTTAGACTCTCCAATCTTATTCGTACCAACAACGCCCAGGAGGAAAATACTCTTAGCTACTGGGACAACATAGCGCTCAGAACCTATGCCAATGTCAATG   69300
ASFV CN/SC/2019     TTTAGACTCTCCAATCTTATTCGTACCAACAACGCCCAGGAGGAAAATACTCTTAGCTACTGGGACAACATAGCGCTCAGAACCTATGCCAATGTCAATG   69300
ASFV Del MGF_360_4L TTTAGACTCTCCAATCTTATTCGTACCAACAACGCCCAGGAGGAAAATACTCTTAGCTACTGGGACAACATAGCGCTCAGAACCTATGCCAATGTCAATG   69300

Consensus           ATGCCGCAAACAACCTTCGACGTTATCGCCTATACGGATCAGACTATGGTATTCAAAATAATCGTAGTATGATGATGGTGTTTAACCAGCTCATAGCTTC   69400
ASFV CN/SC/2019     ATGCCGCAAACAACCTTCGACGTTATCGCCTATACGGATCAGACTATGGTATTCAAAATAATCGTAGTATGATGATGGTGTTTAACCAGCTCATAGCTTC   69400
ASFV Del MGF_360_4L ATGCCGCAAACAACCTTCGACGTTATCGCCTATACGGATCAGACTATGGTATTCAAAATAATCGTAGTATGATGATGGTGTTTAACCAGCTCATAGCTTC   69400

Consensus           ATATATTACCCGATTTTATGATGCTCCCAGCGGAAAAATATATCTAAATCTTATTAATGCATTCGCTAATGGGAACTTTAGCCAAGCAGTGATGGAGATG   69500
ASFV CN/SC/2019     ATATATTACCCGATTTTATGATGCTCCCAGCGGAAAAATATATCTAAATCTTATTAATGCATTCGCTAATGGGAACTTTAGCCAAGCAGTGATGGAGATG   69500
ASFV Del MGF_360_4L ATATATTACCCGATTTTATGATGCTCCCAGCGGAAAAATATATCTAAATCTTATTAATGCATTCGCTAATGGGAACTTTAGCCAAGCAGTGATGGAGATG   69500

Consensus           GGATATGCTCACCCTGACTTAGCACGCAATAACAACGTCTTTGGTCATAGAGGCGACCCCACAGAGCAGTCGGTGCTTCTTCTGTCTTTGGGACTTATAC   69600
ASFV CN/SC/2019     GGATATGCTCACCCTGACTTAGCACGCAATAACAACGTCTTTGGTCATAGAGGCGACCCCACAGAGCAGTCGGTGCTTCTTCTGTCTTTGGGACTTATAC   69600
ASFV Del MGF_360_4L GGATATGCTCACCCTGACTTAGCACGCAATAACAACGTCTTTGGTCATAGAGGCGACCCCACAGAGCAGTCGGTGCTTCTTCTGTCTTTGGGACTTATAC   69600

Consensus           TTCAGCGGCTTATTAAGGATACCAATCGCCAGGGCCTGAGTCAGCATCTTATTTCTACTTTAACAGAAATTCCCATTTACCTTAAAGAAAATTATAGAGC   69700
ASFV CN/SC/2019     TTCAGCGGCTTATTAAGGATACCAATCGCCAGGGCCTGAGTCAGCATCTTATTTCTACTTTAACAGAAATTCCCATTTACCTTAAAGAAAATTATAGAGC   69700
ASFV Del MGF_360_4L TTCAGCGGCTTATTAAGGATACCAATCGCCAGGGCCTGAGTCAGCATCTTATTTCTACTTTAACAGAAATTCCCATTTACCTTAAAGAAAATTATAGAGC   69700

Consensus           CAATCTTCCACTATTTAACAAAATGTTTAATATTCTTATTAGCCAGGGAGAGCTTCTAAAACAATTTATACAATACACAAATGTCCAACTAGCTCGCCCT   69800
ASFV CN/SC/2019     CAATCTTCCACTATTTAACAAAATGTTTAATATTCTTATTAGCCAGGGAGAGCTTCTAAAACAATTTATACAATACACAAATGTCCAACTAGCTCGCCCT   69800
ASFV Del MGF_360_4L CAATCTTCCACTATTTAACAAAATGTTTAATATTCTTATTAGCCAGGGAGAGCTTCTAAAACAATTTATACAATACACAAATGTCCAACTAGCTCGCCCT   69800

Consensus           AATCTGACGGCACTCTTGGGAGCCAATAATGATTCCGTTATTTATTATAATAATAACAATGTTCCTGCGACAGGACTATCCGTCGGTCAGGCGGCCCTGC   69900
ASFV CN/SC/2019     AATCTGACGGCACTCTTGGGAGCCAATAATGATTCCGTTATTTATTATAATAATAACAATGTTCCTGCGACAGGACTATCCGTCGGTCAGGCGGCCCTGC   69900
ASFV Del MGF_360_4L AATCTGACGGCACTCTTGGGAGCCAATAATGATTCCGTTATTTATTATAATAATAACAATGTTCCTGCGACAGGACTATCCGTCGGTCAGGCGGCCCTGC   69900

Consensus           GGGGAATTGGCGGCGTATTTCGTCCCAATGTTACGCTTATGCCCCTAGGAGACGCACAAAATAATACGAGCGATGTTGTGCGAAAGCGACTGGTCGCAGT   70000
ASFV CN/SC/2019     GGGGAATTGGCGGCGTATTTCGTCCCAATGTTACGCTTATGCCCCTAGGAGACGCACAAAATAATACGAGCGATGTTGTGCGAAAGCGACTGGTCGCAGT   70000
ASFV Del MGF_360_4L GGGGAATTGGCGGCGTATTTCGTCCCAATGTTACGCTTATGCCCCTAGGAGACGCACAAAATAATACGAGCGATGTTGTGCGAAAGCGACTGGTCGCAGT   70000

Consensus           GATCGACGGGATCATTAGAGGCTCTCACACTCTGGCAGATTCTGCCATGGAGGTCCTGCACGAGCTTACCGATCATCCCATCTATCTTGAAACAGAAGAA   70100
ASFV CN/SC/2019     GATCGACGGGATCATTAGAGGCTCTCACACTCTGGCAGATTCTGCCATGGAGGTCCTGCACGAGCTTACCGATCATCCCATCTATCTTGAAACAGAAGAA   70100
ASFV Del MGF_360_4L GATCGACGGGATCATTAGAGGCTCTCACACTCTGGCAGATTCTGCCATGGAGGTCCTGCACGAGCTTACCGATCATCCCATCTATCTTGAAACAGAAGAA   70100

Consensus           CACTTCATTCAAAACTATATGTCCCGGTACAATAAGGAGCCTCTTATGCCATTTTCACTTTCGCTCTATTATTTACATGACCTAAGAATAGAAAATAATG   70200
ASFV CN/SC/2019     CACTTCATTCAAAACTATATGTCCCGGTACAATAAGGAGCCTCTTATGCCATTTTCACTTTCGCTCTATTATTTACATGACCTAAGAATAGAAAATAATG   70200
ASFV Del MGF_360_4L CACTTCATTCAAAACTATATGTCCCGGTACAATAAGGAGCCTCTTATGCCATTTTCACTTTCGCTCTATTATTTACATGACCTAAGAATAGAAAATAATG   70200

Consensus           AGGTATATGATCCTCTTCTTTACCCGAACCTTGAAAGCGGCTCCCCCGAGTTTAAACTACTATACGGCACAAGAAAATTACTGGGAAATGATCCGGTACA   70300
ASFV CN/SC/2019     AGGTATATGATCCTCTTCTTTACCCGAACCTTGAAAGCGGCTCCCCCGAGTTTAAACTACTATACGGCACAAGAAAATTACTGGGAAATGATCCGGTACA   70300
ASFV Del MGF_360_4L AGGTATATGATCCTCTTCTTTACCCGAACCTTGAAAGCGGCTCCCCCGAGTTTAAACTACTATACGGCACAAGAAAATTACTGGGAAATGATCCGGTACA   70300

Consensus           GCTCTCAGATATGCCCGGAGTACAGCTTATCATGAAAAACTATAATGAAACGGTAGTTGCTCGCGAACAAATTACTCCCACGCGATTTGAACACTTTTAT   70400
ASFV CN/SC/2019     GCTCTCAGATATGCCCGGAGTACAGCTTATCATGAAAAACTATAATGAAACGGTAGTTGCTCGCGAACAAATTACTCCCACGCGATTTGAACACTTTTAT   70400
ASFV Del MGF_360_4L GCTCTCAGATATGCCCGGAGTACAGCTTATCATGAAAAACTATAATGAAACGGTAGTTGCTCGCGAACAAATTACTCCCACGCGATTTGAACACTTTTAT   70400

Consensus           ACCCACGCCATTCAGGCTCTCCGATTTATCATAAATATCCGTAGTTTTAAAACAGTGATGATGTACAATGAAAATACTTTTGGTGGAGTTAATCTTATTA   70500
ASFV CN/SC/2019     ACCCACGCCATTCAGGCTCTCCGATTTATCATAAATATCCGTAGTTTTAAAACAGTGATGATGTACAATGAAAATACTTTTGGTGGAGTTAATCTTATTA   70500
ASFV Del MGF_360_4L ACCCACGCCATTCAGGCTCTCCGATTTATCATAAATATCCGTAGTTTTAAAACAGTGATGATGTACAATGAAAATACTTTTGGTGGAGTTAATCTTATTA   70500

Consensus           GCGAGAACAGAGACGATAAACCCATTATAACAGCGGGAATAGGGATGAATGCAGTGTATTCGCTTCGTAAAACATTGCAAGACGTAATTTCCTTCGTGGA   70600
ASFV CN/SC/2019     GCGAGAACAGAGACGATAAACCCATTATAACAGCGGGAATAGGGATGAATGCAGTGTATTCGCTTCGTAAAACATTGCAAGACGTAATTTCCTTCGTGGA   70600
ASFV Del MGF_360_4L GCGAGAACAGAGACGATAAACCCATTATAACAGCGGGAATAGGGATGAATGCAGTGTATTCGCTTCGTAAAACATTGCAAGACGTAATTTCCTTCGTGGA   70600

Consensus           AAGCTCTTACCAAGAGGAGCAAATCAATCATATTCACAAAATAGTGTCGCCGAAAGGTCAAACACGCACTCTTGGCTCTAATAGAGAGCGCGAGCGCATA   70700
ASFV CN/SC/2019     AAGCTCTTACCAAGAGGAGCAAATCAATCATATTCACAAAATAGTGTCGCCGAAAGGTCAAACACGCACTCTTGGCTCTAATAGAGAGCGCGAGCGCATA   70700
ASFV Del MGF_360_4L AAGCTCTTACCAAGAGGAGCAAATCAATCATATTCACAAAATAGTGTCGCCGAAAGGTCAAACACGCACTCTTGGCTCTAATAGAGAGCGCGAGCGCATA   70700

Consensus           TTTAACTTGTTTGATATGAATATTATACCTATCAATGTAAATGCGCTGATGCGATCTATACCACTTGCCAATATTTACAACTATGACTATAGTTTTGAAG   70800
ASFV CN/SC/2019     TTTAACTTGTTTGATATGAATATTATACCTATCAATGTAAATGCGCTGATGCGATCTATACCACTTGCCAATATTTACAACTATGACTATAGTTTTGAAG   70800
ASFV Del MGF_360_4L TTTAACTTGTTTGATATGAATATTATACCTATCAATGTAAATGCGCTGATGCGATCTATACCACTTGCCAATATTTACAACTATGACTATAGTTTTGAAG   70800

Consensus           AAATTGCTTGTCTTATGTACGGCATTTCGGCTGAAAAAGTACGATCTCTGGACACCACGGCTCCTCAACCAGATGTTGCAGAGGTATTAAACATTCCGAA   70900
ASFV CN/SC/2019     AAATTGCTTGTCTTATGTACGGCATTTCGGCTGAAAAAGTACGATCTCTGGACACCACGGCTCCTCAACCAGATGTTGCAGAGGTATTAAACATTCCGAA   70900
ASFV Del MGF_360_4L AAATTGCTTGTCTTATGTACGGCATTTCGGCTGAAAAAGTACGATCTCTGGACACCACGGCTCCTCAACCAGATGTTGCAGAGGTATTAAACATTCCGAA   70900

Consensus           TCGTCCCCCCATAAATACTCGAGAATTTATGCTAAAACTTCTTATAAACCCCTATGTCTCGGTCTCTATTACTCAATATGGGAATGAGTTACTATCCAAA   71000
ASFV CN/SC/2019     TCGTCCCCCCATAAATACTCGAGAATTTATGCTAAAACTTCTTATAAACCCCTATGTCTCGGTCTCTATTACTCAATATGGGAATGAGTTACTATCCAAA   71000
ASFV Del MGF_360_4L TCGTCCCCCCATAAATACTCGAGAATTTATGCTAAAACTTCTTATAAACCCCTATGTCTCGGTCTCTATTACTCAATATGGGAATGAGTTACTATCCAAA   71000

Consensus           GGCAACGCCGGATACATGTCACGCATCTTTAGAGGGGACAACGCGCTAAATATGGGCCGCCCTAAATTTCTTTCTGACCAAATTTTCAATAAAGTGCTAT   71100
ASFV CN/SC/2019     GGCAACGCCGGATACATGTCACGCATCTTTAGAGGGGACAACGCGCTAAATATGGGCCGCCCTAAATTTCTTTCTGACCAAATTTTCAATAAAGTGCTAT   71100
ASFV Del MGF_360_4L GGCAACGCCGGATACATGTCACGCATCTTTAGAGGGGACAACGCGCTAAATATGGGCCGCCCTAAATTTCTTTCTGACCAAATTTTCAATAAAGTGCTAT   71100

Consensus           TTGGAAGCCTTTATCCTACACAATTTGATTATGACGAGGCAGGTCCTAGTTTGGCCGCAGGTATTCAACGTGGACGTGAGCGGTGGGGCCATCCCATGTC   71200
ASFV CN/SC/2019     TTGGAAGCCTTTATCCTACACAATTTGATTATGACGAGGCAGGTCCTAGTTTGGCCGCAGGTATTCAACGTGGACGTGAGCGGTGGGGCCATCCCATGTC   71200
ASFV Del MGF_360_4L TTGGAAGCCTTTATCCTACACAATTTGATTATGACGAGGCAGGTCCTAGTTTGGCCGCAGGTATTCAACGTGGACGTGAGCGGTGGGGCCATCCCATGTC   71200

Consensus           AATATACATAAACCAGGCCTTACATGAAATTGTGCGTACTATACGATTGGCTGAAACAGTTCGAGGTTTAAGAAATGTTATTGATAGAAACCAAATTATA   71300
ASFV CN/SC/2019     AATATACATAAACCAGGCCTTACATGAAATTGTGCGTACTATACGATTGGCTGAAACAGTTCGAGGTTTAAGAAATGTTATTGATAGAAACCAAATTATA   71300
ASFV Del MGF_360_4L AATATACATAAACCAGGCCTTACATGAAATTGTGCGTACTATACGATTGGCTGAAACAGTTCGAGGTTTAAGAAATGTTATTGATAGAAACCAAATTATA   71300

Consensus           GGCGAGTTAAATGCATTTAGGACTCAGCTTGAAGATACACGAAGAGAAGTGAATAATCTAATACAAACACCTGAAATTCAAAACAATCCAACCCCTGAGA   71400
ASFV CN/SC/2019     GGCGAGTTAAATGCATTTAGGACTCAGCTTGAAGATACACGAAGAGAAGTGAATAATCTAATACAAACACCTGAAATTCAAAACAATCCAACCCCTGAGA   71400
ASFV Del MGF_360_4L GGCGAGTTAAATGCATTTAGGACTCAGCTTGAAGATACACGAAGAGAAGTGAATAATCTAATACAAACACCTGAAATTCAAAACAATCCAACCCCTGAGA   71400

Consensus           TCATCGCTGCCATTCAAAACTGGGTACAACAATATCGAGGTCAAATAACCAATTTAATCGATCTTATAGGAAATGCCGGGCAAGCCAATTCGATGATAAA   71500
ASFV CN/SC/2019     TCATCGCTGCCATTCAAAACTGGGTACAACAATATCGAGGTCAAATAACCAATTTAATCGATCTTATAGGAAATGCCGGGCAAGCCAATTCGATGATAAA   71500
ASFV Del MGF_360_4L TCATCGCTGCCATTCAAAACTGGGTACAACAATATCGAGGTCAAATAACCAATTTAATCGATCTTATAGGAAATGCCGGGCAAGCCAATTCGATGATAAA   71500

Consensus           TTTAATACAAAATATTACGCCCCAAACAGCCGGTGCACAATTAACCGCTTTATTCAACATACGTGGATTACCTGCCCCGCCTCCCCGTCAAGCATTACAA   71600
ASFV CN/SC/2019     TTTAATACAAAATATTACGCCCCAAACAGCCGGTGCACAATTAACCGCTTTATTCAACATACGTGGATTACCTGCCCCGCCTCCCCGTCAAGCATTACAA   71600
ASFV Del MGF_360_4L TTTAATACAAAATATTACGCCCCAAACAGCCGGTGCACAATTAACCGCTTTATTCAACATACGTGGATTACCTGCCCCGCCTCCCCGTCAAGCATTACAA   71600

Consensus           AATGATATTGAAGCAATGCAATGGTTTATGACAATGGTTATAAACCATCCACCTGTTTTAATAGCACCCTTCATGCTACTCGTAAATAACCTTAAGGAAT   71700
ASFV CN/SC/2019     AATGATATTGAAGCAATGCAATGGTTTATGACAATGGTTATAAACCATCCACCTGTTTTAATAGCACCCTTCATGCTACTCGTAAATAACCTTAAGGAAT   71700
ASFV Del MGF_360_4L AATGATATTGAAGCAATGCAATGGTTTATGACAATGGTTATAAACCATCCACCTGTTTTAATAGCACCCTTCATGCTACTCGTAAATAACCTTAAGGAAT   71700

Consensus           TTTTAAATACGCTAGAACGATATGTTTATAAAACTCCACGATGGTTGGGTCCCGGTACAGCCCGAATTGCACAACCGCCAGTTGGAATGGCACCAGGTAT   71800
ASFV CN/SC/2019     TTTTAAATACGCTAGAACGATATGTTTATAAAACTCCACGATGGTTGGGTCCCGGTACAGCCCGAATTGCACAACCGCCAGTTGGAATGGCACCAGGTAT   71800
ASFV Del MGF_360_4L TTTTAAATACGCTAGAACGATATGTTTATAAAACTCCACGATGGTTGGGTCCCGGTACAGCCCGAATTGCACAACCGCCAGTTGGAATGGCACCAGGTAT   71800

Consensus           TAATATGCGACATCATACCTCATATACAGAAAATAGTGTGCTGACCTATATCACGGAACAAAATCGGGAAGAAGGACCCTGGTCCATCGTTAAACAAGTG   71900
ASFV CN/SC/2019     TAATATGCGACATCATACCTCATATACAGAAAATAGTGTGCTGACCTATATCACGGAACAAAATCGGGAAGAAGGACCCTGGTCCATCGTTAAACAAGTG   71900
ASFV Del MGF_360_4L TAATATGCGACATCATACCTCATATACAGAAAATAGTGTGCTGACCTATATCACGGAACAAAATCGGGAAGAAGGACCCTGGTCCATCGTTAAACAAGTG   71900

Consensus           GGAGTTGGAATACAAAAGCCCACCTTAGTACAAATTGGAAAGGATCGCTTTGACACTCGCCTCATACGCAATCTAATATTTATTACAAATATACAGCGAC   72000
ASFV CN/SC/2019     GGAGTTGGAATACAAAAGCCCACCTTAGTACAAATTGGAAAGGATCGCTTTGACACTCGCCTCATACGCAATCTAATATTTATTACAAATATACAGCGAC   72000
ASFV Del MGF_360_4L GGAGTTGGAATACAAAAGCCCACCTTAGTACAAATTGGAAAGGATCGCTTTGACACTCGCCTCATACGCAATCTAATATTTATTACAAATATACAGCGAC   72000

Consensus           TATTACGACTGCGTCTAAACCTAGAACTCTCGCAGTTCAGAAATGTGCTTGTCAGTCCTGACCACATTATAAACCCCAGCATTACAGAGTATGGGTTCTC   72100
ASFV CN/SC/2019     TATTACGACTGCGTCTAAACCTAGAACTCTCGCAGTTCAGAAATGTGCTTGTCAGTCCTGACCACATTATAAACCCCAGCATTACAGAGTATGGGTTCTC   72100
ASFV Del MGF_360_4L TATTACGACTGCGTCTAAACCTAGAACTCTCGCAGTTCAGAAATGTGCTTGTCAGTCCTGACCACATTATAAACCCCAGCATTACAGAGTATGGGTTCTC   72100

Consensus           CATCACAGGACCCAGTGAGACCTTCTCAGATAAACAGTATGATAGTGATATTCGGATTTTATAAATTCTCATTTACCGTATAACAAAATGTCTTTGAGTA   72200
ASFV CN/SC/2019     CATCACAGGACCCAGTGAGACCTTCTCAGATAAACAGTATGATAGTGATATTCGGATTTTATAAATTCTCATTTACCGTATAACAAAATGTCTTTGAGTA   72200
ASFV Del MGF_360_4L CATCACAGGACCCAGTGAGACCTTCTCAGATAAACAGTATGATAGTGATATTCGGATTTTATAAATTCTCATTTACCGTATAACAAAATGTCTTTGAGTA   72200

Consensus           GAAGACTATTCAACATGGTTCTTCATTCGAATTATAAAAAATAAAAAAAAACGTTACTTATATAACAAAATGCCCTCGACTGGGACACTGGTTATCATAT   72300
ASFV CN/SC/2019     GAAGACTATTCAACATGGTTCTTCATTCGAATTATAAAAAATAAAAAAAAACGTTACTTATATAACAAAATGCCCTCGACTGGGACACTGGTTATCATAT   72300
ASFV Del MGF_360_4L GAAGACTATTCAACATGGTTCTTCATTCGAATTATAAAAAATAAAAAAAAACGTTACTTATATAACAAAATGCCCTCGACTGGGACACTGGTTATCATAT   72300

Consensus           TTGCGATAGTCCTTATTCTTTGTATTATGCTTCTATTTTTTTATAAAACGGTTGAAGCGGGAAAGTCGGGTGTACTTCCTCCACCCATTCCTCCACCCAC   72400
ASFV CN/SC/2019     TTGCGATAGTCCTTATTCTTTGTATTATGCTTCTATTTTTTTATAAAACGGTTGAAGCGGGAAAGTCGGGTGTACTTCCTCCACCCATTCCTCCACCCAC   72400
ASFV Del MGF_360_4L TTGCGATAGTCCTTATTCTTTGTATTATGCTTCTATTTTTTTATAAAACGGTTGAAGCGGGAAAGTCGGGTGTACTTCCTCCACCCATTCCTCCACCCAC   72400

Consensus           GCCTCCTCCCAAAAAAAAATATGACCACAATGAGTATATGGAGAAAACAGATCTAGAACCCGAGGTGAAAAAAAATCATAGAAAATGGGCAAACGAGGCC   72500
ASFV CN/SC/2019     GCCTCCTCCCAAAAAAAAATATGACCACAATGAGTATATGGAGAAAACAGATCTAGAACCCGAGGTGAAAAAAAATCATAGAAAATGGGCAAACGAGGCC   72500
ASFV Del MGF_360_4L GCCTCCTCCCAAAAAAAAATATGACCACAATGAGTATATGGAGAAAACAGATCTAGAACCCGAGGTGAAAAAAAATCATAGAAAATGGGCAAACGAGGCC   72500

Consensus           GAACACCTTATTTCTTCATCCGTGAAAGGGTTAGAAAATCTTGATGAAACCGCTTTTTTGGCGAATCATAAGGGCCATGGGTTTAGAACCTTTGACCATG   72600
ASFV CN/SC/2019     GAACACCTTATTTCTTCATCCGTGAAAGGGTTAGAAAATCTTGATGAAACCGCTTTTTTGGCGAATCATAAGGGCCATGGGTTTAGAACCTTTGACCATG   72600
ASFV Del MGF_360_4L GAACACCTTATTTCTTCATCCGTGAAAGGGTTAGAAAATCTTGATGAAACCGCTTTTTTGGCGAATCATAAGGGCCATGGGTTTAGAACCTTTGACCATG   72600

Consensus           CGAAGTCCTTGTTTAAAGAGTTTCTTAAGAAGTATTAGGAAATAAAGTCGTAGCAAGATGGTTTAATACTGCCACATTCTTCCTCTATAGCCTGCTGAAT   72700
ASFV CN/SC/2019     CGAAGTCCTTGTTTAAAGAGTTTCTTAAGAAGTATTAGGAAATAAAGTCGTAGCAAGATGGTTTAATACTGCCACATTCTTCCTCTATAGCCTGCTGAAT   72700
ASFV Del MGF_360_4L CGAAGTCCTTGTTTAAAGAGTTTCTTAAGAAGTATTAGGAAATAAAGTCGTAGCAAGATGGTTTAATACTGCCACATTCTTCCTCTATAGCCTGCTGAAT   72700

Consensus           GAATGTTCTAGACGGCGATTCATTGTTATATGAATCCAAAAAAGCTTGCAGATGTTTTTTTGCCACATGAATTCCAGCCAAAATAAGCCACGTTTTATTC   72800
ASFV CN/SC/2019     GAATGTTCTAGACGGCGATTCATTGTTATATGAATCCAAAAAAGCTTGCAGATGTTTTTTTGCCACATGAATTCCAGCCAAAATAAGCCACGTTTTATTC   72800
ASFV Del MGF_360_4L GAATGTTCTAGACGGCGATTCATTGTTATATGAATCCAAAAAAGCTTGCAGATGTTTTTTTGCCACATGAATTCCAGCCAAAATAAGCCACGTTTTATTC   72800

Consensus           AGCTTTAATAGCAGTTCTACATGAGTACTGGAAAACTCGAACGTCAACATCTGTTTCGTCTGAAACGTGGCAATTTTGTAATTTATATTGTTAATGATAT   72900
ASFV CN/SC/2019     AGCTTTAATAGCAGTTCTACATGAGTACTGGAAAACTCGAACGTCAACATCTGTTTCGTCTGAAACGTGGCAATTTTGTAATTTATATTGTTAATGATAT   72900
ASFV Del MGF_360_4L AGCTTTAATAGCAGTTCTACATGAGTACTGGAAAACTCGAACGTCAACATCTGTTTCGTCTGAAACGTGGCAATTTTGTAATTTATATTGTTAATGATAT   72900

Consensus           AGGTGAGAAGATCGTGTATTGCATCCCCCTTATTGTATAAGGCTTGTACAATTTTTTTTTCTTCCGTAATCAGCTGCGTAAATATAGCCCGCATCAGCGC   73000
ASFV CN/SC/2019     AGGTGAGAAGATCGTGTATTGCATCCCCCTTATTGTATAAGGCTTGTACAATTTTTTTTTCTTCCGTAATCAGCTGCGTAAATATAGCCCGCATCAGCGC   73000
ASFV Del MGF_360_4L AGGTGAGAAGATCGTGTATTGCATCCCCCTTATTGTATAAGGCTTGTACAATTTTTTTTTCTTCCGTAATCAGCTGCGTAAATATAGCCCGCATCAGCGC   73000

Consensus           ATTGCCGGCTGGATTACCAGCGGGCTTACCAGCTCGATTACTAGCCGTAGCATGCTGTTCAACCATTTTTTTCATAGAATGGTTTACTTTTTGTTCTCCA   73100
ASFV CN/SC/2019     ATTGCCGGCTGGATTACCAGCGGGCTTACCAGCTCGATTACTAGCCGTAGCATGCTGTTCAACCATTTTTTTCATAGAATGGTTTACTTTTTGTTCTCCA   73100
ASFV Del MGF_360_4L ATTGCCGGCTGGATTACCAGCGGGCTTACCAGCTCGATTACTAGCCGTAGCATGCTGTTCAACCATTTTTTTCATAGAATGGTTTACTTTTTGTTCTCCA   73100

Consensus           TCAAAGTATTGTATCATAAACTGAGTGCTTTGAATAAAGCTTTCGATGGGGTTTGTGGTGTTGTTAAAAAATTCCTTATAAAGGTCGGCAAAGATGCCTA   73200
ASFV CN/SC/2019     TCAAAGTATTGTATCATAAACTGAGTGCTTTGAATAAAGCTTTCGATGGGGTTTGTGGTGTTGTTAAAAAATTCCTTATAAAGGTCGGCAAAGATGCCTA   73200
ASFV Del MGF_360_4L TCAAAGTATTGTATCATAAACTGAGTGCTTTGAATAAAGCTTTCGATGGGGTTTGTGGTGTTGTTAAAAAATTCCTTATAAAGGTCGGCAAAGATGCCTA   73200

Consensus           TTTTTTTTTTAATTTCTTGGTGAATGTATTTGTAGCACTGTCGATGAACATTGCCTTGCTTAATGACAGACTTGTCTTTAGGGTGAATGGATTGCACGAA   73300
ASFV CN/SC/2019     TTTTTTTTTTAATTTCTTGGTGAATGTATTTGTAGCACTGTCGATGAACATTGCCTTGCTTAATGACAGACTTGTCTTTAGGGTGAATGGATTGCACGAA   73300
ASFV Del MGF_360_4L TTTTTTTTTTAATTTCTTGGTGAATGTATTTGTAGCACTGTCGATGAACATTGCCTTGCTTAATGACAGACTTGTCTTTAGGGTGAATGGATTGCACGAA   73300

Consensus           TTTTTGTAGGTAGGATTTAGCTCGGCGCTGAGCGTATTCATCCTTATTGCTGACGTTGTCAGGGGGTTGAAATTCTTCATTTTCATTAATGAATCTCGCG   73400
ASFV CN/SC/2019     TTTTTGTAGGTAGGATTTAGCTCGGCGCTGAGCGTATTCATCCTTATTGCTGACGTTGTCAGGGGGTTGAAATTCTTCATTTTCATTAATGAATCTCGCG   73400
ASFV Del MGF_360_4L TTTTTGTAGGTAGGATTTAGCTCGGCGCTGAGCGTATTCATCCTTATTGCTGACGTTGTCAGGGGGTTGAAATTCTTCATTTTCATTAATGAATCTCGCG   73400

Consensus           CACAAGCCTAGAACATAGTTGTTGATATAAAACAATATATCAATAGGAAGATTTTTAGCCTTTGCTTCAGAGACGTATTCCATCTTGTCCCCCTTTCTGG   73500
ASFV CN/SC/2019     CACAAGCCTAGAACATAGTTGTTGATATAAAACAATATATCAATAGGAAGATTTTTAGCCTTTGCTTCAGAGACGTATTCCATCTTGTCCCCCTTTCTGG   73500
ASFV Del MGF_360_4L CACAAGCCTAGAACATAGTTGTTGATATAAAACAATATATCAATAGGAAGATTTTTAGCCTTTGCTTCAGAGACGTATTCCATCTTGTCCCCCTTTCTGG   73500

Consensus           AGGAATCTGTGCGGTGGCCCTGGATATCAAACTGTACCTGTTTTTCCACGATAACGTAGGAGAAGCGTTCTCCCGGCTCGGGCTCAGCAAATTGCGATGC   73600
ASFV CN/SC/2019     AGGAATCTGTGCGGTGGCCCTGGATATCAAACTGTACCTGTTTTTCCACGATAACGTAGGAGAAGCGTTCTCCCGGCTCGGGCTCAGCAAATTGCGATGC   73600
ASFV Del MGF_360_4L AGGAATCTGTGCGGTGGCCCTGGATATCAAACTGTACCTGTTTTTCCACGATAACGTAGGAGAAGCGTTCTCCCGGCTCGGGCTCAGCAAATTGCGATGC   73600

Consensus           TGCAGCGCCGTGTTTTTTTAGTTGCTCACGCCGAGCGTGCATGCGAGACATAAAGATTTGGACTGCTTTGTTGTCTTTGTCCGGTCTCCACGCATCTGTT   73700
ASFV CN/SC/2019     TGCAGCGCCGTGTTTTTTTAGTTGCTCACGCCGAGCGTGCATGCGAGACATAAAGATTTGGACTGCTTTGTTGTCTTTGTCCGGTCTCCACGCATCTGTT   73700
ASFV Del MGF_360_4L TGCAGCGCCGTGTTTTTTTAGTTGCTCACGCCGAGCGTGCATGCGAGACATAAAGATTTGGACTGCTTTGTTGTCTTTGTCCGGTCTCCACGCATCTGTT   73700

Consensus           TGGATGAAGTCTTCAAAATTCCACTGCTTCATGTTAACCACAGCATCCTTCAAAACCGTTTTAACGATTTCAATAAGAGGGGGGCGATGGTCCTCAGGGC   73800
ASFV CN/SC/2019     TGGATGAAGTCTTCAAAATTCCACTGCTTCATGTTAACCACAGCATCCTTCAAAACCGTTTTAACGATTTCAATAAGAGGGGGGCGATGGTCCTCAGGGC   73800
ASFV Del MGF_360_4L TGGATGAAGTCTTCAAAATTCCACTGCTTCATGTTAACCACAGCATCCTTCAAAACCGTTTTAACGATTTCAATAAGAGGGGGGCGATGGTCCTCAGGGC   73800

Consensus           GGCGTAGTTTCATGGATTCTTCCATAATTCGCGTTCCTATCGTTTTGGTGAGTTTTGTTTGACCCTGCTTAATGATATCTATTCCGCGGATGAATAATTC   73900
ASFV CN/SC/2019     GGCGTAGTTTCATGGATTCTTCCATAATTCGCGTTCCTATCGTTTTGGTGAGTTTTGTTTGACCCTGCTTAATGATATCTATTCCGCGGATGAATAATTC   73900
ASFV Del MGF_360_4L GGCGTAGTTTCATGGATTCTTCCATAATTCGCGTTCCTATCGTTTTGGTGAGTTTTGTTTGACCCTGCTTAATGATATCTATTCCGCGGATGAATAATTC   73900

Consensus           TTTTGTATTAAAATTGGGTGTGTTTACATGAGCAATACCATAATACTTTTTCTTGCCTGTAAAGCACACAGGAAAGAGTACTTCCTCGTAGGCCATACGT   74000
ASFV CN/SC/2019     TTTTGTATTAAAATTGGGTGTGTTTACATGAGCAATACCATAATACTTTTTCTTGCCTGTAAAGCACACAGGAAAGAGTACTTCCTCGTAGGCCATACGT   74000
ASFV Del MGF_360_4L TTTTGTATTAAAATTGGGTGTGTTTACATGAGCAATACCATAATACTTTTTCTTGCCTGTAAAGCACACAGGAAAGAGTACTTCCTCGTAGGCCATACGT   74000

Consensus           AGGTAACTGGTGCCATTATCTTGTCGCAGGTATTCATTCACCTCGGCGCATAGTGTAGACATGGCTTTCATAGACAGAAGCACTTTTTCGTGGCAGAGTT   74100
ASFV CN/SC/2019     AGGTAACTGGTGCCATTATCTTGTCGCAGGTATTCATTCACCTCGGCGCATAGTGTAGACATGGCTTTCATAGACAGAAGCACTTTTTCGTGGCAGAGTT   74100
ASFV Del MGF_360_4L AGGTAACTGGTGCCATTATCTTGTCGCAGGTATTCATTCACCTCGGCGCATAGTGTAGACATGGCTTTCATAGACAGAAGCACTTTTTCGTGGCAGAGTT   74100

Consensus           GCTCATAATGTTTTATCGTTTTTTGGCTGTTTAAATATGCGTCTGTTACCTCTGTATAAAGACTATCTGGGCATGTAATGTATAATGAGTCGGTGTCACC   74200
ASFV CN/SC/2019     GCTCATAATGTTTTATCGTTTTTTGGCTGTTTAAATATGCGTCTGTTACCTCTGTATAAAGACTATCTGGGCATGTAATGTATAATGAGTCGGTGTCACC   74200
ASFV Del MGF_360_4L GCTCATAATGTTTTATCGTTTTTTGGCTGTTTAAATATGCGTCTGTTACCTCTGTATAAAGACTATCTGGGCATGTAATGTATAATGAGTCGGTGTCACC   74200

Consensus           GTACTTGATGCCGTAACCTTTATTGATAACAAAGTTATAGACAAGTTTAAGATTATATTGACCCGAACTGGTGACTCCTCCGGCTAGAGGAAGCAGAAAG   74300
ASFV CN/SC/2019     GTACTTGATGCCGTAACCTTTATTGATAACAAAGTTATAGACAAGTTTAAGATTATATTGACCCGAACTGGTGACTCCTCCGGCTAGAGGAAGCAGAAAG   74300
ASFV Del MGF_360_4L GTACTTGATGCCGTAACCTTTATTGATAACAAAGTTATAGACAAGTTTAAGATTATATTGACCCGAACTGGTGACTCCTCCGGCTAGAGGAAGCAGAAAG   74300

Consensus           AAGGGCGACAAATTGTTACCTGCCTCGCCGTAAAACGTGTTCATGAAAATTTTCAACGCCTTTTGCTTCGCGTCTACCATGGCATGGCGAAACTGTAGTT   74400
ASFV CN/SC/2019     AAGGGCGACAAATTGTTACCTGCCTCGCCGTAAAACGTGTTCATGAAAATTTTCAACGCCTTTTGCTTCGCGTCTACCATGGCATGGCGAAACTGTAGTT   74400
ASFV Del MGF_360_4L AAGGGCGACAAATTGTTACCTGCCTCGCCGTAAAACGTGTTCATGAAAATTTTCAACGCCTTTTGCTTCGCGTCTACCATGGCATGGCGAAACTGTAGTT   74400

Consensus           CCTTAAACCCAGGATGGGATTCATGGATACATTCTTTTTTCTCACCTAGTTTTTTAAGCTCTTGTTTAAGGGCGGTCCGTTTGTTAAGTAGATCGATGAG   74500
ASFV CN/SC/2019     CCTTAAACCCAGGATGGGATTCATGGATACATTCTTTTTTCTCACCTAGTTTTTTAAGCTCTTGTTTAAGGGCGGTCCGTTTGTTAAGTAGATCGATGAG   74500
ASFV Del MGF_360_4L CCTTAAACCCAGGATGGGATTCATGGATACATTCTTTTTTCTCACCTAGTTTTTTAAGCTCTTGTTTAAGGGCGGTCCGTTTGTTAAGTAGATCGATGAG   74500

Consensus           TACTTTTGGGTACAATCCCATTTTATCAGGAACGTTATTATGCCGCACAAACCATCCTTCCACGAGACGATTGTTAAAGTGAAAGGAGACGTAGTGAAGA   74600
ASFV CN/SC/2019     TACTTTTGGGTACAATCCCATTTTATCAGGAACGTTATTATGCCGCACAAACCATCCTTCCACGAGACGATTGTTAAAGTGAAAGGAGACGTAGTGAAGA   74600
ASFV Del MGF_360_4L TACTTTTGGGTACAATCCCATTTTATCAGGAACGTTATTATGCCGCACAAACCATCCTTCCACGAGACGATTGTTAAAGTGAAAGGAGACGTAGTGAAGA   74600

Consensus           GATTCACCCTTGGCCATGAGGCTATTTGCCTCATCCCGAGAGGCTACAAATTTTTCTGGCGAAAAGTTGTAGGCCATGATGAGTGAGGGGTACAGCGACG   74700
ASFV CN/SC/2019     GATTCACCCTTGGCCATGAGGCTATTTGCCTCATCCCGAGAGGCTACAAATTTTTCTGGCGAAAAGTTGTAGGCCATGATGAGTGAGGGGTACAGCGACG   74700
ASFV Del MGF_360_4L GATTCACCCTTGGCCATGAGGCTATTTGCCTCATCCCGAGAGGCTACAAATTTTTCTGGCGAAAAGTTGTAGGCCATGATGAGTGAGGGGTACAGCGACG   74700

Consensus           CAAAGTCGAGACCTGTGGTGGGTTTATCCTGTTCAAGCCCTTTAACGGGGTCTATCACAAAGGCGCCGGGATATTTTCCGTGTTCCCGCTTACCTCGGGC   74800
ASFV CN/SC/2019     CAAAGTCGAGACCTGTGGTGGGTTTATCCTGTTCAAGCCCTTTAACGGGGTCTATCACAAAGGCGCCGGGATATTTTCCGTGTTCCCGCTTACCTCGGGC   74800
ASFV Del MGF_360_4L CAAAGTCGAGACCTGTGGTGGGTTTATCCTGTTCAAGCCCTTTAACGGGGTCTATCACAAAGGCGCCGGGATATTTTCCGTGTTCCCGCTTACCTCGGGC   74800

Consensus           AATGGTACTGCAAGCAATACGGCCGTATTCATCATGGATGGCATAGGCAATGAGCATATTGCATACCTTGTGTCCTCCCGCGTAGTAGATACAGTCATAC   74900
ASFV CN/SC/2019     AATGGTACTGCAAGCAATACGGCCGTATTCATCATGGATGGCATAGGCAATGAGCATATTGCATACCTTGTGTCCTCCCGCGTAGTAGATACAGTCATAC   74900
ASFV Del MGF_360_4L AATGGTACTGCAAGCAATACGGCCGTATTCATCATGGATGGCATAGGCAATGAGCATATTGCATACCTTGTGTCCTCCCGCGTAGTAGATACAGTCATAC   74900

Consensus           AGCGAGGTGTATGACAGAATTCCTACCTCTCTGCGATCGGGGATAACATTGTGGCGCACCAGAAGGTCCTGACAGCGCTGGGCATCTATAATGCAGTAAT   75000
ASFV CN/SC/2019     AGCGAGGTGTATGACAGAATTCCTACCTCTCTGCGATCGGGGATAACATTGTGGCGCACCAGAAGGTCCTGACAGCGCTGGGCATCTATAATGCAGTAAT   75000
ASFV Del MGF_360_4L AGCGAGGTGTATGACAGAATTCCTACCTCTCTGCGATCGGGGATAACATTGTGGCGCACCAGAAGGTCCTGACAGCGCTGGGCATCTATAATGCAGTAAT   75000

Consensus           AGGCCACGTCGGCTATTTTTTCGCTGTCTCGTGTTTCATAATACTTCCACATGAGATGGTACGGCAGGTCTACCTTCGAATCTAACCCACAATTTTCTAA   75100
ASFV CN/SC/2019     AGGCCACGTCGGCTATTTTTTCGCTGTCTCGTGTTTCATAATACTTCCACATGAGATGGTACGGCAGGTCTACCTTCGAATCTAACCCACAATTTTCTAA   75100
ASFV Del MGF_360_4L AGGCCACGTCGGCTATTTTTTCGCTGTCTCGTGTTTCATAATACTTCCACATGAGATGGTACGGCAGGTCTACCTTCGAATCTAACCCACAATTTTCTAA   75100

Consensus           AAACGCTTTCAAGCTTGTTTTTTCGGCTTTAGGGTAAAGCTGCATACACATGTTGCGGACATCAATGGGTAGGCATCCAGGGGTATGCAAAAAGGAGGAA   75200
ASFV CN/SC/2019     AAACGCTTTCAAGCTTGTTTTTTCGGCTTTAGGGTAAAGCTGCATACACATGTTGCGGACATCAATGGGTAGGCATCCAGGGGTATGCAAAAAGGAGGAA   75200
ASFV Del MGF_360_4L AAACGCTTTCAAGCTTGTTTTTTCGGCTTTAGGGTAAAGCTGCATACACATGTTGCGGACATCAATGGGTAGGCATCCAGGGGTATGCAAAAAGGAGGAA   75200

Consensus           ATGATCGATTTTTCGGCCGAGATTTTGACTCTCTTTTCCTTTACGTAATAGCATTTTAGAATGGTATCCAGCTTTTGGTGCCAGAAAAGGCTCATTTTGT   75300
ASFV CN/SC/2019     ATGATCGATTTTTCGGCCGAGATTTTGACTCTCTTTTCCTTTACGTAATAGCATTTTAGAATGGTATCCAGCTTTTGGTGCCAGAAAAGGCTCATTTTGT   75300
ASFV Del MGF_360_4L ATGATCGATTTTTCGGCCGAGATTTTGACTCTCTTTTCCTTTACGTAATAGCATTTTAGAATGGTATCCAGCTTTTGGTGCCAGAAAAGGCTCATTTTGT   75300

Consensus           TAAAGATTTCTTCTAGAATACCGTGCTGCATAGATTTTTCAACGATAAAGGGCCAGTCGTACCGAGAATCATTGAACCCTGTGCATATATCAGGAGCCCA   75400
ASFV CN/SC/2019     TAAAGATTTCTTCTAGAATACCGTGCTGCATAGATTTTTCAACGATAAAGGGCCAGTCGTACCGAGAATCATTGAACCCTGTGCATATATCAGGAGCCCA   75400
ASFV Del MGF_360_4L TAAAGATTTCTTCTAGAATACCGTGCTGCATAGATTTTTCAACGATAAAGGGCCAGTCGTACCGAGAATCATTGAACCCTGTGCATATATCAGGAGCCCA   75400

Consensus           GCGGCTAAACTGTTCAGCAAAGCTTAACAACAAATTTTTTTCAGAGGAGCATAGAATGGTGGTCCACTCTGAGGACTTTTTGCAGGGTGCCATGGTGATG   75500
ASFV CN/SC/2019     GCGGCTAAACTGTTCAGCAAAGCTTAACAACAAATTTTTTTCAGAGGAGCATAGAATGGTGGTCCACTCTGAGGACTTTTTGCAGGGTGCCATGGTGATG   75500
ASFV Del MGF_360_4L GCGGCTAAACTGTTCAGCAAAGCTTAACAACAAATTTTTTTCAGAGGAGCATAGAATGGTGGTCCACTCTGAGGACTTTTTGCAGGGTGCCATGGTGATG   75500

Consensus           CACGTGCTCGCTAGAGGCTCTGTGGAGTGAATCCAAAAAATGCGCATGCATATCATGAACACCACGTCGTTTGCCTGATTTGGGTCCGGAACGGTTCCCT   75600
ASFV CN/SC/2019     CACGTGCTCGCTAGAGGCTCTGTGGAGTGAATCCAAAAAATGCGCATGCATATCATGAACACCACGTCGTTTGCCTGATTTGGGTCCGGAACGGTTCCCT   75600
ASFV Del MGF_360_4L CACGTGCTCGCTAGAGGCTCTGTGGAGTGAATCCAAAAAATGCGCATGCATATCATGAACACCACGTCGTTTGCCTGATTTGGGTCCGGAACGGTTCCCT   75600

Consensus           TAACAGGGCTATAGGTCTCTATATCGTAGGCCATAACGATGCTGTGGTCTGTGGGGCCATCATTCTGATAGGAAACAAGATCCTCGGGGGTTACGGAAAA   75700
ASFV CN/SC/2019     TAACAGGGCTATAGGTCTCTATATCGTAGGCCATAACGATGCTGTGGTCTGTGGGGCCATCATTCTGATAGGAAACAAGATCCTCGGGGGTTACGGAAAA   75700
ASFV Del MGF_360_4L TAACAGGGCTATAGGTCTCTATATCGTAGGCCATAACGATGCTGTGGTCTGTGGGGCCATCATTCTGATAGGAAACAAGATCCTCGGGGGTTACGGAAAA   75700

Consensus           CCTGTGTACCAAGCCGCGAGGCTCGTAGGAATAGTGCTGAAGCTGTATCCAACTTGTAAGAGGTAGTTTTAATTCTCGGGAAACCATTCGGTAATAACAG   75800
ASFV CN/SC/2019     CCTGTGTACCAAGCCGCGAGGCTCGTAGGAATAGTGCTGAAGCTGTATCCAACTTGTAAGAGGTAGTTTTAATTCTCGGGAAACCATTCGGTAATAACAG   75800
ASFV Del MGF_360_4L CCTGTGTACCAAGCCGCGAGGCTCGTAGGAATAGTGCTGAAGCTGTATCCAACTTGTAAGAGGTAGTTTTAATTCTCGGGAAACCATTCGGTAATAACAG   75800

Consensus           GTTGTGTCGTCCGCGGCCGTGTTGTAGCCCATATTATTTAAGTAAGTAATGGCTTTTCGTCGCTCATACAGGCTTTTAAAAAATATTCGAATGTATGGTG   75900
ASFV CN/SC/2019     GTTGTGTCGTCCGCGGCCGTGTTGTAGCCCATATTATTTAAGTAAGTAATGGCTTTTCGTCGCTCATACAGGCTTTTAAAAAATATTCGAATGTATGGTG   75900
ASFV Del MGF_360_4L GTTGTGTCGTCCGCGGCCGTGTTGTAGCCCATATTATTTAAGTAAGTAATGGCTTTTCGTCGCTCATACAGGCTTTTAAAAAATATTCGAATGTATGGTG   75900

Consensus           CAAACTCTTTTTCCTTCTCGCGGTACCCCATTACAGGACGCTGGGTGAGCGTCTCCAGCCGTTCATACACAATATTTTCAGCCGTCAGTAGCGACTTTAA   76000
ASFV CN/SC/2019     CAAACTCTTTTTCCTTCTCGCGGTACCCCATTACAGGACGCTGGGTGAGCGTCTCCAGCCGTTCATACACAATATTTTCAGCCGTCAGTAGCGACTTTAA   76000
ASFV Del MGF_360_4L CAAACTCTTTTTCCTTCTCGCGGTACCCCATTACAGGACGCTGGGTGAGCGTCTCCAGCCGTTCATACACAATATTTTCAGCCGTCAGTAGCGACTTTAA   76000

Consensus           AAAAAGCTGGTTTGTATCATTGAACTCAATCTGTACGTCAAAGAAAACTGGGATGTTTTCAATCCTTACTTCTGCTTTGTAACCGTTTTCGAGGGAACCA   76100
ASFV CN/SC/2019     AAAAAGCTGGTTTGTATCATTGAACTCAATCTGTACGTCAAAGAAAACTGGGATGTTTTCAATCCTTACTTCTGCTTTGTAACCGTTTTCGAGGGAACCA   76100
ASFV Del MGF_360_4L AAAAAGCTGGTTTGTATCATTGAACTCAATCTGTACGTCAAAGAAAACTGGGATGTTTTCAATCCTTACTTCTGCTTTGTAACCGTTTTCGAGGGAACCA   76100

Consensus           TACATGAAAAGTGTGTAGGCTCCATATCGTACTTCATGGATATCAATGGGCATGAATAGTAGAGGAGCATTGGTTTGTAGGAGATTTGTAACTCGTTGGG   76200
ASFV CN/SC/2019     TACATGAAAAGTGTGTAGGCTCCATATCGTACTTCATGGATATCAATGGGCATGAATAGTAGAGGAGCATTGGTTTGTAGGAGATTTGTAACTCGTTGGG   76200
ASFV Del MGF_360_4L TACATGAAAAGTGTGTAGGCTCCATATCGTACTTCATGGATATCAATGGGCATGAATAGTAGAGGAGCATTGGTTTGTAGGAGATTTGTAACTCGTTGGG   76200

Consensus           TAATCACCGGGTTCTCCCGTGCAACAATCTCAGAACGGTCCATGATAGATATCATCCGTTTTTTATTTTAAATTTTATTTTCTATACCGGGTATAATGGA   76300
ASFV CN/SC/2019     TAATCACCGGGTTCTCCCGTGCAACAATCTCAGAACGGTCCATGATAGATATCATCCGTTTTTTATTTTAAATTTTATTTTCTATACCGGGTATAATGGA   76300
ASFV Del MGF_360_4L TAATCACCGGGTTCTCCCGTGCAACAATCTCAGAACGGTCCATGATAGATATCATCCGTTTTTTATTTTAAATTTTATTTTCTATACCGGGTATAATGGA   76300

Consensus           TTTCCAAAATGACTTTTTAACAAATCCTCTACGAGTTACTCTTTATAATCCTGTGGAAAATGAGTACACGAAGACGTTTATTTTTTTGGGATCCGTTCCT   76400
ASFV CN/SC/2019     TTTCCAAAATGACTTTTTAACAAATCCTCTACGAGTTACTCTTTATAATCCTGTGGAAAATGAGTACACGAAGACGTTTATTTTTTTGGGATCCGTTCCT   76400
ASFV Del MGF_360_4L TTTCCAAAATGACTTTTTAACAAATCCTCTACGAGTTACTCTTTATAATCCTGTGGAAAATGAGTACACGAAGACGTTTATTTTTTTGGGATCCGTTCCT   76400

Consensus           GCAAACGTGTTACAGGCCTGCCACAAAGACCTGCAGCGAACCCCTAAGGACAAAGAAATTTTACAAAATTTTTACGGCGAGGATTGGGAGAAAAAGCTTT   76500
ASFV CN/SC/2019     GCAAACGTGTTACAGGCCTGCCACAAAGACCTGCAGCGAACCCCTAAGGACAAAGAAATTTTACAAAATTTTTACGGCGAGGATTGGGAGAAAAAGCTTT   76500
ASFV Del MGF_360_4L GCAAACGTGTTACAGGCCTGCCACAAAGACCTGCAGCGAACCCCTAAGGACAAAGAAATTTTACAAAATTTTTACGGCGAGGATTGGGAGAAAAAGCTTT   76500

Consensus           CCCAATACGTGGTGGGTGGAGATAGCGATGATTTAGATGAGTTTGAAAAACTTTTTGTGGAGGATCGTGGCGAGGAGACAAACGTGATGATGCCAGAAAT   76600
ASFV CN/SC/2019     CCCAATACGTGGTGGGTGGAGATAGCGATGATTTAGATGAGTTTGAAAAACTTTTTGTGGAGGATCGTGGCGAGGAGACAAACGTGATGATGCCAGAAAT   76600
ASFV Del MGF_360_4L CCCAATACGTGGTGGGTGGAGATAGCGATGATTTAGATGAGTTTGAAAAACTTTTTGTGGAGGATCGTGGCGAGGAGACAAACGTGATGATGCCAGAAAT   76600

Consensus           TGAGACGATGTATAGCGAGTATAGTATTTTCCCTGAAGACACTTTTAAAGACATTCGAGAAAAAATTTACGTTGCCACAGGGATCCCCCCTTATAGACAA   76700
ASFV CN/SC/2019     TGAGACGATGTATAGCGAGTATAGTATTTTCCCTGAAGACACTTTTAAAGACATTCGAGAAAAAATTTACGTTGCCACAGGGATCCCCCCTTATAGACAA   76700
ASFV Del MGF_360_4L TGAGACGATGTATAGCGAGTATAGTATTTTCCCTGAAGACACTTTTAAAGACATTCGAGAAAAAATTTACGTTGCCACAGGGATCCCCCCTTATAGACAA   76700

Consensus           CACATTTTCTTTTTTCAAAACAATGCGCTTCAGGTAACGTATCGCCTATTGTTAAGCGGTAGCGGGGTGGCGTTAGACATTCGCGACTACAAAAAGGAGT   76800
ASFV CN/SC/2019     CACATTTTCTTTTTTCAAAACAATGCGCTTCAGGTAACGTATCGCCTATTGTTAAGCGGTAGCGGGGTGGCGTTAGACATTCGCGACTACAAAAAGGAGT   76800
ASFV Del MGF_360_4L CACATTTTCTTTTTTCAAAACAATGCGCTTCAGGTAACGTATCGCCTATTGTTAAGCGGTAGCGGGGTGGCGTTAGACATTCGCGACTACAAAAAGGAGT   76800

Consensus           TTCAACAGGTGGGTGGGGTGAACATCGACGCATCTATGGAAAGTCAAAAAGATGAGCTCTATGTGGAAGCGCTCGACAGCTTCCAGCTCATAAAAAACAT   76900
ASFV CN/SC/2019     TTCAACAGGTGGGTGGGGTGAACATCGACGCATCTATGGAAAGTCAAAAAGATGAGCTCTATGTGGAAGCGCTCGACAGCTTCCAGCTCATAAAAAACAT   76900
ASFV Del MGF_360_4L TTCAACAGGTGGGTGGGGTGAACATCGACGCATCTATGGAAAGTCAAAAAGATGAGCTCTATGTGGAAGCGCTCGACAGCTTCCAGCTCATAAAAAACAT   76900

Consensus           TCATCACATCTTTGTAGCAGACCTCAACACGCTAGTGGCCCCCATGCGGCGCCAAATCTCCATTGCCATAGAGGATAATTACCAATTTGACTTACTCTAT   77000
ASFV CN/SC/2019     TCATCACATCTTTGTAGCAGACCTCAACACGCTAGTGGCCCCCATGCGGCGCCAAATCTCCATTGCCATAGAGGATAATTACCAATTTGACTTACTCTAT   77000
ASFV Del MGF_360_4L TCATCACATCTTTGTAGCAGACCTCAACACGCTAGTGGCCCCCATGCGGCGCCAAATCTCCATTGCCATAGAGGATAATTACCAATTTGACTTACTCTAT   77000

Consensus           TACGGCCTTATTATGAAGTATTGGCCTCTTCTTTCCCCCGATGCCTTTAAACTATTGGTACAATCTCCCTTACAAATGGAAAAACAGTATCCTGCTCTTT   77100
ASFV CN/SC/2019     TACGGCCTTATTATGAAGTATTGGCCTCTTCTTTCCCCCGATGCCTTTAAACTATTGGTACAATCTCCCTTACAAATGGAAAAACAGTATCCTGCTCTTT   77100
ASFV Del MGF_360_4L TACGGCCTTATTATGAAGTATTGGCCTCTTCTTTCCCCCGATGCCTTTAAACTATTGGTACAATCTCCCTTACAAATGGAAAAACAGTATCCTGCTCTTT   77100

Consensus           CTCCATCCTTGACCAGTCTTAAAAAGAGGCTTCTCCTAGAGCAAAAACTAATAAACTTTACGTATGCCAGAGCACAACAAGTCATTGCCAAGTACGAGGG   77200
ASFV CN/SC/2019     CTCCATCCTTGACCAGTCTTAAAAAGAGGCTTCTCCTAGAGCAAAAACTAATAAACTTTACGTATGCCAGAGCACAACAAGTCATTGCCAAGTACGAGGG   77200
ASFV Del MGF_360_4L CTCCATCCTTGACCAGTCTTAAAAAGAGGCTTCTCCTAGAGCAAAAACTAATAAACTTTACGTATGCCAGAGCACAACAAGTCATTGCCAAGTACGAGGG   77200

Consensus           GAATAGACTAACACGCGGCACGTTGGCCGTCACCTCGGCAATGATTAAAATTTCACCCCTCGTAAATATTCAAATTAATGTGCGCAATGTTTTCGACCTA   77300
ASFV CN/SC/2019     GAATAGACTAACACGCGGCACGTTGGCCGTCACCTCGGCAATGATTAAAATTTCACCCCTCGTAAATATTCAAATTAATGTGCGCAATGTTTTCGACCTA   77300
ASFV Del MGF_360_4L GAATAGACTAACACGCGGCACGTTGGCCGTCACCTCGGCAATGATTAAAATTTCACCCCTCGTAAATATTCAAATTAATGTGCGCAATGTTTTCGACCTA   77300

Consensus           TTTCCAGCTACTCCCGATATTCCTCAGCTGGTGGTGTTCTTTTATAGTAAAACAGGTCCCACCGTGGTTTCCAAACACCACATAACTTCCACGGAGCCTG   77400
ASFV CN/SC/2019     TTTCCAGCTACTCCCGATATTCCTCAGCTGGTGGTGTTCTTTTATAGTAAAACAGGTCCCACCGTGGTTTCCAAACACCACATAACTTCCACGGAGCCTG   77400
ASFV Del MGF_360_4L TTTCCAGCTACTCCCGATATTCCTCAGCTGGTGGTGTTCTTTTATAGTAAAACAGGTCCCACCGTGGTTTCCAAACACCACATAACTTCCACGGAGCCTG   77400

Consensus           AAAAATTCAGCAATAAAACATTCCGTGTACCCACTATTATTTTAATACGCTTTATCAATAAAAAGGCCTTTATTCTTACCATACAAAATAATGGGCACTA   77500
ASFV CN/SC/2019     AAAAATTCAGCAATAAAACATTCCGTGTACCCACTATTATTTTAATACGCTTTATCAATAAAAAGGCCTTTATTCTTACCATACAAAATAATGGGCACTA   77500
ASFV Del MGF_360_4L AAAAATTCAGCAATAAAACATTCCGTGTACCCACTATTATTTTAATACGCTTTATCAATAAAAAGGCCTTTATTCTTACCATACAAAATAATGGGCACTA   77500

Consensus           CTTTATCGAAAGCAATTGGTCAGAAAACGAGCGCCACGACTTTAACTCCGTGGTGTCCACCCTAAATAATTTCATAAATCCTATTATTCATACAATTAAT   77600
ASFV CN/SC/2019     CTTTATCGAAAGCAATTGGTCAGAAAACGAGCGCCACGACTTTAACTCCGTGGTGTCCACCCTAAATAATTTCATAAATCCTATTATTCATACAATTAAT   77600
ASFV Del MGF_360_4L CTTTATCGAAAGCAATTGGTCAGAAAACGAGCGCCACGACTTTAACTCCGTGGTGTCCACCCTAAATAATTTCATAAATCCTATTATTCATACAATTAAT   77600

Consensus           GATATGGGGCCTGCCGCGTTTCCTCGTGGAGGGAGTCTGCCCCTTCCCTCCAACGAGGACATCCAAATTTCTATCAGCTCCATGTCGGTGTCCACCTTTT   77700
ASFV CN/SC/2019     GATATGGGGCCTGCCGCGTTTCCTCGTGGAGGGAGTCTGCCCCTTCCCTCCAACGAGGACATCCAAATTTCTATCAGCTCCATGTCGGTGTCCACCTTTT   77700
ASFV Del MGF_360_4L GATATGGGGCCTGCCGCGTTTCCTCGTGGAGGGAGTCTGCCCCTTCCCTCCAACGAGGACATCCAAATTTCTATCAGCTCCATGTCGGTGTCCACCTTTT   77700

Consensus           GGCCCTATACGCTTTCTAGCAAGGGATTTACCGAGCTCAAAAGTCGTTGGCGGGAATACGAGCAAGCAGGGATTATTTCCGTGCGGGGCCTCCAGCAAAC   77800
ASFV CN/SC/2019     GGCCCTATACGCTTTCTAGCAAGGGATTTACCGAGCTCAAAAGTCGTTGGCGGGAATACGAGCAAGCAGGGATTATTTCCGTGCGGGGCCTCCAGCAAAC   77800
ASFV Del MGF_360_4L GGCCCTATACGCTTTCTAGCAAGGGATTTACCGAGCTCAAAAGTCGTTGGCGGGAATACGAGCAAGCAGGGATTATTTCCGTGCGGGGCCTCCAGCAAAC   77800

Consensus           CGGGGTCTACAATTTTTTATTTAAAAAGGGGATTTATTCGTATGATCCCCACGAAATCGAACGGATGATCATTATTTCCTCCGGTCCGGGGCGCAAAATG   77900
ASFV CN/SC/2019     CGGGGTCTACAATTTTTTATTTAAAAAGGGGATTTATTCGTATGATCCCCACGAAATCGAACGGATGATCATTATTTCCTCCGGTCCGGGGCGCAAAATG   77900
ASFV Del MGF_360_4L CGGGGTCTACAATTTTTTATTTAAAAAGGGGATTTATTCGTATGATCCCCACGAAATCGAACGGATGATCATTATTTCCTCCGGTCCGGGGCGCAAAATG   77900

Consensus           GACATCAATGTTGCGTTGCTCCAAAACACGTATGCGTACCTCTTTGACACAAATGTTGCGGCCCGGTGGGAAACAATCTACGGCGGCCGCAACATTCGCA   78000
ASFV CN/SC/2019     GACATCAATGTTGCGTTGCTCCAAAACACGTATGCGTACCTCTTTGACACAAATGTTGCGGCCCGGTGGGAAACAATCTACGGCGGCCGCAACATTCGCA   78000
ASFV Del MGF_360_4L GACATCAATGTTGCGTTGCTCCAAAACACGTATGCGTACCTCTTTGACACAAATGTTGCGGCCCGGTGGGAAACAATCTACGGCGGCCGCAACATTCGCA   78000

Consensus           TCTACCATAGGGTTACAGATATCAAAATAGAAATGTTTAACATTACCCAGGAAGAGTTTAACTATCTTTGGGTTTACCTATTTGTGTTTTTAGATAACTT   78100
ASFV CN/SC/2019     TCTACCATAGGGTTACAGATATCAAAATAGAAATGTTTAACATTACCCAGGAAGAGTTTAACTATCTTTGGGTTTACCTATTTGTGTTTTTAGATAACTT   78100
ASFV Del MGF_360_4L TCTACCATAGGGTTACAGATATCAAAATAGAAATGTTTAACATTACCCAGGAAGAGTTTAACTATCTTTGGGTTTACCTATTTGTGTTTTTAGATAACTT   78100

Consensus           GATCACCGGGCCTGACAAAATTTTGGTTAATAAACTCTCTCAACTGCACGATAAACAACAAGGAAAGGGAGCCTCTCAGCTACGTGCGCTTCAAGAACAG   78200
ASFV CN/SC/2019     GATCACCGGGCCTGACAAAATTTTGGTTAATAAACTCTCTCAACTGCACGATAAACAACAAGGAAAGGGAGCCTCTCAGCTACGTGCGCTTCAAGAACAG   78200
ASFV Del MGF_360_4L GATCACCGGGCCTGACAAAATTTTGGTTAATAAACTCTCTCAACTGCACGATAAACAACAAGGAAAGGGAGCCTCTCAGCTACGTGCGCTTCAAGAACAG   78200

Consensus           GACCCCGACCTGTATGACCTGCGCAAGTACGACACGCAGGCAACGGTTTACTCCGTCCTATGCCAGCACCCACGGCCACCCGTCATTTACTCAGAGGCCG   78300
ASFV CN/SC/2019     GACCCCGACCTGTATGACCTGCGCAAGTACGACACGCAGGCAACGGTTTACTCCGTCCTATGCCAGCACCCACGGCCACCCGTCATTTACTCAGAGGCCG   78300
ASFV Del MGF_360_4L GACCCCGACCTGTATGACCTGCGCAAGTACGACACGCAGGCAACGGTTTACTCCGTCCTATGCCAGCACCCACGGCCACCCGTCATTTACTCAGAGGCCG   78300

Consensus           AGGTGAAGTCCATGCCGCCAGCCAAGCGCAAGGAGCTAGTAAAGTATTGGAATTTCACGGAGGGGGTACCTGCCTACTATAGCTGCCCGCATCCTGACTA   78400
ASFV CN/SC/2019     AGGTGAAGTCCATGCCGCCAGCCAAGCGCAAGGAGCTAGTAAAGTATTGGAATTTCACGGAGGGGGTACCTGCCTACTATAGCTGCCCGCATCCTGACTA   78400
ASFV Del MGF_360_4L AGGTGAAGTCCATGCCGCCAGCCAAGCGCAAGGAGCTAGTAAAGTATTGGAATTTCACGGAGGGGGTACCTGCCTACTATAGCTGCCCGCATCCTGACTA   78400

Consensus           CCCTCATCTAAGCCTACTAGAAGGCCGCCACCCCCTAAATTACTGTCTGCCGTGCTGCCAAAAGACGAAGGCCCTGCTGGGCACAAAGCGGTTCTATATT   78500
ASFV CN/SC/2019     CCCTCATCTAAGCCTACTAGAAGGCCGCCACCCCCTAAATTACTGTCTGCCGTGCTGCCAAAAGACGAAGGCCCTGCTGGGCACAAAGCGGTTCTATATT   78500
ASFV Del MGF_360_4L CCCTCATCTAAGCCTACTAGAAGGCCGCCACCCCCTAAATTACTGTCTGCCGTGCTGCCAAAAGACGAAGGCCCTGCTGGGCACAAAGCGGTTCTATATT   78500

Consensus           AACAATACCTGCCTCACCAAGCACACGTTTGTAGAACAAGACCTGGAGGATCTTAATACACAAACATCGCGTCATACCTTGTCCTATGGAAAAAAAATAC   78600
ASFV CN/SC/2019     AACAATACCTGCCTCACCAAGCACACGTTTGTAGAACAAGACCTGGAGGATCTTAATACACAAACATCGCGTCATACCTTGTCCTATGGAAAAAAAATAC   78600
ASFV Del MGF_360_4L AACAATACCTGCCTCACCAAGCACACGTTTGTAGAACAAGACCTGGAGGATCTTAATACACAAACATCGCGTCATACCTTGTCCTATGGAAAAAAAATAC   78600

Consensus           CGGTGAACCGGATTGCCTTTCTACCCCACCAGATAGCAGATGAACTGTTTTTAAATACGATAAAAGAGCCCGACATTTTTTGCATTGTGGGGGTGGAGCA   78700
ASFV CN/SC/2019     CGGTGAACCGGATTGCCTTTCTACCCCACCAGATAGCAGATGAACTGTTTTTAAATACGATAAAAGAGCCCGACATTTTTTGCATTGTGGGGGTGGAGCA   78700
ASFV Del MGF_360_4L CGGTGAACCGGATTGCCTTTCTACCCCACCAGATAGCAGATGAACTGTTTTTAAATACGATAAAAGAGCCCGACATTTTTTGCATTGTGGGGGTGGAGCA   78700

Consensus           AACCATGCTTGGAATTAGCAATGCCGGGCTTTTTTATTCCCTTGCTCGAATTTTGGATCTTGCCCCCAAGGCCCTTGCCATTGAAATTGCAAAGGCGGCC   78800
ASFV CN/SC/2019     AACCATGCTTGGAATTAGCAATGCCGGGCTTTTTTATTCCCTTGCTCGAATTTTGGATCTTGCCCCCAAGGCCCTTGCCATTGAAATTGCAAAGGCGGCC   78800
ASFV Del MGF_360_4L AACCATGCTTGGAATTAGCAATGCCGGGCTTTTTTATTCCCTTGCTCGAATTTTGGATCTTGCCCCCAAGGCCCTTGCCATTGAAATTGCAAAGGCGGCC   78800

Consensus           AACACACCGCAGTACTATATTTTGGGGAATGGGGCCGGCAACATGTTTTCCAGCGGCGCGGAGCTGGCAAACCTTATCTTACAAACCTTTGTTGAACAAA   78900
ASFV CN/SC/2019     AACACACCGCAGTACTATATTTTGGGGAATGGGGCCGGCAACATGTTTTCCAGCGGCGCGGAGCTGGCAAACCTTATCTTACAAACCTTTGTTGAACAAA   78900
ASFV Del MGF_360_4L AACACACCGCAGTACTATATTTTGGGGAATGGGGCCGGCAACATGTTTTCCAGCGGCGCGGAGCTGGCAAACCTTATCTTACAAACCTTTGTTGAACAAA   78900

Consensus           AAAACCAACTGCTTCAATGGGACACCACATGGCAGGACATCTTTCTGGACCTTGTTGCCATATGCTACGACCTTCACTGTGTCTTTTTTAAAGATAAACA   79000
ASFV CN/SC/2019     AAAACCAACTGCTTCAATGGGACACCACATGGCAGGACATCTTTCTGGACCTTGTTGCCATATGCTACGACCTTCACTGTGTCTTTTTTAAAGATAAACA   79000
ASFV Del MGF_360_4L AAAACCAACTGCTTCAATGGGACACCACATGGCAGGACATCTTTCTGGACCTTGTTGCCATATGCTACGACCTTCACTGTGTCTTTTTTAAAGATAAACA   79000

Consensus           GGGCGACATCGGGTTTGAGGTGTCCCCCAGCACAATACAAAAAATTCTTAGCCCATCGAAGAAGATAGCCATTATCTTTGACACGGACGAAGGGATCTAC   79100
ASFV CN/SC/2019     GGGCGACATCGGGTTTGAGGTGTCCCCCAGCACAATACAAAAAATTCTTAGCCCATCGAAGAAGATAGCCATTATCTTTGACACGGACGAAGGGATCTAC   79100
ASFV Del MGF_360_4L GGGCGACATCGGGTTTGAGGTGTCCCCCAGCACAATACAAAAAATTCTTAGCCCATCGAAGAAGATAGCCATTATCTTTGACACGGACGAAGGGATCTAC   79100

Consensus           CCAATGGCCATCACCCAGCAAAAAAGATTTCTGAAAAACAGTGAGGCCCAGTATATTTTTACCGAAGATGACCCTGTGATGGAGGTCATCCAGTCTATGA   79200
ASFV CN/SC/2019     CCAATGGCCATCACCCAGCAAAAAAGATTTCTGAAAAACAGTGAGGCCCAGTATATTTTTACCGAAGATGACCCTGTGATGGAGGTCATCCAGTCTATGA   79200
ASFV Del MGF_360_4L CCAATGGCCATCACCCAGCAAAAAAGATTTCTGAAAAACAGTGAGGCCCAGTATATTTTTACCGAAGATGACCCTGTGATGGAGGTCATCCAGTCTATGA   79200

Consensus           GCGAGTTTATGTGCAAGGATAACTGGTGGGATATCCATGACGTGAAAAACATTCCCGGCTACACGGTTGGTAAAAAACTTATCAACAGGCATAACTTTTG   79300
ASFV CN/SC/2019     GCGAGTTTATGTGCAAGGATAACTGGTGGGATATCCATGACGTGAAAAACATTCCCGGCTACACGGTTGGTAAAAAACTTATCAACAGGCATAACTTTTG   79300
ASFV Del MGF_360_4L GCGAGTTTATGTGCAAGGATAACTGGTGGGATATCCATGACGTGAAAAACATTCCCGGCTACACGGTTGGTAAAAAACTTATCAACAGGCATAACTTTTG   79300

Consensus           TTATGCTTTACTTATCGATTCAGACACCGATCGCCCTATTTATTTTCCTATAAGACTATCATCCTACATTCATGACGACATTCCCATCGACTTTGATCTG   79400
ASFV CN/SC/2019     TTATGCTTTACTTATCGATTCAGACACCGATCGCCCTATTTATTTTCCTATAAGACTATCATCCTACATTCATGACGACATTCCCATCGACTTTGATCTG   79400
ASFV Del MGF_360_4L TTATGCTTTACTTATCGATTCAGACACCGATCGCCCTATTTATTTTCCTATAAGACTATCATCCTACATTCATGACGACATTCCCATCGACTTTGATCTG   79400

Consensus           CGGCCCACCCAGATTGCAAGCTTTGAAGAAACCTGGAAATTTATTACCCTTTTCAACAAACAGTATAAACAGTACGAAATCGTACCCTCAGCGGTGCTGC   79500
ASFV CN/SC/2019     CGGCCCACCCAGATTGCAAGCTTTGAAGAAACCTGGAAATTTATTACCCTTTTCAACAAACAGTATAAACAGTACGAAATCGTACCCTCAGCGGTGCTGC   79500
ASFV Del MGF_360_4L CGGCCCACCCAGATTGCAAGCTTTGAAGAAACCTGGAAATTTATTACCCTTTTCAACAAACAGTATAAACAGTACGAAATCGTACCCTCAGCGGTGCTGC   79500

Consensus           AAAATATAAAAAAAGAATTTGTGGGCTTTCTTTCAGAGGGAAAAACCGGGCTATACTTTTACTACGCTCCAACCCAAACTCTTCCCGCTACGCTGGAAAA   79600
ASFV CN/SC/2019     AAAATATAAAAAAAGAATTTGTGGGCTTTCTTTCAGAGGGAAAAACCGGGCTATACTTTTACTACGCTCCAACCCAAACTCTTCCCGCTACGCTGGAAAA   79600
ASFV Del MGF_360_4L AAAATATAAAAAAAGAATTTGTGGGCTTTCTTTCAGAGGGAAAAACCGGGCTATACTTTTACTACGCTCCAACCCAAACTCTTCCCGCTACGCTGGAAAA   79600

Consensus           GCTTCCCATCGCAACATTGACTATTGATCCTAGGGATATAGACCAAGCCATTCTATATCCCCTAGAGGAACCATATCCTCAGCAGAATAAGGCCAACAAA   79700
ASFV CN/SC/2019     GCTTCCCATCGCAACATTGACTATTGATCCTAGGGATATAGACCAAGCCATTCTATATCCCCTAGAGGAACCATATCCTCAGCAGAATAAGGCCAACAAA   79700
ASFV Del MGF_360_4L GCTTCCCATCGCAACATTGACTATTGATCCTAGGGATATAGACCAAGCCATTCTATATCCCCTAGAGGAACCATATCCTCAGCAGAATAAGGCCAACAAA   79700

Consensus           GCTTTTTATATTAACCATTTGTATAAGTTTTTGCTGATTGAATTTTTTGATGTCTTGTATGGACTGCAAAGCAACTCAACCCGCAAACACATTGAAAATC   79800
ASFV CN/SC/2019     GCTTTTTATATTAACCATTTGTATAAGTTTTTGCTGATTGAATTTTTTGATGTCTTGTATGGACTGCAAAGCAACTCAACCCGCAAACACATTGAAAATC   79800
ASFV Del MGF_360_4L GCTTTTTATATTAACCATTTGTATAAGTTTTTGCTGATTGAATTTTTTGATGTCTTGTATGGACTGCAAAGCAACTCAACCCGCAAACACATTGAAAATC   79800

Consensus           TTTTTCAAAAAACCGATTTCCAGAAAATAACCTCCGTCACCGAGTTCTACACAAAGCTGTCAGACTTTGTAGATTTAAATGACATTCATACCATAAAACA   79900
ASFV CN/SC/2019     TTTTTCAAAAAACCGATTTCCAGAAAATAACCTCCGTCACCGAGTTCTACACAAAGCTGTCAGACTTTGTAGATTTAAATGACATTCATACCATAAAACA   79900
ASFV Del MGF_360_4L TTTTTCAAAAAACCGATTTCCAGAAAATAACCTCCGTCACCGAGTTCTACACAAAGCTGTCAGACTTTGTAGATTTAAATGACATTCATACCATAAAACA   79900

Consensus           TATTTTGGAAACCACGGACGCGGAACATGCTTTAAAGGTTCTTCAAAAAAACATTTTTAACTTTGACTACACCCTTCTTTCCCCCCTCCAGTCCTACACG   80000
ASFV CN/SC/2019     TATTTTGGAAACCACGGACGCGGAACATGCTTTAAAGGTTCTTCAAAAAAACATTTTTAACTTTGACTACACCCTTCTTTCCCCCCTCCAGTCCTACACG   80000
ASFV Del MGF_360_4L TATTTTGGAAACCACGGACGCGGAACATGCTTTAAAGGTTCTTCAAAAAAACATTTTTAACTTTGACTACACCCTTCTTTCCCCCCTCCAGTCCTACACG   80000

Consensus           TATGATGAGTTATGTCAACATCTTAAAAAACTTTTGACGCCGCGCATTGAATTCTATGAAGATATTGAAACCATCGACCGCGGTCTTATTAATATATATA   80100
ASFV CN/SC/2019     TATGATGAGTTATGTCAACATCTTAAAAAACTTTTGACGCCGCGCATTGAATTCTATGAAGATATTGAAACCATCGACCGCGGTCTTATTAATATATATA   80100
ASFV Del MGF_360_4L TATGATGAGTTATGTCAACATCTTAAAAAACTTTTGACGCCGCGCATTGAATTCTATGAAGATATTGAAACCATCGACCGCGGTCTTATTAATATATATA   80100

Consensus           CCTCCTGCCAGTATTCGACCCTAAACCAACCGCAGTGCAAAAAAAAACGCTTACGCATTCCTGTAAACCACTTTGAAAATTATATTCACATTCTTGCGGC   80200
ASFV CN/SC/2019     CCTCCTGCCAGTATTCGACCCTAAACCAACCGCAGTGCAAAAAAAAACGCTTACGCATTCCTGTAAACCACTTTGAAAATTATATTCACATTCTTGCGGC   80200
ASFV Del MGF_360_4L CCTCCTGCCAGTATTCGACCCTAAACCAACCGCAGTGCAAAAAAAAACGCTTACGCATTCCTGTAAACCACTTTGAAAATTATATTCACATTCTTGCGGC   80200

Consensus           GGATATTTTAAATCCCTTAAAACATAGTACTCTACTTTTAACAGGTCTGGGCGTTATAGATGACCTACAGTTTATATTGCGGCCGCAGGAAATTATTAGT   80300
ASFV CN/SC/2019     GGATATTTTAAATCCCTTAAAACATAGTACTCTACTTTTAACAGGTCTGGGCGTTATAGATGACCTACAGTTTATATTGCGGCCGCAGGAAATTATTAGT   80300
ASFV Del MGF_360_4L GGATATTTTAAATCCCTTAAAACATAGTACTCTACTTTTAACAGGTCTGGGCGTTATAGATGACCTACAGTTTATATTGCGGCCGCAGGAAATTATTAGT   80300

Consensus           GTAAAAAATAAGTTTTAAAGTATATGGATATAAAAAGAGCACTTATCCTTTTTTTACTATTTTTAGTCGTATTGAGCAATGCTTTTGTGGACTACATTAT   80400
ASFV CN/SC/2019     GTAAAAAATAAGTTTTAAAGTATATGGATATAAAAAGAGCACTTATCCTTTTTTTACTATTTTTAGTCGTATTGAGCAATGCTTTTGTGGACTACATTAT   80400
ASFV Del MGF_360_4L GTAAAAAATAAGTTTTAAAGTATATGGATATAAAAAGAGCACTTATCCTTTTTTTACTATTTTTAGTCGTATTGAGCAATGCTTTTGTGGACTACATTAT   80400

Consensus           TAGCAATTTTAACCATGCCGTGACATGCAGAAAACCTACCTACTTTGGTATAGTTCTTCAAGGTATTTTTCTTGTTATTCTTTTTAGCATAGTCGATTAC   80500
ASFV CN/SC/2019     TAGCAATTTTAACCATGCCGTGACATGCAGAAAACCTACCTACTTTGGTATAGTTCTTCAAGGTATTTTTCTTGTTATTCTTTTTAGCATAGTCGATTAC   80500
ASFV Del MGF_360_4L TAGCAATTTTAACCATGCCGTGACATGCAGAAAACCTACCTACTTTGGTATAGTTCTTCAAGGTATTTTTCTTGTTATTCTTTTTAGCATAGTCGATTAC   80500

Consensus           CTTATTAATGAAAACATTCTTTAATCGGGTACCGGTAACACGCACAAAATTTCTTGCCAATGTACGCTGATAAGATCTTTCAAAAACGTATAAATGGTCT   80600
ASFV CN/SC/2019     CTTATTAATGAAAACATTCTTTAATCGGGTACCGGTAACACGCACAAAATTTCTTGCCAATGTACGCTGATAAGATCTTTCAAAAACGTATAAATGGTCT   80600
ASFV Del MGF_360_4L CTTATTAATGAAAACATTCTTTAATCGGGTACCGGTAACACGCACAAAATTTCTTGCCAATGTACGCTGATAAGATCTTTCAAAAACGTATAAATGGTCT   80600

Consensus           CCGCGGATTCCTTTGTGTTGCAGCCTAAAATATTTATCTTACCTTTAAGAAAAACATTAATGCGTACTTTTTTTCCCGGACTGACCATAAATTTTGCGGA   80700
ASFV CN/SC/2019     CCGCGGATTCCTTTGTGTTGCAGCCTAAAATATTTATCTTACCTTTAAGAAAAACATTAATGCGTACTTTTTTTCCCGGACTGACCATAAATTTTGCGGA   80700
ASFV Del MGF_360_4L CCGCGGATTCCTTTGTGTTGCAGCCTAAAATATTTATCTTACCTTTAAGAAAAACATTAATGCGTACTTTTTTTCCCGGACTGACCATAAATTTTGCGGA   80700

Consensus           TACTTTTGAGTCTTCTAATGGAGGCTTTATTTCACGTATGGGATATGGAGTAGGGATGTGTTCCAACAAAGCTGCAAATTTTTTTAAATGAATGATGACG   80800
ASFV CN/SC/2019     TACTTTTGAGTCTTCTAATGGAGGCTTTATTTCACGTATGGGATATGGAGTAGGGATGTGTTCCAACAAAGCTGCAAATTTTTTTAAATGAATGATGACG   80800
ASFV Del MGF_360_4L TACTTTTGAGTCTTCTAATGGAGGCTTTATTTCACGTATGGGATATGGAGTAGGGATGTGTTCCAACAAAGCTGCAAATTTTTTTAAATGAATGATGACG   80800

Consensus           CGGGGAGACACTGGGTTTATTTGAAACTTAAAATTAATCATAATCGTTTTAAATTCAATAATCTGGATTTTTTTTTCAATGGGTTGATGTTGCAAGAAGT   80900
ASFV CN/SC/2019     CGGGGAGACACTGGGTTTATTTGAAACTTAAAATTAATCATAATCGTTTTAAATTCAATAATCTGGATTTTTTTTTCAATGGGTTGATGTTGCAAGAAGT   80900
ASFV Del MGF_360_4L CGGGGAGACACTGGGTTTATTTGAAACTTAAAATTAATCATAATCGTTTTAAATTCAATAATCTGGATTTTTTTTTCAATGGGTTGATGTTGCAAGAAGT   80900

Consensus           CTACCCACTGCTGTATAATGTTTTTTCCGTCTTCAAAATCCGGAAAAATGACGCCCGGGACCTGAATTTCCCCGGTACTAGGAAAACATTTTAATTTATA   81000
ASFV CN/SC/2019     CTACCCACTGCTGTATAATGTTTTTTCCGTCTTCAAAATCCGGAAAAATGACGCCCGGGACCTGAATTTCCCCGGTACTAGGAAAACATTTTAATTTATA   81000
ASFV Del MGF_360_4L CTACCCACTGCTGTATAATGTTTTTTCCGTCTTCAAAATCCGGAAAAATGACGCCCGGGACCTGAATTTCCCCGGTACTAGGAAAACATTTTAATTTATA   81000

Consensus           CATCTTGTCCTTAAACAAAATGGAGGCTTCAATGGCACTATTGAAGCAAGTCCCATCGCCTTCTGTTTTGCGCGGACGGCGCAACATGTTTTTAGTTTTT   81100
ASFV CN/SC/2019     CATCTTGTCCTTAAACAAAATGGAGGCTTCAATGGCACTATTGAAGCAAGTCCCATCGCCTTCTGTTTTGCGCGGACGGCGCAACATGTTTTTAGTTTTT   81100
ASFV Del MGF_360_4L CATCTTGTCCTTAAACAAAATGGAGGCTTCAATGGCACTATTGAAGCAAGTCCCATCGCCTTCTGTTTTGCGCGGACGGCGCAACATGTTTTTAGTTTTT   81100

Consensus           TTCGGAGTCTTTATTAAAGATTCGTAGCCCGGTAGGCACTGGTGGCCAAAGTTGCAGTTCAATGCCTTCACCGGCTCAGCAATTTGCAACATTTTAATTA   81200
ASFV CN/SC/2019     TTCGGAGTCTTTATTAAAGATTCGTAGCCCGGTAGGCACTGGTGGCCAAAGTTGCAGTTCAATGCCTTCACCGGCTCAGCAATTTGCAACATTTTAATTA   81200
ASFV Del MGF_360_4L TTCGGAGTCTTTATTAAAGATTCGTAGCCCGGTAGGCACTGGTGGCCAAAGTTGCAGTTCAATGCCTTCACCGGCTCAGCAATTTGCAACATTTTAATTA   81200

Consensus           ACTCCATATGCGAACATGCAAGGCTGGTAATTTTTCCCCCGTATGTGCAGACAAACATTTCAAGCCTCGTCACCTTGTTTGACCGAAAACACAGTTCCGT   81300
ASFV CN/SC/2019     ACTCCATATGCGAACATGCAAGGCTGGTAATTTTTCCCCCGTATGTGCAGACAAACATTTCAAGCCTCGTCACCTTGTTTGACCGAAAACACAGTTCCGT   81300
ASFV Del MGF_360_4L ACTCCATATGCGAACATGCAAGGCTGGTAATTTTTCCCCCGTATGTGCAGACAAACATTTCAAGCCTCGTCACCTTGTTTGACCGAAAACACAGTTCCGT   81300

Consensus           TTCGTCCTCCATTTATCTTTAATTAAATCCATGTTGTATAAAAATAACTATCAAAATTATGGAAACTAATTGTCCTAATATTTTATACTTATCCGGGATT   81400
ASFV CN/SC/2019     TTCGTCCTCCATTTATCTTTAATTAAATCCATGTTGTATAAAAATAACTATCAAAATTATGGAAACTAATTGTCCTAATATTTTATACTTATCCGGGATT   81400
ASFV Del MGF_360_4L TTCGTCCTCCATTTATCTTTAATTAAATCCATGTTGTATAAAAATAACTATCAAAATTATGGAAACTAATTGTCCTAATATTTTATACTTATCCGGGATT   81400

Consensus           ACCATTGAAGAATGCTTGCAATCCAAAAAAACTGCCACCGATACGTTAAATACGAATGACGATGAAGCCGAGGTCGAAAAAAAGCTACCCTCCGTATTCA   81500
ASFV CN/SC/2019     ACCATTGAAGAATGCTTGCAATCCAAAAAAACTGCCACCGATACGTTAAATACGAATGACGATGAAGCCGAGGTCGAAAAAAAGCTACCCTCCGTATTCA   81500
ASFV Del MGF_360_4L ACCATTGAAGAATGCTTGCAATCCAAAAAAACTGCCACCGATACGTTAAATACGAATGACGATGAAGCCGAGGTCGAAAAAAAGCTACCCTCCGTATTCA   81500

Consensus           CCACTGTTTCCAAATGGGTTACCCATTCTAGCTTTAAATGCTGGACATGTCATCTCTATTTCAAGACTGTCCCAAAATTCGTGCCCACCTATATGCGTGA   81600
ASFV CN/SC/2019     CCACTGTTTCCAAATGGGTTACCCATTCTAGCTTTAAATGCTGGACATGTCATCTCTATTTCAAGACTGTCCCAAAATTCGTGCCCACCTATATGCGTGA   81600
ASFV Del MGF_360_4L CCACTGTTTCCAAATGGGTTACCCATTCTAGCTTTAAATGCTGGACATGTCATCTCTATTTCAAGACTGTCCCAAAATTCGTGCCCACCTATATGCGTGA   81600

Consensus           AAATGAGCGAGGAGAGATTGAGATGGGCGTTCTCGGCAACTTTTGCAGCTTTTCATGCGCCGCCTCTTATGTTGATGTGCACTATACGGAGCCCAAAAGG   81700
ASFV CN/SC/2019     AAATGAGCGAGGAGAGATTGAGATGGGCGTTCTCGGCAACTTTTGCAGCTTTTCATGCGCCGCCTCTTATGTTGATGTGCACTATACGGAGCCCAAAAGG   81700
ASFV Del MGF_360_4L AAATGAGCGAGGAGAGATTGAGATGGGCGTTCTCGGCAACTTTTGCAGCTTTTCATGCGCCGCCTCTTATGTTGATGTGCACTATACGGAGCCCAAAAGG   81700

Consensus           TGGGAGGCCCGCGAGCTGCTAAATATGTTGTACCGGTTTTTTACCTCCCAGTGGATTTCCTACATTAAACCGGCGCCCTCCTATACGATGAGAAAGGAGT   81800
ASFV CN/SC/2019     TGGGAGGCCCGCGAGCTGCTAAATATGTTGTACCGGTTTTTTACCTCCCAGTGGATTTCCTACATTAAACCGGCGCCCTCCTATACGATGAGAAAGGAGT   81800
ASFV Del MGF_360_4L TGGGAGGCCCGCGAGCTGCTAAATATGTTGTACCGGTTTTTTACCTCCCAGTGGATTTCCTACATTAAACCGGCGCCCTCCTATACGATGAGAAAGGAGT   81800

Consensus           ATGGTGGAAAGCTTTCTGAGGAGGCATTTATATCTGAGCTACACACGCTTGAAGAGAGCATTTCTTCCAAACACATTTTTATTTAAAAGCTTTTAAATAG   81900
ASFV CN/SC/2019     ATGGTGGAAAGCTTTCTGAGGAGGCATTTATATCTGAGCTACACACGCTTGAAGAGAGCATTTCTTCCAAACACATTTTTATTTAAAAGCTTTTAAATAG   81900
ASFV Del MGF_360_4L ATGGTGGAAAGCTTTCTGAGGAGGCATTTATATCTGAGCTACACACGCTTGAAGAGAGCATTTCTTCCAAACACATTTTTATTTAAAAGCTTTTAAATAG   81900

Consensus           TATAGTATATCCGATGGAGGACACCACATTTTTAGAAGGAGCAAATCTTGCTGGAATTACGACGCTTATGAATAATCTCCATATAAATGAGCAAGCCAAT   82000
ASFV CN/SC/2019     TATAGTATATCCGATGGAGGACACCACATTTTTAGAAGGAGCAAATCTTGCTGGAATTACGACGCTTATGAATAATCTCCATATAAATGAGCAAGCCAAT   82000
ASFV Del MGF_360_4L TATAGTATATCCGATGGAGGACACCACATTTTTAGAAGGAGCAAATCTTGCTGGAATTACGACGCTTATGAATAATCTCCATATAAATGAGCAAGCCAAT   82000

Consensus           TTGGAGGAACTTGAAAAACAGGTCATGGGCAAGCAACAAAGTTTTCCTACCGATCATTTTGATGAAGAGCTTAATGGATTGGCAAAGTCATTGGGCATTA   82100
ASFV CN/SC/2019     TTGGAGGAACTTGAAAAACAGGTCATGGGCAAGCAACAAAGTTTTCCTACCGATCATTTTGATGAAGAGCTTAATGGATTGGCAAAGTCATTGGGCATTA   82100
ASFV Del MGF_360_4L TTGGAGGAACTTGAAAAACAGGTCATGGGCAAGCAACAAAGTTTTCCTACCGATCATTTTGATGAAGAGCTTAATGGATTGGCAAAGTCATTGGGCATTA   82100

Consensus           ACTTTAATGACCCTGAATTTTCGCTTGACTCCCCACACAGTATTATATCTAAAAAACCCTCGGGTAGGGGCGGCGATAAGGTACACGGCGGCATACGCCG   82200
ASFV CN/SC/2019     ACTTTAATGACCCTGAATTTTCGCTTGACTCCCCACACAGTATTATATCTAAAAAACCCTCGGGTAGGGGCGGCGATAAGGTACACGGCGGCATACGCCG   82200
ASFV Del MGF_360_4L ACTTTAATGACCCTGAATTTTCGCTTGACTCCCCACACAGTATTATATCTAAAAAACCCTCGGGTAGGGGCGGCGATAAGGTACACGGCGGCATACGCCG   82200

Consensus           CGATAGCGTATGTACTGACAGCATATGTAGTGATAGTGTATGTAGCGGCAGCATACGCAGCGGCAGCATACGCAGCGGCAGTATACGCAATGGCAGTATA   82300
ASFV CN/SC/2019     CGATAGCGTATGTACTGACAGCATATGTAGTGATAGTGTATGTAGCGGCAGCATACGCAGCGGCAGCATACGCAGCGGCAGTATACGCAATGGCAGTATA   82300
ASFV Del MGF_360_4L CGATAGCGTATGTACTGACAGCATATGTAGTGATAGTGTATGTAGCGGCAGCATACGCAGCGGCAGCATACGCAGCGGCAGTATACGCAATGGCAGTATA   82300

Consensus           CGCAGCGGCAGTGTGCGCGATGGCAGTATACGCAATGGCAGTGTGCGCAGCGGTAAGACGCGCCGAGGCCTTGCATGCAACAGTAGTTCACGTAATGACC   82400
ASFV CN/SC/2019     CGCAGCGGCAGTGTGCGCGATGGCAGTATACGCAATGGCAGTGTGCGCAGCGGTAAGACGCGCCGAGGCCTTGCATGCAACAGTAGTTCACGTAATGACC   82400
ASFV Del MGF_360_4L CGCAGCGGCAGTGTGCGCGATGGCAGTATACGCAATGGCAGTGTGCGCAGCGGTAAGACGCGCCGAGGCCTTGCATGCAACAGTAGTTCACGTAATGACC   82400

Consensus           GCGGTTATTCTCTTTCTACGCATAGAAAAAAATATGCAGAGTCTGAGGCATCTCAAAAAACAGCTATTTCTAAAAGAGATCGTAAAAACCACTATGCTGA   82500
ASFV CN/SC/2019     GCGGTTATTCTCTTTCTACGCATAGAAAAAAATATGCAGAGTCTGAGGCATCTCAAAAAACAGCTATTTCTAAAAGAGATCGTAAAAACCACTATGCTGA   82500
ASFV Del MGF_360_4L GCGGTTATTCTCTTTCTACGCATAGAAAAAAATATGCAGAGTCTGAGGCATCTCAAAAAACAGCTATTTCTAAAAGAGATCGTAAAAACCACTATGCTGA   82500

Consensus           AAGCGAGTATAGTGAAAAAAGTATTAAACCTAGTACAAAGCAAGTAGACCGCCTTATTAATCATCTACGGTCCAACGGTGATCCCAACTCTTTTTATAAA   82600
ASFV CN/SC/2019     AAGCGAGTATAGTGAAAAAAGTATTAAACCTAGTACAAAGCAAGTAGACCGCCTTATTAATCATCTACGGTCCAACGGTGATCCCAACTCTTTTTATAAA   82600
ASFV Del MGF_360_4L AAGCGAGTATAGTGAAAAAAGTATTAAACCTAGTACAAAGCAAGTAGACCGCCTTATTAATCATCTACGGTCCAACGGTGATCCCAACTCTTTTTATAAA   82600

Consensus           AAAGATCATGATTATGAGCGTAAGACTAAGCTAGTAAAGCTAGAAAAAATTAATATGCTGCTTACCTATCTTGGGAATGAACAAATCAGCACAGATGATA   82700
ASFV CN/SC/2019     AAAGATCATGATTATGAGCGTAAGACTAAGCTAGTAAAGCTAGAAAAAATTAATATGCTGCTTACCTATCTTGGGAATGAACAAATCAGCACAGATGATA   82700
ASFV Del MGF_360_4L AAAGATCATGATTATGAGCGTAAGACTAAGCTAGTAAAGCTAGAAAAAATTAATATGCTGCTTACCTATCTTGGGAATGAACAAATCAGCACAGATGATA   82700

Consensus           TTAAAATTCCTACAATAGATTCCTCTATGCAGGAAATAGATGATGTTATAGAAATGCTTACGCTTCGTAATGTAGGAATTAGATACTCATCCATTGCTGA   82800
ASFV CN/SC/2019     TTAAAATTCCTACAATAGATTCCTCTATGCAGGAAATAGATGATGTTATAGAAATGCTTACGCTTCGTAATGTAGGAATTAGATACTCATCCATTGCTGA   82800
ASFV Del MGF_360_4L TTAAAATTCCTACAATAGATTCCTCTATGCAGGAAATAGATGATGTTATAGAAATGCTTACGCTTCGTAATGTAGGAATTAGATACTCATCCATTGCTGA   82800

Consensus           AGAAATTTTGATCGGGCTTGCTAGAGGACTTGAGATCGTGTTTGACGGTACCAGAGAAATCCCCTTCCTTAACTATAGGCCAGACTACACCGGCCTGCAT   82900
ASFV CN/SC/2019     AGAAATTTTGATCGGGCTTGCTAGAGGACTTGAGATCGTGTTTGACGGTACCAGAGAAATCCCCTTCCTTAACTATAGGCCAGACTACACCGGCCTGCAT   82900
ASFV Del MGF_360_4L AGAAATTTTGATCGGGCTTGCTAGAGGACTTGAGATCGTGTTTGACGGTACCAGAGAAATCCCCTTCCTTAACTATAGGCCAGACTACACCGGCCTGCAT   82900

Consensus           AACACTTTTATGATAAAGCTCTTTAAAATGCGTTATGAAACATCGCAAGTAGTGGGAAACTTGGTGCAAAATATGAGCCCGCTAAGTAAAATTTGTTTGG   83000
ASFV CN/SC/2019     AACACTTTTATGATAAAGCTCTTTAAAATGCGTTATGAAACATCGCAAGTAGTGGGAAACTTGGTGCAAAATATGAGCCCGCTAAGTAAAATTTGTTTGG   83000
ASFV Del MGF_360_4L AACACTTTTATGATAAAGCTCTTTAAAATGCGTTATGAAACATCGCAAGTAGTGGGAAACTTGGTGCAAAATATGAGCCCGCTAAGTAAAATTTGTTTGG   83000

Consensus           AACTGGGGCCCTCTCTTTTGTTATATCCCGCCTTAATTCGCACGAAACATAAAGCGTCCGAAGATCTCTATAATCTTTTACAGAAGGGGCCTGAGGACCC   83100
ASFV CN/SC/2019     AACTGGGGCCCTCTCTTTTGTTATATCCCGCCTTAATTCGCACGAAACATAAAGCGTCCGAAGATCTCTATAATCTTTTACAGAAGGGGCCTGAGGACCC   83100
ASFV Del MGF_360_4L AACTGGGGCCCTCTCTTTTGTTATATCCCGCCTTAATTCGCACGAAACATAAAGCGTCCGAAGATCTCTATAATCTTTTACAGAAGGGGCCTGAGGACCC   83100

Consensus           TTTCACCGCCTATAATGAAATTCATGAAACATTAAAAAAAAATAATAAGTGATATATAATGGGGTATACAATTCAGCTAGATAAAGATGGCGATTATTGC   83200
ASFV CN/SC/2019     TTTCACCGCCTATAATGAAATTCATGAAACATTAAAAAAAAATAATAAGTGATATATAATGGGGTATACAATTCAGCTAGATAAAGATGGCGATTATTGC   83200
ASFV Del MGF_360_4L TTTCACCGCCTATAATGAAATTCATGAAACATTAAAAAAAAATAATAAGTGATATATAATGGGGTATACAATTCAGCTAGATAAAGATGGCGATTATTGC   83200

Consensus           TGGGATGAAGACCCAACACATCATGATCCTTACATGCAAGCAAATGCCACATCCCATGTAGCTACATCTTATGCGACCACATCCCATGCGGCCACACCTC   83300
ASFV CN/SC/2019     TGGGATGAAGACCCAACACATCATGATCCTTACATGCAAGCAAATGCCACATCCCATGTAGCTACATCTTATGCGACCACATCCCATGCGGCCACACCTC   83300
ASFV Del MGF_360_4L TGGGATGAAGACCCAACACATCATGATCCTTACATGCAAGCAAATGCCACATCCCATGTAGCTACATCTTATGCGACCACATCCCATGCGGCCACACCTC   83300

Consensus           ATGCAGCGGCGCACCACACATTCCATGAGCCATTTATTAAATTAAATCTAACAGATAAAAATATTTTTAATGGTTTGGGCTTTATTTTAATAGTCATTTT   83400
ASFV CN/SC/2019     ATGCAGCGGCGCACCACACATTCCATGAGCCATTTATTAAATTAAATCTAACAGATAAAAATATTTTTAATGGTTTGGGCTTTATTTTAATAGTCATTTT   83400
ASFV Del MGF_360_4L ATGCAGCGGCGCACCACACATTCCATGAGCCATTTATTAAATTAAATCTAACAGATAAAAATATTTTTAATGGTTTGGGCTTTATTTTAATAGTCATTTT   83400

Consensus           TATTTATCTTTTACTTATTACTCTACAACAAATGCTTACAAGACATATATACAACACTGTACAACATTGCGTAAAAGCTCATCTAGACTCTAAAAATTTA   83500
ASFV CN/SC/2019     TATTTATCTTTTACTTATTACTCTACAACAAATGCTTACAAGACATATATACAACACTGTACAACATTGCGTAAAAGCTCATCTAGACTCTAAAAATTTA   83500
ASFV Del MGF_360_4L TATTTATCTTTTACTTATTACTCTACAACAAATGCTTACAAGACATATATACAACACTGTACAACATTGCGTAAAAGCTCATCTAGACTCTAAAAATTTA   83500

Consensus           CAATAAAATGCTTTCTCTTCGTCTTGTATGAAGTGCATGCGCAGATATTCTTCTTTTTTGTTTATCTCAATGGATTGTATTTTTTTCCAGGTGATGAAAA   83600
ASFV CN/SC/2019     CAATAAAATGCTTTCTCTTCGTCTTGTATGAAGTGCATGCGCAGATATTCTTCTTTTTTGTTTATCTCAATGGATTGTATTTTTTTCCAGGTGATGAAAA   83600
ASFV Del MGF_360_4L CAATAAAATGCTTTCTCTTCGTCTTGTATGAAGTGCATGCGCAGATATTCTTCTTTTTTGTTTATCTCAATGGATTGTATTTTTTTCCAGGTGATGAAAA   83600

Consensus           GGAGGGCACGATCCCCTTTCATACATATTTTGACAGTAAACCCGCGCTCCTCGAGGCTTTTTATGATGGCATAGTATATGTCGCGCTGACTGGCCAAAGG   83700
ASFV CN/SC/2019     GGAGGGCACGATCCCCTTTCATACATATTTTGACAGTAAACCCGCGCTCCTCGAGGCTTTTTATGATGGCATAGTATATGTCGCGCTGACTGGCCAAAGG   83700
ASFV Del MGF_360_4L GGAGGGCACGATCCCCTTTCATACATATTTTGACAGTAAACCCGCGCTCCTCGAGGCTTTTTATGATGGCATAGTATATGTCGCGCTGACTGGCCAAAGG   83700

Consensus           GTCGCCGGAGGAAAAGTCAAAAGGGGCAGGTAGTTCATACACCAAAAAGTTTTTTTTTTCTGCCAGCAAGAGCGTGTCAATAATTTTAAGCTGATCGTTA   83800
ASFV CN/SC/2019     GTCGCCGGAGGAAAAGTCAAAAGGGGCAGGTAGTTCATACACCAAAAAGTTTTTTTTTTCTGCCAGCAAGAGCGTGTCAATAATTTTAAGCTGATCGTTA   83800
ASFV Del MGF_360_4L GTCGCCGGAGGAAAAGTCAAAAGGGGCAGGTAGTTCATACACCAAAAAGTTTTTTTTTTCTGCCAGCAAGAGCGTGTCAATAATTTTAAGCTGATCGTTA   83800

Consensus           ATTAATTTTTGGTTTAACTCTTTGTTATTATCAAGATCCTTCGCATAAACCGCCATATTTAATAAAAACAATAAATTATTTTTATAACATTATATATGGC   83900
ASFV CN/SC/2019     ATTAATTTTTGGTTTAACTCTTTGTTATTATCAAGATCCTTCGCATAAACCGCCATATTTAATAAAAACAATAAATTATTTTTATAACATTATATATGGC   83900
ASFV Del MGF_360_4L ATTAATTTTTGGTTTAACTCTTTGTTATTATCAAGATCCTTCGCATAAACCGCCATATTTAATAAAAACAATAAATTATTTTTATAACATTATATATGGC   83900

Consensus           ATCAGGAGGAGCTTTTTGTCTTATTGCTAACGATGGGAAGGCCGACAAGATTATATTGGCCCAAGACTTGCTGAATAGCAGGATCTCTAACATTAAAAAT   84000
ASFV CN/SC/2019     ATCAGGAGGAGCTTTTTGTCTTATTGCTAACGATGGGAAGGCCGACAAGATTATATTGGCCCAAGACTTGCTGAATAGCAGGATCTCTAACATTAAAAAT   84000
ASFV Del MGF_360_4L ATCAGGAGGAGCTTTTTGTCTTATTGCTAACGATGGGAAGGCCGACAAGATTATATTGGCCCAAGACTTGCTGAATAGCAGGATCTCTAACATTAAAAAT   84000

Consensus           GTGAACAAAAGTTATGGGAAACCCGATCCCGAACCCACTTTGAGTCAAATCGAAGAAACACATTTGGTGCATTTTAATGCGCATTTTAAGCCTTATGTTC   84100
ASFV CN/SC/2019     GTGAACAAAAGTTATGGGAAACCCGATCCCGAACCCACTTTGAGTCAAATCGAAGAAACACATTTGGTGCATTTTAATGCGCATTTTAAGCCTTATGTTC   84100
ASFV Del MGF_360_4L GTGAACAAAAGTTATGGGAAACCCGATCCCGAACCCACTTTGAGTCAAATCGAAGAAACACATTTGGTGCATTTTAATGCGCATTTTAAGCCTTATGTTC   84100

Consensus           CAGTAGGGTTTGAATACAATAAAGTACGCCCGCATACGGGTACCCCCACCTTGGGAAACAAGCTTACCTTTGGTATTCCCCAGTACGGAGACTTTTTCCA   84200
ASFV CN/SC/2019     CAGTAGGGTTTGAATACAATAAAGTACGCCCGCATACGGGTACCCCCACCTTGGGAAACAAGCTTACCTTTGGTATTCCCCAGTACGGAGACTTTTTCCA   84200
ASFV Del MGF_360_4L CAGTAGGGTTTGAATACAATAAAGTACGCCCGCATACGGGTACCCCCACCTTGGGAAACAAGCTTACCTTTGGTATTCCCCAGTACGGAGACTTTTTCCA   84200

Consensus           TGATATGGTGGGCCATCATATATTGGGTGCATGTCATTCATCCTGGCAGGATGCTCCGATTCAGGGCACGTCCCAGATGGGGGCCCATGGGCAGCTTCAA   84300
ASFV CN/SC/2019     TGATATGGTGGGCCATCATATATTGGGTGCATGTCATTCATCCTGGCAGGATGCTCCGATTCAGGGCACGTCCCAGATGGGGGCCCATGGGCAGCTTCAA   84300
ASFV Del MGF_360_4L TGATATGGTGGGCCATCATATATTGGGTGCATGTCATTCATCCTGGCAGGATGCTCCGATTCAGGGCACGTCCCAGATGGGGGCCCATGGGCAGCTTCAA   84300

Consensus           ACGTTTCCTCGCAACGGATATGACTGGGACAACCAAACACCCTTAGAGGGCGCCGTTTACACGCTTGTAGATCCTTTTGGAAGACCCATTGTACCCGGCA   84400
ASFV CN/SC/2019     ACGTTTCCTCGCAACGGATATGACTGGGACAACCAAACACCCTTAGAGGGCGCCGTTTACACGCTTGTAGATCCTTTTGGAAGACCCATTGTACCCGGCA   84400
ASFV Del MGF_360_4L ACGTTTCCTCGCAACGGATATGACTGGGACAACCAAACACCCTTAGAGGGCGCCGTTTACACGCTTGTAGATCCTTTTGGAAGACCCATTGTACCCGGCA   84400

Consensus           CAAAGAATGCGTACCGAAACTTGGTTTACTACTGCGAATACCCCGGAGAACGACTTTATGAAAACGTAAGATTCGATGTAAATGGAAATTCCCTAGACGA   84500
ASFV CN/SC/2019     CAAAGAATGCGTACCGAAACTTGGTTTACTACTGCGAATACCCCGGAGAACGACTTTATGAAAACGTAAGATTCGATGTAAATGGAAATTCCCTAGACGA   84500
ASFV Del MGF_360_4L CAAAGAATGCGTACCGAAACTTGGTTTACTACTGCGAATACCCCGGAGAACGACTTTATGAAAACGTAAGATTCGATGTAAATGGAAATTCCCTAGACGA   84500

Consensus           ATATAGTTCGGATGTCACAACGCTTGTGCGCAAATTTTGCATCCCAGGGGATAAAATGACTGGATATAAGCACTTGGTTGGCCAGGAGGTATCGGTGGAG   84600
ASFV CN/SC/2019     ATATAGTTCGGATGTCACAACGCTTGTGCGCAAATTTTGCATCCCAGGGGATAAAATGACTGGATATAAGCACTTGGTTGGCCAGGAGGTATCGGTGGAG   84600
ASFV Del MGF_360_4L ATATAGTTCGGATGTCACAACGCTTGTGCGCAAATTTTGCATCCCAGGGGATAAAATGACTGGATATAAGCACTTGGTTGGCCAGGAGGTATCGGTGGAG   84600

Consensus           GGAACCAGTGGCCCTCTCCTATGCAACATTCATGATTTGCACAAGCCGCACCAAAGCAAACCTATTCTTACCGATGAAAATGATACGCAGCGAACGTGTA   84700
ASFV CN/SC/2019     GGAACCAGTGGCCCTCTCCTATGCAACATTCATGATTTGCACAAGCCGCACCAAAGCAAACCTATTCTTACCGATGAAAATGATACGCAGCGAACGTGTA   84700
ASFV Del MGF_360_4L GGAACCAGTGGCCCTCTCCTATGCAACATTCATGATTTGCACAAGCCGCACCAAAGCAAACCTATTCTTACCGATGAAAATGATACGCAGCGAACGTGTA   84700

Consensus           GCCATACCAACCCGAAATTTCTTTCACAGCATTTTCCCGAGAACTCTCACAATATCCAAACAGCAGGTAAACAAGATATTACTCCTATCACGGACGCAAC   84800
ASFV CN/SC/2019     GCCATACCAACCCGAAATTTCTTTCACAGCATTTTCCCGAGAACTCTCACAATATCCAAACAGCAGGTAAACAAGATATTACTCCTATCACGGACGCAAC   84800
ASFV Del MGF_360_4L GCCATACCAACCCGAAATTTCTTTCACAGCATTTTCCCGAGAACTCTCACAATATCCAAACAGCAGGTAAACAAGATATTACTCCTATCACGGACGCAAC   84800

Consensus           GTATCTGGACATAAGACGTAATGTTCATTACAGCTGTAATGGACCTCAAACCCCTAAATACTATCAGCCCCCTCTTGCGCTCTGGATTAAGTTGCGCTTT   84900
ASFV CN/SC/2019     GTATCTGGACATAAGACGTAATGTTCATTACAGCTGTAATGGACCTCAAACCCCTAAATACTATCAGCCCCCTCTTGCGCTCTGGATTAAGTTGCGCTTT   84900
ASFV Del MGF_360_4L GTATCTGGACATAAGACGTAATGTTCATTACAGCTGTAATGGACCTCAAACCCCTAAATACTATCAGCCCCCTCTTGCGCTCTGGATTAAGTTGCGCTTT   84900

Consensus           TGGTTTAATGAGAACGTGAACCTTGCTATTCCCTCAGTATCCATTCCCTTCGGCGAGCGCTTTATCACCATAAAGCTTGCATCGCAAAAGGATTTGGTGA   85000
ASFV CN/SC/2019     TGGTTTAATGAGAACGTGAACCTTGCTATTCCCTCAGTATCCATTCCCTTCGGCGAGCGCTTTATCACCATAAAGCTTGCATCGCAAAAGGATTTGGTGA   85000
ASFV Del MGF_360_4L TGGTTTAATGAGAACGTGAACCTTGCTATTCCCTCAGTATCCATTCCCTTCGGCGAGCGCTTTATCACCATAAAGCTTGCATCGCAAAAGGATTTGGTGA   85000

Consensus           ATGAATTTCCTGGACTTTTTGTACGCCAGTCACGTTTTATAGCTGGACGCCCCAGTAGACGCAATATACGCTTTAAACCATGGTTTATCCCAGGAGTCAT   85100
ASFV CN/SC/2019     ATGAATTTCCTGGACTTTTTGTACGCCAGTCACGTTTTATAGCTGGACGCCCCAGTAGACGCAATATACGCTTTAAACCATGGTTTATCCCAGGAGTCAT   85100
ASFV Del MGF_360_4L ATGAATTTCCTGGACTTTTTGTACGCCAGTCACGTTTTATAGCTGGACGCCCCAGTAGACGCAATATACGCTTTAAACCATGGTTTATCCCAGGAGTCAT   85100

Consensus           TAATGAAATCTCGCTCACGAATAATGAACTTTACATCAATAACCTGTTTGTAACCCCTGAAATACACAACCTTTTTGTAAAACGCGTTCGCTTTTCGCTG   85200
ASFV CN/SC/2019     TAATGAAATCTCGCTCACGAATAATGAACTTTACATCAATAACCTGTTTGTAACCCCTGAAATACACAACCTTTTTGTAAAACGCGTTCGCTTTTCGCTG   85200
ASFV Del MGF_360_4L TAATGAAATCTCGCTCACGAATAATGAACTTTACATCAATAACCTGTTTGTAACCCCTGAAATACACAACCTTTTTGTAAAACGCGTTCGCTTTTCGCTG   85200

Consensus           ATACGTGTCCATAAAACGCAGGTGACCCACACCAACAATAACCACCACGATGAAAAACTAATGTCTGCTCTTAAATGGCCCATTGAATATATGTTTATAG   85300
ASFV CN/SC/2019     ATACGTGTCCATAAAACGCAGGTGACCCACACCAACAATAACCACCACGATGAAAAACTAATGTCTGCTCTTAAATGGCCCATTGAATATATGTTTATAG   85300
ASFV Del MGF_360_4L ATACGTGTCCATAAAACGCAGGTGACCCACACCAACAATAACCACCACGATGAAAAACTAATGTCTGCTCTTAAATGGCCCATTGAATATATGTTTATAG   85300

Consensus           GATTAAAACCTACCTGGAACATCTCCGATCAAAATCCTCATCAACACCGAGATTGGCACAAGTTCGGACATGTTGTTAACGCCATTATGCAGCCCACTCA   85400
ASFV CN/SC/2019     GATTAAAACCTACCTGGAACATCTCCGATCAAAATCCTCATCAACACCGAGATTGGCACAAGTTCGGACATGTTGTTAACGCCATTATGCAGCCCACTCA   85400
ASFV Del MGF_360_4L GATTAAAACCTACCTGGAACATCTCCGATCAAAATCCTCATCAACACCGAGATTGGCACAAGTTCGGACATGTTGTTAACGCCATTATGCAGCCCACTCA   85400

Consensus           CCACGCAGAGATAAGCTTTCAGGATAGAGATACAGCTCTTCCAGACGCATGTTCATCTATATCTGATATTAGCCCCGTTACGTATCCGATCACATTACCT   85500
ASFV CN/SC/2019     CCACGCAGAGATAAGCTTTCAGGATAGAGATACAGCTCTTCCAGACGCATGTTCATCTATATCTGATATTAGCCCCGTTACGTATCCGATCACATTACCT   85500
ASFV Del MGF_360_4L CCACGCAGAGATAAGCTTTCAGGATAGAGATACAGCTCTTCCAGACGCATGTTCATCTATATCTGATATTAGCCCCGTTACGTATCCGATCACATTACCT   85500

Consensus           ATTATTAAAAACATTTCCGTAACTGCTCATGGTATCAATCTTATCGATAAATTTCCATCAAAGTTCTGCAGCTCTTACATACCCTTCCACTACGGAGGCA   85600
ASFV CN/SC/2019     ATTATTAAAAACATTTCCGTAACTGCTCATGGTATCAATCTTATCGATAAATTTCCATCAAAGTTCTGCAGCTCTTACATACCCTTCCACTACGGAGGCA   85600
ASFV Del MGF_360_4L ATTATTAAAAACATTTCCGTAACTGCTCATGGTATCAATCTTATCGATAAATTTCCATCAAAGTTCTGCAGCTCTTACATACCCTTCCACTACGGAGGCA   85600

Consensus           ATGCGATTAAAACCCCCGATGATCCGGGTGCGATGATGATTACCTTTGCTTTGAAGCCACGGGAGGAATACCAACCCAGTGGTCATATTAACGTATCCAG   85700
ASFV CN/SC/2019     ATGCGATTAAAACCCCCGATGATCCGGGTGCGATGATGATTACCTTTGCTTTGAAGCCACGGGAGGAATACCAACCCAGTGGTCATATTAACGTATCCAG   85700
ASFV Del MGF_360_4L ATGCGATTAAAACCCCCGATGATCCGGGTGCGATGATGATTACCTTTGCTTTGAAGCCACGGGAGGAATACCAACCCAGTGGTCATATTAACGTATCCAG   85700

Consensus           AGCAAGAGAATTTTATATTAGTTGGGACACGGATTACGTGGGGTCTATCACTACGGCTGATCTTGTGGTATCGGCATCTGCTATTAACTTTCTTCTTCTT   85800
ASFV CN/SC/2019     AGCAAGAGAATTTTATATTAGTTGGGACACGGATTACGTGGGGTCTATCACTACGGCTGATCTTGTGGTATCGGCATCTGCTATTAACTTTCTTCTTCTT   85800
ASFV Del MGF_360_4L AGCAAGAGAATTTTATATTAGTTGGGACACGGATTACGTGGGGTCTATCACTACGGCTGATCTTGTGGTATCGGCATCTGCTATTAACTTTCTTCTTCTT   85800

Consensus           CAGAACGGTTCAGCTGTGCTGCGTTACAGTACCTAAAAAAAAGTAATTTGCGGGGTTTAAGAATATTCATCTTTTAAAAAATTTTTTCGTCTTTTAAAAA   85900
ASFV CN/SC/2019     CAGAACGGTTCAGCTGTGCTGCGTTACAGTACCTAAAAAAAAGTAATTTGCGGGGTTTAAGAATATTCATCTTTTAAAAAATTTTTTCGTCTTTTAAAAA   85900
ASFV Del MGF_360_4L CAGAACGGTTCAGCTGTGCTGCGTTACAGTACCTAAAAAAAAGTAATTTGCGGGGTTTAAGAATATTCATCTTTTAAAAAATTTTTTCGTCTTTTAAAAA   85900

Consensus           ACTAAAAAAAATCATCTAAAAAATCTTCATCTTTAAAAAAAATGAACACAATGGGTTCGATCTGTGGGCTTCCATTTTATTTCAGGGAGCTCCATACAGA   86000
ASFV CN/SC/2019     ACTAAAAAAAATCATCTAAAAAATCTTCATCTTTAAAAAAAATGAACACAATGGGTTCGATCTGTGGGCTTCCATTTTATTTCAGGGAGCTCCATACAGA   86000
ASFV Del MGF_360_4L ACTAAAAAAAATCATCTAAAAAATCTTCATCTTTAAAAAAAATGAACACAATGGGTTCGATCTGTGGGCTTCCATTTTATTTCAGGGAGCTCCATACAGA   86000

Consensus           TAGATTCCCACTCACTATCATTATTAGCTAGCGTATCATTTCCTTGCAAATGAATATATTGTAAAATGCGTCGATTCGTGGTATCATTTGGAGGCAAAAT   86100
ASFV CN/SC/2019     TAGATTCCCACTCACTATCATTATTAGCTAGCGTATCATTTCCTTGCAAATGAATATATTGTAAAATGCGTCGATTCGTGGTATCATTTGGAGGCAAAAT   86100
ASFV Del MGF_360_4L TAGATTCCCACTCACTATCATTATTAGCTAGCGTATCATTTCCTTGCAAATGAATATATTGTAAAATGCGTCGATTCGTGGTATCATTTGGAGGCAAAAT   86100

Consensus           GGCGTCAAAAATTTTATATATATAATACGGATAATAATTCCTATTAATACGCCCTTTTTTACACACTTTTTCCCGTATCTTAATTGCCTCTGTAAATATG   86200
ASFV CN/SC/2019     GGCGTCAAAAATTTTATATATATAATACGGATAATAATTCCTATTAATACGCCCTTTTTTACACACTTTTTCCCGTATCTTAATTGCCTCTGTAAATATG   86200
ASFV Del MGF_360_4L GGCGTCAAAAATTTTATATATATAATACGGATAATAATTCCTATTAATACGCCCTTTTTTACACACTTTTTCCCGTATCTTAATTGCCTCTGTAAATATG   86200

Consensus           TATTCGCCTCGTAGTAAAATCGACTCTGATATTTGAGGCGGCCCTACTCCGGTAAGTTTACGCAATATAAGAGAAACACAATTATTTAAGTCTGTGCGGT   86300
ASFV CN/SC/2019     TATTCGCCTCGTAGTAAAATCGACTCTGATATTTGAGGCGGCCCTACTCCGGTAAGTTTACGCAATATAAGAGAAACACAATTATTTAAGTCTGTGCGGT   86300
ASFV Del MGF_360_4L TATTCGCCTCGTAGTAAAATCGACTCTGATATTTGAGGCGGCCCTACTCCGGTAAGTTTACGCAATATAAGAGAAACACAATTATTTAAGTCTGTGCGGT   86300

Consensus           TTATCTCTTTTAACATTTTTCGAATATTTTCGACCGTCAAAAGCGCGATGCATTTATTATCGCGCTTAATAATTTTTTTTAGTTGTTGCAACACCTTGGT   86400
ASFV CN/SC/2019     TTATCTCTTTTAACATTTTTCGAATATTTTCGACCGTCAAAAGCGCGATGCATTTATTATCGCGCTTAATAATTTTTTTTAGTTGTTGCAACACCTTGGT   86400
ASFV Del MGF_360_4L TTATCTCTTTTAACATTTTTCGAATATTTTCGACCGTCAAAAGCGCGATGCATTTATTATCGCGCTTAATAATTTTTTTTAGTTGTTGCAACACCTTGGT   86400

Consensus           TCCGCAGGGATCTTGTTTGGTCCCCAACTCTTGTTCTGGATTTCTACCAAGAATATGTTCTATCCAAAACCGATAGTGACGGTTAGGGTTAAAGATACCT   86500
ASFV CN/SC/2019     TCCGCAGGGATCTTGTTTGGTCCCCAACTCTTGTTCTGGATTTCTACCAAGAATATGTTCTATCCAAAACCGATAGTGACGGTTAGGGTTAAAGATACCT   86500
ASFV Del MGF_360_4L TCCGCAGGGATCTTGTTTGGTCCCCAACTCTTGTTCTGGATTTCTACCAAGAATATGTTCTATCCAAAACCGATAGTGACGGTTAGGGTTAAAGATACCT   86500

Consensus           GACTTTGCTTTCTGCCCATCATGGTTGTAAAAATGTGTTTCATCAAAAATGGTTCCCATCAATTCTTGAATACAACCGCAGTTAGGACATTGCAGCCCAA   86600
ASFV CN/SC/2019     GACTTTGCTTTCTGCCCATCATGGTTGTAAAAATGTGTTTCATCAAAAATGGTTCCCATCAATTCTTGAATACAACCGCAGTTAGGACATTGCAGCCCAA   86600
ASFV Del MGF_360_4L GACTTTGCTTTCTGCCCATCATGGTTGTAAAAATGTGTTTCATCAAAAATGGTTCCCATCAATTCTTGAATACAACCGCAGTTAGGACATTGCAGCCCAA   86600

Consensus           ACTGCGTGGTGTTAAACACCATGTCGGTATGACAATACTTGCATTCCTTATATTTTAAAGTTTGTACCCATTGAGTTTTGGACTGTGTGTCGCATAGTTG   86700
ASFV CN/SC/2019     ACTGCGTGGTGTTAAACACCATGTCGGTATGACAATACTTGCATTCCTTATATTTTAAAGTTTGTACCCATTGAGTTTTGGACTGTGTGTCGCATAGTTG   86700
ASFV Del MGF_360_4L ACTGCGTGGTGTTAAACACCATGTCGGTATGACAATACTTGCATTCCTTATATTTTAAAGTTTGTACCCATTGAGTTTTGGACTGTGTGTCGCATAGTTG   86700

Consensus           CTTAAAAAGGTTGTGGGCTGTTTTTACCTGCAGCATGGGATTATTGGTGCACCACATGTTTTTCGTTTTCACCCCGTCCGTTGAAAGTTTTTTCTGTAGT   86800
ASFV CN/SC/2019     CTTAAAAAGGTTGTGGGCTGTTTTTACCTGCAGCATGGGATTATTGGTGCACCACATGTTTTTCGTTTTCACCCCGTCCGTTGAAAGTTTTTTCTGTAGT   86800
ASFV Del MGF_360_4L CTTAAAAAGGTTGTGGGCTGTTTTTACCTGCAGCATGGGATTATTGGTGCACCACATGTTTTTCGTTTTCACCCCGTCCGTTGAAAGTTTTTTCTGTAGT   86800

Consensus           AAAAAATTAACACTTACCAGCGTTTTAGATATTTTGGTATTGATATTTTCAACCAAAATAAGACGTTTAATTTCATTATTTACTTTGTTTCGCAGCGTTT   86900
ASFV CN/SC/2019     AAAAAATTAACACTTACCAGCGTTTTAGATATTTTGGTATTGATATTTTCAACCAAAATAAGACGTTTAATTTCATTATTTACTTTGTTTCGCAGCGTTT   86900
ASFV Del MGF_360_4L AAAAAATTAACACTTACCAGCGTTTTAGATATTTTGGTATTGATATTTTCAACCAAAATAAGACGTTTAATTTCATTATTTACTTTGTTTCGCAGCGTTT   86900

Consensus           CTCCGCTATGCGCCCTAATAAGATAAGGTGAAATAATCATTAAAAAGTTAAAATACTCCTGCTTGATATGATTATTATAGTGCATCATTTCACTAATTAA   87000
ASFV CN/SC/2019     CTCCGCTATGCGCCCTAATAAGATAAGGTGAAATAATCATTAAAAAGTTAAAATACTCCTGCTTGATATGATTATTATAGTGCATCATTTCACTAATTAA   87000
ASFV Del MGF_360_4L CTCCGCTATGCGCCCTAATAAGATAAGGTGAAATAATCATTAAAAAGTTAAAATACTCCTGCTTGATATGATTATTATAGTGCATCATTTCACTAATTAA   87000

Consensus           GGTCTTGTATTGATCATACGCGGCCAATCCTTGCTGAATTTCCTTAAAAAGTTTTTCAACAGCTTGGTATTTATTGATGATTTCGTCCATTGTTATACCC   87100
ASFV CN/SC/2019     GGTCTTGTATTGATCATACGCGGCCAATCCTTGCTGAATTTCCTTAAAAAGTTTTTCAACAGCTTGGTATTTATTGATGATTTCGTCCATTGTTATACCC   87100
ASFV Del MGF_360_4L GGTCTTGTATTGATCATACGCGGCCAATCCTTGCTGAATTTCCTTAAAAAGTTTTTCAACAGCTTGGTATTTATTGATGATTTCGTCCATTGTTATACCC   87100

Consensus           CCCCTTATATTAAAGCTTTAATATGTATATAATAAACTCTAAGATATGGCAGAATTTAATATTGATGAGCTTCTCAAAAACGTATTGGAGGATCCCTCTA   87200
ASFV CN/SC/2019     CCCCTTATATTAAAGCTTTAATATGTATATAATAAACTCTAAGATATGGCAGAATTTAATATTGATGAGCTTCTCAAAAACGTATTGGAGGATCCCTCTA   87200
ASFV Del MGF_360_4L CCCCTTATATTAAAGCTTTAATATGTATATAATAAACTCTAAGATATGGCAGAATTTAATATTGATGAGCTTCTCAAAAACGTATTGGAGGATCCCTCTA   87200

Consensus           CTGAAATATCCGAAGAAACGCTTAAACAGCTTTACCAAAGGACGAACCCTTACAAACAGTTCAAAAATGATAGCAGGGTGGCCTTTTGCTCTTTTACAAA   87300
ASFV CN/SC/2019     CTGAAATATCCGAAGAAACGCTTAAACAGCTTTACCAAAGGACGAACCCTTACAAACAGTTCAAAAATGATAGCAGGGTGGCCTTTTGCTCTTTTACAAA   87300
ASFV Del MGF_360_4L CTGAAATATCCGAAGAAACGCTTAAACAGCTTTACCAAAGGACGAACCCTTACAAACAGTTCAAAAATGATAGCAGGGTGGCCTTTTGCTCTTTTACAAA   87300

Consensus           TTTGCGGGAGCAGTATATTCGACGTCTTATAATGACTAGCTTTATTGGATATGTCTTCAAAGCTCTGCAGGAATGGATGCCTTCCTATTCAAAACCTACC   87400
ASFV CN/SC/2019     TTTGCGGGAGCAGTATATTCGACGTCTTATAATGACTAGCTTTATTGGATATGTCTTCAAAGCTCTGCAGGAATGGATGCCTTCCTATTCAAAACCTACC   87400
ASFV Del MGF_360_4L TTTGCGGGAGCAGTATATTCGACGTCTTATAATGACTAGCTTTATTGGATATGTCTTCAAAGCTCTGCAGGAATGGATGCCTTCCTATTCAAAACCTACC   87400

Consensus           CACACGACCAAAACTCTTCTCAGTGAGCTAATAACGTTAGTTGATACTTTGAAACAGGAAACTAATGATGTTCCCTCTGAATCGGTAGTAAATACAATTT   87500
ASFV CN/SC/2019     CACACGACCAAAACTCTTCTCAGTGAGCTAATAACGTTAGTTGATACTTTGAAACAGGAAACTAATGATGTTCCCTCTGAATCGGTAGTAAATACAATTT   87500
ASFV Del MGF_360_4L CACACGACCAAAACTCTTCTCAGTGAGCTAATAACGTTAGTTGATACTTTGAAACAGGAAACTAATGATGTTCCCTCTGAATCGGTAGTAAATACAATTT   87500

Consensus           TATCTATAGCAGATAGCTGCAAAACCCAGACGCAGAAAAGCAAGGAAGCTAAAACAACGATCGATAGCTTTTTACGAGAACATTTTGTGTTTGATCCTAA   87600
ASFV CN/SC/2019     TATCTATAGCAGATAGCTGCAAAACCCAGACGCAGAAAAGCAAGGAAGCTAAAACAACGATCGATAGCTTTTTACGAGAACATTTTGTGTTTGATCCTAA   87600
ASFV Del MGF_360_4L TATCTATAGCAGATAGCTGCAAAACCCAGACGCAGAAAAGCAAGGAAGCTAAAACAACGATCGATAGCTTTTTACGAGAACATTTTGTGTTTGATCCTAA   87600

Consensus           TCTTCATGCTCAAAGTGCGTATACTTGTGCAGATACCAATGTAGACACTTGTGCAAGCATGTGTGCAGATACCAATGTAGACACCTGTGCAAGCATGTGT   87700
ASFV CN/SC/2019     TCTTCATGCTCAAAGTGCGTATACTTGTGCAGATACCAATGTAGACACTTGTGCAAGCATGTGTGCAGATACCAATGTAGACACCTGTGCAAGCATGTGT   87700
ASFV Del MGF_360_4L TCTTCATGCTCAAAGTGCGTATACTTGTGCAGATACCAATGTAGACACTTGTGCAAGCATGTGTGCAGATACCAATGTAGACACCTGTGCAAGCATGTGT   87700

Consensus           GCAGATACCAATGTAGATACCTGTGCAAGCACTTGTACAAGCACAGAATACACCGATTTAGCAGATCCTGAGCGCATCCCTTTACACATCATGCAAAAAA   87800
ASFV CN/SC/2019     GCAGATACCAATGTAGATACCTGTGCAAGCACTTGTACAAGCACAGAATACACCGATTTAGCAGATCCTGAGCGCATCCCTTTACACATCATGCAAAAAA   87800
ASFV Del MGF_360_4L GCAGATACCAATGTAGATACCTGTGCAAGCACTTGTACAAGCACAGAATACACCGATTTAGCAGATCCTGAGCGCATCCCTTTACACATCATGCAAAAAA   87800

Consensus           CATTAAATGTGCCTAATGAGCTTCAGGCCGATATTGATGCAATCACCCAAACCCCACAGGGCTATAGGGCAGCAGCCCACATATTACAAAATATAGAACT   87900
ASFV CN/SC/2019     CATTAAATGTGCCTAATGAGCTTCAGGCCGATATTGATGCAATCACCCAAACCCCACAGGGCTATAGGGCAGCAGCCCACATATTACAAAATATAGAACT   87900
ASFV Del MGF_360_4L CATTAAATGTGCCTAATGAGCTTCAGGCCGATATTGATGCAATCACCCAAACCCCACAGGGCTATAGGGCAGCAGCCCACATATTACAAAATATAGAACT   87900

Consensus           TCACCAAAGCATTAAACATATGCTTGAAAATCCGAGGGCGTTTAAACCCATTCTCTTTAACACAAAAATTACTAGATATCTTTCGCAGCATATTCCACCT   88000
ASFV CN/SC/2019     TCACCAAAGCATTAAACATATGCTTGAAAATCCGAGGGCGTTTAAACCCATTCTCTTTAACACAAAAATTACTAGATATCTTTCGCAGCATATTCCACCT   88000
ASFV Del MGF_360_4L TCACCAAAGCATTAAACATATGCTTGAAAATCCGAGGGCGTTTAAACCCATTCTCTTTAACACAAAAATTACTAGATATCTTTCGCAGCATATTCCACCT   88000

Consensus           CAGGATACTTTTTATAAGTGGAATTATTACATTGAGGATAATTACGAAGAGTTGCGGGCCGCTACGGAAAGCATCTACCCAGAAAAACCCGACCTAGAGT   88100
ASFV CN/SC/2019     CAGGATACTTTTTATAAGTGGAATTATTACATTGAGGATAATTACGAAGAGTTGCGGGCCGCTACGGAAAGCATCTACCCAGAAAAACCCGACCTAGAGT   88100
ASFV Del MGF_360_4L CAGGATACTTTTTATAAGTGGAATTATTACATTGAGGATAATTACGAAGAGTTGCGGGCCGCTACGGAAAGCATCTACCCAGAAAAACCCGACCTAGAGT   88100

Consensus           TTGCCTTCATTATTTATGATGTGGTGGATAGCAGCAACCAACAAAAGGTTGATGAATTTTATTATAAATATAAAGACCAGATTTTCTCAGAGGTTTCATC   88200
ASFV CN/SC/2019     TTGCCTTCATTATTTATGATGTGGTGGATAGCAGCAACCAACAAAAGGTTGATGAATTTTATTATAAATATAAAGACCAGATTTTCTCAGAGGTTTCATC   88200
ASFV Del MGF_360_4L TTGCCTTCATTATTTATGATGTGGTGGATAGCAGCAACCAACAAAAGGTTGATGAATTTTATTATAAATATAAAGACCAGATTTTCTCAGAGGTTTCATC   88200

Consensus           CATTCAATTAGGCAACTGGACACTCCTGGGAAGCTTTAAGGCCAACAGAGAGCGCTACAATTATTTTAATCAAAATAATGAAATAATAAAACGGATTTTG   88300
ASFV CN/SC/2019     CATTCAATTAGGCAACTGGACACTCCTGGGAAGCTTTAAGGCCAACAGAGAGCGCTACAATTATTTTAATCAAAATAATGAAATAATAAAACGGATTTTG   88300
ASFV Del MGF_360_4L CATTCAATTAGGCAACTGGACACTCCTGGGAAGCTTTAAGGCCAACAGAGAGCGCTACAATTATTTTAATCAAAATAATGAAATAATAAAACGGATTTTG   88300

Consensus           GACCGTCATGAGGAAGACCTAAAGATAGGAAAAGAGATTTTACGAAATACTATTTACCACAAAAAAGCAAAAAATATACAAGAAACTGGCCCGGATGCTC   88400
ASFV CN/SC/2019     GACCGTCATGAGGAAGACCTAAAGATAGGAAAAGAGATTTTACGAAATACTATTTACCACAAAAAAGCAAAAAATATACAAGAAACTGGCCCGGATGCTC   88400
ASFV Del MGF_360_4L GACCGTCATGAGGAAGACCTAAAGATAGGAAAAGAGATTTTACGAAATACTATTTACCACAAAAAAGCAAAAAATATACAAGAAACTGGCCCGGATGCTC   88400

Consensus           CGGGGCTCTCCATCTATAATTCAACCTTTCACACGGATAGCGGGATTAAGGGACTGCTTTCCTTTAAGGAGCTAAAAAACCTAGAAAAAGCATCTGGAAA   88500
ASFV CN/SC/2019     CGGGGCTCTCCATCTATAATTCAACCTTTCACACGGATAGCGGGATTAAGGGACTGCTTTCCTTTAAGGAGCTAAAAAACCTAGAAAAAGCATCTGGAAA   88500
ASFV Del MGF_360_4L CGGGGCTCTCCATCTATAATTCAACCTTTCACACGGATAGCGGGATTAAGGGACTGCTTTCCTTTAAGGAGCTAAAAAACCTAGAAAAAGCATCTGGAAA   88500

Consensus           TATCAAAAAAGCTCGAGAGTATGATTTTATAGACGACTGCGAAGAAAAAATTAAGCAACTGCTTAGTAAAGAAAATTTAACCCCCGATGAAGAAAGCGAG   88600
ASFV CN/SC/2019     TATCAAAAAAGCTCGAGAGTATGATTTTATAGACGACTGCGAAGAAAAAATTAAGCAACTGCTTAGTAAAGAAAATTTAACCCCCGATGAAGAAAGCGAG   88600
ASFV Del MGF_360_4L TATCAAAAAAGCTCGAGAGTATGATTTTATAGACGACTGCGAAGAAAAAATTAAGCAACTGCTTAGTAAAGAAAATTTAACCCCCGATGAAGAAAGCGAG   88600

Consensus           CTGATAAAAACAAAAAAACAGTTAGATAATGCGCTTGAAATGCTCAATGTGCCTGATGATACGATACGGGTAGATATGTGGGTCAACAATAATAATAAAC   88700
ASFV CN/SC/2019     CTGATAAAAACAAAAAAACAGTTAGATAATGCGCTTGAAATGCTCAATGTGCCTGATGATACGATACGGGTAGATATGTGGGTCAACAATAATAATAAAC   88700
ASFV Del MGF_360_4L CTGATAAAAACAAAAAAACAGTTAGATAATGCGCTTGAAATGCTCAATGTGCCTGATGATACGATACGGGTAGATATGTGGGTCAACAATAATAATAAAC   88700

Consensus           TCGAAAAAGAAATTTTATATACAAAAGCAGAATTGTAATAATATAGAGATGGCCCTAACGACCCATTCAGGGAAGCTAATTCCTGAACTACAGTTCAAAG   88800
ASFV CN/SC/2019     TCGAAAAAGAAATTTTATATACAAAAGCAGAATTGTAATAATATAGAGATGGCCCTAACGACCCATTCAGGGAAGCTAATTCCTGAACTACAGTTCAAAG   88800
ASFV Del MGF_360_4L TCGAAAAAGAAATTTTATATACAAAAGCAGAATTGTAATAATATAGAGATGGCCCTAACGACCCATTCAGGGAAGCTAATTCCTGAACTACAGTTCAAAG   88800

Consensus           CACATCATTTTATAGATAAAACAACTGTGCTATATGGCCCCTCAAAAACAGGCAAAACCGTGTACGTTAAACATATTATGAAAATCCTGCAACCCCATAT   88900
ASFV CN/SC/2019     CACATCATTTTATAGATAAAACAACTGTGCTATATGGCCCCTCAAAAACAGGCAAAACCGTGTACGTTAAACATATTATGAAAATCCTGCAACCCCATAT   88900
ASFV Del MGF_360_4L CACATCATTTTATAGATAAAACAACTGTGCTATATGGCCCCTCAAAAACAGGCAAAACCGTGTACGTTAAACATATTATGAAAATCCTGCAACCCCATAT   88900

Consensus           TGAACAAATTTTAGTGGTTGCCCCCTCGGAACCCTCAAATCGTTCATATGAGGGTTTTGTACATCCAACTCTAATACACTACCGCTTGTGGCTCGCCGAT   89000
ASFV CN/SC/2019     TGAACAAATTTTAGTGGTTGCCCCCTCGGAACCCTCAAATCGTTCATATGAGGGTTTTGTACATCCAACTCTAATACACTACCGCTTGTGGCTCGCCGAT   89000
ASFV Del MGF_360_4L TGAACAAATTTTAGTGGTTGCCCCCTCGGAACCCTCAAATCGTTCATATGAGGGTTTTGTACATCCAACTCTAATACACTACCGCTTGTGGCTCGCCGAT   89000

Consensus           AAGCAAAAAAAAAATGACAACAAGGGCGCTGAACGCTTTTTGGAGGCCATCTGGCAGCGGCAAACTATGATGTCCTCCATCTACAGTCGAGTAAACAACA   89100
ASFV CN/SC/2019     AAGCAAAAAAAAAATGACAACAAGGGCGCTGAACGCTTTTTGGAGGCCATCTGGCAGCGGCAAACTATGATGTCCTCCATCTACAGTCGAGTAAACAACA   89100
ASFV Del MGF_360_4L AAGCAAAAAAAAAATGACAACAAGGGCGCTGAACGCTTTTTGGAGGCCATCTGGCAGCGGCAAACTATGATGTCCTCCATCTACAGTCGAGTAAACAACA   89100

Consensus           TCGATATGCTAAAAACATTGTATCATAAACTTCCGATCGATATACAGCAAAAGGAAAACAAAAATATTGCAAAAGTGGAGTGCTTAAAGGCTGAACAAAC   89200
ASFV CN/SC/2019     TCGATATGCTAAAAACATTGTATCATAAACTTCCGATCGATATACAGCAAAAGGAAAACAAAAATATTGCAAAAGTGGAGTGCTTAAAGGCTGAACAAAC   89200
ASFV Del MGF_360_4L TCGATATGCTAAAAACATTGTATCATAAACTTCCGATCGATATACAGCAAAAGGAAAACAAAAATATTGCAAAAGTGGAGTGCTTAAAGGCTGAACAAAC   89200

Consensus           GGACCAAAAAAAAGAAGAAAAGATTACATCGCTTTATCAGCAACTTTTAAAAAAAATTATTATACAGAACATTCATATGTATAAAAACTTATGCCTTACA   89300
ASFV CN/SC/2019     GGACCAAAAAAAAGAAGAAAAGATTACATCGCTTTATCAGCAACTTTTAAAAAAAATTATTATACAGAACATTCATATGTATAAAAACTTATGCCTTACA   89300
ASFV Del MGF_360_4L GGACCAAAAAAAAGAAGAAAAGATTACATCGCTTTATCAGCAACTTTTAAAAAAAATTATTATACAGAACATTCATATGTATAAAAACTTATGCCTTACA   89300

Consensus           GAGGATGAAAAGTTTACGTTAAACTATATCAATCTTAATCCTCGTTTACTTTTAATATTAGACGACTGCGCGGCCGAACTGCACCCATTATTTACAAAAG   89400
ASFV CN/SC/2019     GAGGATGAAAAGTTTACGTTAAACTATATCAATCTTAATCCTCGTTTACTTTTAATATTAGACGACTGCGCGGCCGAACTGCACCCATTATTTACAAAAG   89400
ASFV Del MGF_360_4L GAGGATGAAAAGTTTACGTTAAACTATATCAATCTTAATCCTCGTTTACTTTTAATATTAGACGACTGCGCGGCCGAACTGCACCCATTATTTACAAAAG   89400

Consensus           AAATTTTTAAAAAGTTTTTTTACCAAAATCGTCACTGTTTTATTTCGATGATTATTTGCTGCCAAGATGATACCGATTTACCCGCCAATCTTCGTAAAAA   89500
ASFV CN/SC/2019     AAATTTTTAAAAAGTTTTTTTACCAAAATCGTCACTGTTTTATTTCGATGATTATTTGCTGCCAAGATGATACCGATTTACCCGCCAATCTTCGTAAAAA   89500
ASFV Del MGF_360_4L AAATTTTTAAAAAGTTTTTTTACCAAAATCGTCACTGTTTTATTTCGATGATTATTTGCTGCCAAGATGATACCGATTTACCCGCCAATCTTCGTAAAAA   89500

Consensus           CGCATTTGTTTCCATTTTTACAAATGCCTCTATTTGTATGTCGAATTTTTCCCGTCAAAGCAACCGCTATTCCAAACAGGATAAGGAGTATGTGGAAGAA   89600
ASFV CN/SC/2019     CGCATTTGTTTCCATTTTTACAAATGCCTCTATTTGTATGTCGAATTTTTCCCGTCAAAGCAACCGCTATTCCAAACAGGATAAGGAGTATGTGGAAGAA   89600
ASFV Del MGF_360_4L CGCATTTGTTTCCATTTTTACAAATGCCTCTATTTGTATGTCGAATTTTTCCCGTCAAAGCAACCGCTATTCCAAACAGGATAAGGAGTATGTGGAAGAA   89600

Consensus           ATTAGCCATATTGTGTTTAAAGGATATAGGAAACTTGTGTACATCCGCGAGGATGAACATCGGCAACATTTTTACCATAGTACAGTGCCGCTTCCCACTG   89700
ASFV CN/SC/2019     ATTAGCCATATTGTGTTTAAAGGATATAGGAAACTTGTGTACATCCGCGAGGATGAACATCGGCAACATTTTTACCATAGTACAGTGCCGCTTCCCACTG   89700
ASFV Del MGF_360_4L ATTAGCCATATTGTGTTTAAAGGATATAGGAAACTTGTGTACATCCGCGAGGATGAACATCGGCAACATTTTTACCATAGTACAGTGCCGCTTCCCACTG   89700

Consensus           CCTTCAGCTTTGGCTCTAAAGCATTATTAAAATTATGTAAAGCCGTTTATAGTAAAGAGGTGGTCATTGATAAAAGTAATCCTTATTGGAGCAAATTTCG   89800
ASFV CN/SC/2019     CCTTCAGCTTTGGCTCTAAAGCATTATTAAAATTATGTAAAGCCGTTTATAGTAAAGAGGTGGTCATTGATAAAAGTAATCCTTATTGGAGCAAATTTCG   89800
ASFV Del MGF_360_4L CCTTCAGCTTTGGCTCTAAAGCATTATTAAAATTATGTAAAGCCGTTTATAGTAAAGAGGTGGTCATTGATAAAAGTAATCCTTATTGGAGCAAATTTCG   89800

Consensus           GCTTAATTTTTAAGTGTATTAACATACAATTTAAAACGTGTTTAAAACACTTTTAAATAAGTGCTAGCTTAAAATAAGTTTAAACATATTTTTTTTGCAT   89900
ASFV CN/SC/2019     GCTTAATTTTTAAGTGTATTAACATACAATTTAAAACGTGTTTAAAACACTTTTAAATAAGTGCTAGCTTAAAATAAGTTTAAACATATTTTTTTTGCAT   89900
ASFV Del MGF_360_4L GCTTAATTTTTAAGTGTATTAACATACAATTTAAAACGTGTTTAAAACACTTTTAAATAAGTGCTAGCTTAAAATAAGTTTAAACATATTTTTTTTGCAT   89900

Consensus           GTTATTCGTCAGTAATTTTTTATTAAAATAATATTACATATGATATAATGGATCAGGAAGAATCCCACGTTATAAGTATTTTTGAAACCCTTGGTGCGTA   90000
ASFV CN/SC/2019     GTTATTCGTCAGTAATTTTTTATTAAAATAATATTACATATGATATAATGGATCAGGAAGAATCCCACGTTATAAGTATTTTTGAAACCCTTGGTGCGTA   90000
ASFV Del MGF_360_4L GTTATTCGTCAGTAATTTTTTATTAAAATAATATTACATATGATATAATGGATCAGGAAGAATCCCACGTTATAAGTATTTTTGAAACCCTTGGTGCGTA   90000

Consensus           TTTTATCAACATTTTTTATAACTTTTTATACAAAAATGCACTATACAAAAAACATTCCATTGTTACGGAATATCAGTATCAAGTAAAGGGCTATATTTTA   90100
ASFV CN/SC/2019     TTTTATCAACATTTTTTATAACTTTTTATACAAAAATGCACTATACAAAAAACATTCCATTGTTACGGAATATCAGTATCAAGTAAAGGGCTATATTTTA   90100
ASFV Del MGF_360_4L TTTTATCAACATTTTTTATAACTTTTTATACAAAAATGCACTATACAAAAAACATTCCATTGTTACGGAATATCAGTATCAAGTAAAGGGCTATATTTTA   90100

Consensus           GGGGTTAAACAAAATAAAAAACTTTATGAAAAAATGCTAGATAGTTTTTACAAATATTTTTGTAACATTACCCAAATTAACAGCAAAACATTAAACTTTT   90200
ASFV CN/SC/2019     GGGGTTAAACAAAATAAAAAACTTTATGAAAAAATGCTAGATAGTTTTTACAAATATTTTTGTAACATTACCCAAATTAACAGCAAAACATTAAACTTTT   90200
ASFV Del MGF_360_4L GGGGTTAAACAAAATAAAAAACTTTATGAAAAAATGCTAGATAGTTTTTACAAATATTTTTGTAACATTACCCAAATTAACAGCAAAACATTAAACTTTT   90200

Consensus           CAAACTTCGTAACAACGATTGTTGATTCTTTCATACCTAAAGAATACAGCCAATCTATAAGCCTTGAAAAGAAAGAATCTATCTTGGAATTGCTACTGTG   90300
ASFV CN/SC/2019     CAAACTTCGTAACAACGATTGTTGATTCTTTCATACCTAAAGAATACAGCCAATCTATAAGCCTTGAAAAGAAAGAATCTATCTTGGAATTGCTACTGTG   90300
ASFV Del MGF_360_4L CAAACTTCGTAACAACGATTGTTGATTCTTTCATACCTAAAGAATACAGCCAATCTATAAGCCTTGAAAAGAAAGAATCTATCTTGGAATTGCTACTGTG   90300

Consensus           CGACTACATTAGCAATCTGGGCACCTTTATCACAACAGAAAAAATGCTGCCCTTTATTATCAAAAACCGGAAAGAAAACTACCATAAAGTTACGAAAGAA   90400
ASFV CN/SC/2019     CGACTACATTAGCAATCTGGGCACCTTTATCACAACAGAAAAAATGCTGCCCTTTATTATCAAAAACCGGAAAGAAAACTACCATAAAGTTACGAAAGAA   90400
ASFV Del MGF_360_4L CGACTACATTAGCAATCTGGGCACCTTTATCACAACAGAAAAAATGCTGCCCTTTATTATCAAAAACCGGAAAGAAAACTACCATAAAGTTACGAAAGAA   90400

Consensus           ATGCAAGATTATAGTCTTACCTTTCTGCTCAAAAAAAGAATGGAACTATACAATAAATTTCTGCGAAAACAGGCCTATGTGGAGCCGGAGACAGAATTAG   90500
ASFV CN/SC/2019     ATGCAAGATTATAGTCTTACCTTTCTGCTCAAAAAAAGAATGGAACTATACAATAAATTTCTGCGAAAACAGGCCTATGTGGAGCCGGAGACAGAATTAG   90500
ASFV Del MGF_360_4L ATGCAAGATTATAGTCTTACCTTTCTGCTCAAAAAAAGAATGGAACTATACAATAAATTTCTGCGAAAACAGGCCTATGTGGAGCCGGAGACAGAATTAG   90500

Consensus           AAGAAACGTATGCAAGACTTAGTTCATACAATCGCAGCCTTCTTCATCAAATTGAAGAATTAACATCTGAAAACAAGTCGCTCTTAGCAGATCTCTCCAC   90600
ASFV CN/SC/2019     AAGAAACGTATGCAAGACTTAGTTCATACAATCGCAGCCTTCTTCATCAAATTGAAGAATTAACATCTGAAAACAAGTCGCTCTTAGCAGATCTCTCCAC   90600
ASFV Del MGF_360_4L AAGAAACGTATGCAAGACTTAGTTCATACAATCGCAGCCTTCTTCATCAAATTGAAGAATTAACATCTGAAAACAAGTCGCTCTTAGCAGATCTCTCCAC   90600

Consensus           GCTACGTAAAAAATATGAAAAAAGACAGAGTGAATACCGGCGACTTGTTCAACTCCTTTATCAGCAAATTCAACGCTCTTCTACATCAAAGAGCAGCTAT   90700
ASFV CN/SC/2019     GCTACGTAAAAAATATGAAAAAAGACAGAGTGAATACCGGCGACTTGTTCAACTCCTTTATCAGCAAATTCAACGCTCTTCTACATCAAAGAGCAGCTAT   90700
ASFV Del MGF_360_4L GCTACGTAAAAAATATGAAAAAAGACAGAGTGAATACCGGCGACTTGTTCAACTCCTTTATCAGCAAATTCAACGCTCTTCTACATCAAAGAGCAGCTAT   90700

Consensus           CCACTCACAAAGTTTATTGAAACATTACCCTCTGAACATTTTTCTAATGAAGAATACCAAAAAGAGACACCAGCGGATCAAAAAGAAGTAGTAGAGATGG   90800
ASFV CN/SC/2019     CCACTCACAAAGTTTATTGAAACATTACCCTCTGAACATTTTTCTAATGAAGAATACCAAAAAGAGACACCAGCGGATCAAAAAGAAGTAGTAGAGATGG   90800
ASFV Del MGF_360_4L CCACTCACAAAGTTTATTGAAACATTACCCTCTGAACATTTTTCTAATGAAGAATACCAAAAAGAGACACCAGCGGATCAAAAAGAAGTAGTAGAGATGG   90800

Consensus           AATTATTGAGAAAACAAGAACTATTAACAAGCCAAGAGCTAACCAGCAAGTCACCAAACAATTATCCCGTGCCACATTCGAGGACTATAGTAAGTAAACC   90900
ASFV CN/SC/2019     AATTATTGAGAAAACAAGAACTATTAACAAGCCAAGAGCTAACCAGCAAGTCACCAAACAATTATCCCGTGCCACATTCGAGGACTATAGTAAGTAAACC   90900
ASFV Del MGF_360_4L AATTATTGAGAAAACAAGAACTATTAACAAGCCAAGAGCTAACCAGCAAGTCACCAAACAATTATCCCGTGCCACATTCGAGGACTATAGTAAGTAAACC   90900

Consensus           ATTAGATAACTATCCCGTGCCACGGTCTAGGACAACAACTAAAATAGATTTTGATAATTCTCTTCAAAACCAAGAGCTTCACACTAAAAACGGATTTAGC   91000
ASFV CN/SC/2019     ATTAGATAACTATCCCGTGCCACGGTCTAGGACAACAACTAAAATAGATTTTGATAATTCTCTTCAAAACCAAGAGCTTCACACTAAAAACGGATTTAGC   91000
ASFV Del MGF_360_4L ATTAGATAACTATCCCGTGCCACGGTCTAGGACAACAACTAAAATAGATTTTGATAATTCTCTTCAAAACCAAGAGCTTCACACTAAAAACGGATTTAGC   91000

Consensus           GAGAAAGATATTGTTGAGTTTGGTCAGGATAAACCTGAAGAAGAAAATATTCTTGCGATTGATCAGGATAAACCTGAGGAAGAAACTATTCTTGCGATTA   91100
ASFV CN/SC/2019     GAGAAAGATATTGTTGAGTTTGGTCAGGATAAACCTGAAGAAGAAAATATTCTTGCGATTGATCAGGATAAACCTGAGGAAGAAACTATTCTTGCGATTA   91100
ASFV Del MGF_360_4L GAGAAAGATATTGTTGAGTTTGGTCAGGATAAACCTGAAGAAGAAAATATTCTTGCGATTGATCAGGATAAACCTGAGGAAGAAACTATTCTTGCGATTA   91100

Consensus           AACAGGATATATCTGAAGAAGATAATATTTTTGCGATTGATCAGGATAAACCTGAGTTTAATCAAGATACACCTGAGTTTAAAGAAGCTGTTCTTGATAT   91200
ASFV CN/SC/2019     AACAGGATATATCTGAAGAAGATAATATTTTTGCGATTGATCAGGATAAACCTGAGTTTAATCAAGATACACCTGAGTTTAAAGAAGCTGTTCTTGATAT   91200
ASFV Del MGF_360_4L AACAGGATATATCTGAAGAAGATAATATTTTTGCGATTGATCAGGATAAACCTGAGTTTAATCAAGATACACCTGAGTTTAAAGAAGCTGTTCTTGATAT   91200

Consensus           CAAAGAAAATATCCTTGAAGAAGAAAATCAAGATGAGCCTATTGTTCAAAATCCATTCTTGGAAAATTTTTGGAAACCTGAGCAGAAGACATTCAACCAG   91300
ASFV CN/SC/2019     CAAAGAAAATATCCTTGAAGAAGAAAATCAAGATGAGCCTATTGTTCAAAATCCATTCTTGGAAAATTTTTGGAAACCTGAGCAGAAGACATTCAACCAG   91300
ASFV Del MGF_360_4L CAAAGAAAATATCCTTGAAGAAGAAAATCAAGATGAGCCTATTGTTCAAAATCCATTCTTGGAAAATTTTTGGAAACCTGAGCAGAAGACATTCAACCAG   91300

Consensus           TCGGGCCTTTTTGAAGAATCTTCAAATTTTAGCAATGATTGGTCCGGCGGAGATGTAACTCTAAATTTTTCATAATTTATAAATATATAAAATGAATGTA   91400
ASFV CN/SC/2019     TCGGGCCTTTTTGAAGAATCTTCAAATTTTAGCAATGATTGGTCCGGCGGAGATGTAACTCTAAATTTTTCATAATTTATAAATATATAAAATGAATGTA   91400
ASFV Del MGF_360_4L TCGGGCCTTTTTGAAGAATCTTCAAATTTTAGCAATGATTGGTCCGGCGGAGATGTAACTCTAAATTTTTCATAATTTATAAATATATAAAATGAATGTA   91400

Consensus           GATTTTATTGCGGGTATCAATAATTTAGGAGAAAAAATTTATACGTGCGAACCGTTCAAAACATCCTTTCAAAATCCTTTCATTGTGGCCTTAATCATTA   91500
ASFV CN/SC/2019     GATTTTATTGCGGGTATCAATAATTTAGGAGAAAAAATTTATACGTGCGAACCGTTCAAAACATCCTTTCAAAATCCTTTCATTGTGGCCTTAATCATTA   91500
ASFV Del MGF_360_4L GATTTTATTGCGGGTATCAATAATTTAGGAGAAAAAATTTATACGTGCGAACCGTTCAAAACATCCTTTCAAAATCCTTTCATTGTGGCCTTAATCATTA   91500

Consensus           CAGCGGTGGTATTAGTTGTATTTTTTGCAATTTGTAATCCGCCGGTGGATAAAAAACGAAAAACGAAGACGGCTATTTACGTATATATATGCATTGTAGC   91600
ASFV CN/SC/2019     CAGCGGTGGTATTAGTTGTATTTTTTGCAATTTGTAATCCGCCGGTGGATAAAAAACGAAAAACGAAGACGGCTATTTACGTATATATATGCATTGTAGC   91600
ASFV Del MGF_360_4L CAGCGGTGGTATTAGTTGTATTTTTTGCAATTTGTAATCCGCCGGTGGATAAAAAACGAAAAACGAAGACGGCTATTTACGTATATATATGCATTGTAGC   91600

Consensus           CCTATTATTTTTGCATTATTATGTTTTAAATCACCAGTTAAACGACATTTATAATAAATCAAACATGGATGTAATTGTTTCTTCTATCCATGACAAATAT   91700
ASFV CN/SC/2019     CCTATTATTTTTGCATTATTATGTTTTAAATCACCAGTTAAACGACATTTATAATAAATCAAACATGGATGTAATTGTTTCTTCTATCCATGACAAATAT   91700
ASFV Del MGF_360_4L CCTATTATTTTTGCATTATTATGTTTTAAATCACCAGTTAAACGACATTTATAATAAATCAAACATGGATGTAATTGTTTCTTCTATCCATGACAAATAT   91700

Consensus           AAGGGCGGAGATGAAATTATTCCTCCTATTTCTCCCCCATCCGTGTCTAATGAGCTAGAAGAAGATCAACCTAAAAAGATACCTGCCGGTCCAAAGCCGG   91800
ASFV CN/SC/2019     AAGGGCGGAGATGAAATTATTCCTCCTATTTCTCCCCCATCCGTGTCTAATGAGCTAGAAGAAGATCAACCTAAAAAGATACCTGCCGGTCCAAAGCCGG   91800
ASFV Del MGF_360_4L AAGGGCGGAGATGAAATTATTCCTCCTATTTCTCCCCCATCCGTGTCTAATGAGCTAGAAGAAGATCAACCTAAAAAGATACCTGCCGGTCCAAAGCCGG   91800

Consensus           CCGATTCAAAACCCGTCAGTTTGCCTGATTCAAAGCCTCTTGTACCCCTACAAGAAGTAATTATGCCTTCTCAATATAATAATTAACTTTTATATACAAT   91900
ASFV CN/SC/2019     CCGATTCAAAACCCGTCAGTTTGCCTGATTCAAAGCCTCTTGTACCCCTACAAGAAGTAATTATGCCTTCTCAATATAATAATTAACTTTTATATACAAT   91900
ASFV Del MGF_360_4L CCGATTCAAAACCCGTCAGTTTGCCTGATTCAAAGCCTCTTGTACCCCTACAAGAAGTAATTATGCCTTCTCAATATAATAATTAACTTTTATATACAAT   91900

Consensus           GTATCATGATTATGCTTCAAAGCTGTTAGCCGATTATAGGTCAGATCCACCTCTTTGGGAAAGCGATTTGCCGCGTCATAACCGGTATTCTGATAATATA   92000
ASFV CN/SC/2019     GTATCATGATTATGCTTCAAAGCTGTTAGCCGATTATAGGTCAGATCCACCTCTTTGGGAAAGCGATTTGCCGCGTCATAACCGGTATTCTGATAATATA   92000
ASFV Del MGF_360_4L GTATCATGATTATGCTTCAAAGCTGTTAGCCGATTATAGGTCAGATCCACCTCTTTGGGAAAGCGATTTGCCGCGTCATAACCGGTATTCTGATAATATA   92000

Consensus           CTAAATTCCCGGTACTGCGGCAACAAAAATGGAGCTGCGCCTGTATACAATGAATACACTAATAGTCCTGAAAAGGCTGAAAAGGGATTGCAACTCAGTG   92100
ASFV CN/SC/2019     CTAAATTCCCGGTACTGCGGCAACAAAAATGGAGCTGCGCCTGTATACAATGAATACACTAATAGTCCTGAAAAGGCTGAAAAGGGATTGCAACTCAGTG   92100
ASFV Del MGF_360_4L CTAAATTCCCGGTACTGCGGCAACAAAAATGGAGCTGCGCCTGTATACAATGAATACACTAATAGTCCTGAAAAGGCTGAAAAGGGATTGCAACTCAGTG   92100

Consensus           ATCTACGTAACTTTTCTTTTATGCTGAACCCTCAGCACAAAAACATTGGTTACGGCGATGCGCAAGATCTGGAGCCGTACAGCTCCATTCCAAAAAATAA   92200
ASFV CN/SC/2019     ATCTACGTAACTTTTCTTTTATGCTGAACCCTCAGCACAAAAACATTGGTTACGGCGATGCGCAAGATCTGGAGCCGTACAGCTCCATTCCAAAAAATAA   92200
ASFV Del MGF_360_4L ATCTACGTAACTTTTCTTTTATGCTGAACCCTCAGCACAAAAACATTGGTTACGGCGATGCGCAAGATCTGGAGCCGTACAGCTCCATTCCAAAAAATAA   92200

Consensus           ACTTTTTAATCATTTTAAAAATCATCGTCCTGCTTTTTCAACCCATACGGAAAACCTAATTAGGCGCAATGTTGTTCGTACGGAAAAAAAAACATTTCCG   92300
ASFV CN/SC/2019     ACTTTTTAATCATTTTAAAAATCATCGTCCTGCTTTTTCAACCCATACGGAAAACCTAATTAGGCGCAATGTTGTTCGTACGGAAAAAAAAACATTTCCG   92300
ASFV Del MGF_360_4L ACTTTTTAATCATTTTAAAAATCATCGTCCTGCTTTTTCAACCCATACGGAAAACCTAATTAGGCGCAATGTTGTTCGTACGGAAAAAAAAACATTTCCG   92300

Consensus           CAGGTGGCTAGCTTAAAGGGCACACAGAAAAATTGTCTGACCCAGCCTTCCTCATTGCCTTCCTTAAAAAACCCAAAAAATAGTTCGGTTCCTTCTACGA   92400
ASFV CN/SC/2019     CAGGTGGCTAGCTTAAAGGGCACACAGAAAAATTGTCTGACCCAGCCTTCCTCATTGCCTTCCTTAAAAAACCCAAAAAATAGTTCGGTTCCTTCTACGA   92400
ASFV Del MGF_360_4L CAGGTGGCTAGCTTAAAGGGCACACAGAAAAATTGTCTGACCCAGCCTTCCTCATTGCCTTCCTTAAAAAACCCAAAAAATAGTTCGGTTCCTTCTACGA   92400

Consensus           GGTTCAGCGAGCACACAAAATTTTTTTCGTACGAGGATCTTCCTAAACTCAGAACAAAGGGTACCATTAAGCATGAGCAGCACCTTGGCGATCAGATGCC   92500
ASFV CN/SC/2019     GGTTCAGCGAGCACACAAAATTTTTTTCGTACGAGGATCTTCCTAAACTCAGAACAAAGGGTACCATTAAGCATGAGCAGCACCTTGGCGATCAGATGCC   92500
ASFV Del MGF_360_4L GGTTCAGCGAGCACACAAAATTTTTTTCGTACGAGGATCTTCCTAAACTCAGAACAAAGGGTACCATTAAGCATGAGCAGCACCTTGGCGATCAGATGCC   92500

Consensus           GGGCCAGCACTATAACGGATATATTCCGCACAAAGACGTGTACAATATTTTGTGTTTAGCGCACAATCTACCTGCGTCGGTAGAAAAAGGGATTGCAGGT   92600
ASFV CN/SC/2019     GGGCCAGCACTATAACGGATATATTCCGCACAAAGACGTGTACAATATTTTGTGTTTAGCGCACAATCTACCTGCGTCGGTAGAAAAAGGGATTGCAGGT   92600
ASFV Del MGF_360_4L GGGCCAGCACTATAACGGATATATTCCGCACAAAGACGTGTACAATATTTTGTGTTTAGCGCACAATCTACCTGCGTCGGTAGAAAAAGGGATTGCAGGT   92600

Consensus           AGAGGTATTCCTTTAGGAAATCCACATGTCAAACCGAACATAGAGCAGGAACTCATAAAATCCACCAGTACCTACACGGACGTGCCGATGCTTGGTCCCC   92700
ASFV CN/SC/2019     AGAGGTATTCCTTTAGGAAATCCACATGTCAAACCGAACATAGAGCAGGAACTCATAAAATCCACCAGTACCTACACGGACGTGCCGATGCTTGGTCCCC   92700
ASFV Del MGF_360_4L AGAGGTATTCCTTTAGGAAATCCACATGTCAAACCGAACATAGAGCAGGAACTCATAAAATCCACCAGTACCTACACGGACGTGCCGATGCTTGGTCCCC   92700

Consensus           TTCCGCCCAAAGATTCGCAACACGGCAGAGAATACCAGGAATTTTCCGCAAATAGACATATGCTACAAGTATCTAATATACTACATTCTGTGTTTGCTAA   92800
ASFV CN/SC/2019     TTCCGCCCAAAGATTCGCAACACGGCAGAGAATACCAGGAATTTTCCGCAAATAGACATATGCTACAAGTATCTAATATACTACATTCTGTGTTTGCTAA   92800
ASFV Del MGF_360_4L TTCCGCCCAAAGATTCGCAACACGGCAGAGAATACCAGGAATTTTCCGCAAATAGACATATGCTACAAGTATCTAATATACTACATTCTGTGTTTGCTAA   92800

Consensus           TCATTCTATAAAGCCACAAATCCTAGAAGACATACCGGTACTCAATGCACAACTAACAAGCATAAAGCCGGTAAGCCCATTTTTAAACAAAGCGTATCAA   92900
ASFV CN/SC/2019     TCATTCTATAAAGCCACAAATCCTAGAAGACATACCGGTACTCAATGCACAACTAACAAGCATAAAGCCGGTAAGCCCATTTTTAAACAAAGCGTATCAA   92900
ASFV Del MGF_360_4L TCATTCTATAAAGCCACAAATCCTAGAAGACATACCGGTACTCAATGCACAACTAACAAGCATAAAGCCGGTAAGCCCATTTTTAAACAAAGCGTATCAA   92900

Consensus           ACCCATTATATGGAAAATATTGTTACCTTGGTGCCCCGGTTTAAGAGTATTGCCAACTACTCAAGCCCTATACCGAATTATTCTAAAAGAAATAGCGGTC   93000
ASFV CN/SC/2019     ACCCATTATATGGAAAATATTGTTACCTTGGTGCCCCGGTTTAAGAGTATTGCCAACTACTCAAGCCCTATACCGAATTATTCTAAAAGAAATAGCGGTC   93000
ASFV Del MGF_360_4L ACCCATTATATGGAAAATATTGTTACCTTGGTGCCCCGGTTTAAGAGTATTGCCAACTACTCAAGCCCTATACCGAATTATTCTAAAAGAAATAGCGGTC   93000

Consensus           AGGCTGAATATTTTGATACCTCAAAGCAAACAATTTCTAGACACAATAATTATATACCTAAATATACGGGAGGAATTGGAGATTCCAAACTAGACAGCAC   93100
ASFV CN/SC/2019     AGGCTGAATATTTTGATACCTCAAAGCAAACAATTTCTAGACACAATAATTATATACCTAAATATACGGGAGGAATTGGAGATTCCAAACTAGACAGCAC   93100
ASFV Del MGF_360_4L AGGCTGAATATTTTGATACCTCAAAGCAAACAATTTCTAGACACAATAATTATATACCTAAATATACGGGAGGAATTGGAGATTCCAAACTAGACAGCAC   93100

Consensus           CTTTCCTAAAGATTTCAACGCCTCCTCGGTACCGTTAACAAGCGCGGAAAAGGACCATTCCCTGCGGGGAGACAACTCAGCATGTTGCATCTCATCTATA   93200
ASFV CN/SC/2019     CTTTCCTAAAGATTTCAACGCCTCCTCGGTACCGTTAACAAGCGCGGAAAAGGACCATTCCCTGCGGGGAGACAACTCAGCATGTTGCATCTCATCTATA   93200
ASFV Del MGF_360_4L CTTTCCTAAAGATTTCAACGCCTCCTCGGTACCGTTAACAAGCGCGGAAAAGGACCATTCCCTGCGGGGAGACAACTCAGCATGTTGCATCTCATCTATA   93200

Consensus           TCTCCATCATTGTAGTTCTTATTATTATTTTAATATCCTATACGCGCAAACCTAAGTATTTTAGAATCACAGCACCGCGTAGTGTCGCGCTTTTTCATGG   93300
ASFV CN/SC/2019     TCTCCATCATTGTAGTTCTTATTATTATTTTAATATCCTATACGCGCAAACCTAAGTATTTTAGAATCACAGCACCGCGTAGTGTCGCGCTTTTTCATGG   93300
ASFV Del MGF_360_4L TCTCCATCATTGTAGTTCTTATTATTATTTTAATATCCTATACGCGCAAACCTAAGTATTTTAGAATCACAGCACCGCGTAGTGTCGCGCTTTTTCATGG   93300

Consensus           AATACATCCACTGAATCCTAAAAATTATAAAACCTTTAGTGAAGAGTTTGAGACCATCTTAAATAATGCTATTGAAGATGGGGACTTTAAGGGACAACTA   93400
ASFV CN/SC/2019     AATACATCCACTGAATCCTAAAAATTATAAAACCTTTAGTGAAGAGTTTGAGACCATCTTAAATAATGCTATTGAAGATGGGGACTTTAAGGGACAACTA   93400
ASFV Del MGF_360_4L AATACATCCACTGAATCCTAAAAATTATAAAACCTTTAGTGAAGAGTTTGAGACCATCTTAAATAATGCTATTGAAGATGGGGACTTTAAGGGACAACTA   93400

Consensus           ACAGAGCCTTGCTCTTACGCTCTAAGAGGTGGGAAGTATATCCGTCCCATTATCCTGATGGAAATTGTTCGGGCCTGTCAGTTGCAACATTCCTTTGGGG   93500
ASFV CN/SC/2019     ACAGAGCCTTGCTCTTACGCTCTAAGAGGTGGGAAGTATATCCGTCCCATTATCCTGATGGAAATTGTTCGGGCCTGTCAGTTGCAACATTCCTTTGGGG   93500
ASFV Del MGF_360_4L ACAGAGCCTTGCTCTTACGCTCTAAGAGGTGGGAAGTATATCCGTCCCATTATCCTGATGGAAATTGTTCGGGCCTGTCAGTTGCAACATTCCTTTGGGG   93500

Consensus           CGCCTATTTATCCGGCAGAGGCCGCCCTAGCAGCGGAGTACTTTCACGTAGCTTCTTTGATTATCGATGATATGCCCTCCTTTGACAACGATGTGAAGCG   93600
ASFV CN/SC/2019     CGCCTATTTATCCGGCAGAGGCCGCCCTAGCAGCGGAGTACTTTCACGTAGCTTCTTTGATTATCGATGATATGCCCTCCTTTGACAACGATGTGAAGCG   93600
ASFV Del MGF_360_4L CGCCTATTTATCCGGCAGAGGCCGCCCTAGCAGCGGAGTACTTTCACGTAGCTTCTTTGATTATCGATGATATGCCCTCCTTTGACAACGATGTGAAGCG   93600

Consensus           GCGAAATAAAGATACAGTGTGGGCCCGCTTTGGCGTAGCCAAGGCGCAGATGAGCGCTCTGGCGCTAACCATGCAAGGATTTCAAAATATTTGCCGGCAA   93700
ASFV CN/SC/2019     GCGAAATAAAGATACAGTGTGGGCCCGCTTTGGCGTAGCCAAGGCGCAGATGAGCGCTCTGGCGCTAACCATGCAAGGATTTCAAAATATTTGCCGGCAA   93700
ASFV Del MGF_360_4L GCGAAATAAAGATACAGTGTGGGCCCGCTTTGGCGTAGCCAAGGCGCAGATGAGCGCTCTGGCGCTAACCATGCAAGGATTTCAAAATATTTGCCGGCAA   93700

Consensus           ATCGACTGGATTAAGGAACACTGTCCAAGGTTTCCGGATCCCAACCAACTGGGAGCGCTGCTGTGTACCTTTGTAAGCCACTCTCTAAACAGCGCGGGTT   93800
ASFV CN/SC/2019     ATCGACTGGATTAAGGAACACTGTCCAAGGTTTCCGGATCCCAACCAACTGGGAGCGCTGCTGTGTACCTTTGTAAGCCACTCTCTAAACAGCGCGGGTT   93800
ASFV Del MGF_360_4L ATCGACTGGATTAAGGAACACTGTCCAAGGTTTCCGGATCCCAACCAACTGGGAGCGCTGCTGTGTACCTTTGTAAGCCACTCTCTAAACAGCGCGGGTT   93800

Consensus           CCGGTCAGTTAGTAGACACTCCAGAAAAAACCATTCCCTTTTTTAAGATCGCGTTTATTATGGGCTGGGTTTTAGGAACTGGATCCGTTGAAGACATTGG   93900
ASFV CN/SC/2019     CCGGTCAGTTAGTAGACACTCCAGAAAAAACCATTCCCTTTTTTAAGATCGCGTTTATTATGGGCTGGGTTTTAGGAACTGGATCCGTTGAAGACATTGG   93900
ASFV Del MGF_360_4L CCGGTCAGTTAGTAGACACTCCAGAAAAAACCATTCCCTTTTTTAAGATCGCGTTTATTATGGGCTGGGTTTTAGGAACTGGATCCGTTGAAGACATTGG   93900

Consensus           GATGATTGAAAGGGCTGCCCATTGTTTTGGACATGCCTTTCAGTTAGCGGATGACATTAAGGACCATGACACAGATACTGGCTGGAATTACGCCAAAATA   94000
ASFV CN/SC/2019     GATGATTGAAAGGGCTGCCCATTGTTTTGGACATGCCTTTCAGTTAGCGGATGACATTAAGGACCATGACACAGATACTGGCTGGAATTACGCCAAAATA   94000
ASFV Del MGF_360_4L GATGATTGAAAGGGCTGCCCATTGTTTTGGACATGCCTTTCAGTTAGCGGATGACATTAAGGACCATGACACAGATACTGGCTGGAATTACGCCAAAATA   94000

Consensus           CATGGAAAACAAAAAACATTTGACGATGTGGCGCAATCCCTTCAAGAGTGCAAAAAAATTCTCCATGGAAAAAAAATATTTACCTCTATATGGAATGAGA   94100
ASFV CN/SC/2019     CATGGAAAACAAAAAACATTTGACGATGTGGCGCAATCCCTTCAAGAGTGCAAAAAAATTCTCCATGGAAAAAAAATATTTACCTCTATATGGAATGAGA   94100
ASFV Del MGF_360_4L CATGGAAAACAAAAAACATTTGACGATGTGGCGCAATCCCTTCAAGAGTGCAAAAAAATTCTCCATGGAAAAAAAATATTTACCTCTATATGGAATGAGA   94100

Consensus           TTTTTCAAAAGGTTATAAATGTTGCATTGGGGACCTAAATACTGGCGATCCTTGCATCTATATGCTATCTTTTTTTCAGACGCTCCTAGCTGGAAAGAAA   94200
ASFV CN/SC/2019     TTTTTCAAAAGGTTATAAATGTTGCATTGGGGACCTAAATACTGGCGATCCTTGCATCTATATGCTATCTTTTTTTCAGACGCTCCTAGCTGGAAAGAAA   94200
ASFV Del MGF_360_4L TTTTTCAAAAGGTTATAAATGTTGCATTGGGGACCTAAATACTGGCGATCCTTGCATCTATATGCTATCTTTTTTTCAGACGCTCCTAGCTGGAAAGAAA   94200

Consensus           AATATGAAGCCATCCAATGGATACTGAACTTTATCGAGTCTCTGCCATGCACCAGGTGCCAGCACCACGCCTTTTCGTATCTTACAAAAAATCCCTTGAC   94300
ASFV CN/SC/2019     AATATGAAGCCATCCAATGGATACTGAACTTTATCGAGTCTCTGCCATGCACCAGGTGCCAGCACCACGCCTTTTCGTATCTTACAAAAAATCCCTTGAC   94300
ASFV Del MGF_360_4L AATATGAAGCCATCCAATGGATACTGAACTTTATCGAGTCTCTGCCATGCACCAGGTGCCAGCACCACGCCTTTTCGTATCTTACAAAAAATCCCTTGAC   94300

Consensus           ATTAAACAACTCGGAGGACTTTCAGTACTGGACCTTCGCGTTCCATAACAACGTAAATAACCGGCTTAATAAAAAAATAATTTCTTGGTCAGAGTATAAA   94400
ASFV CN/SC/2019     ATTAAACAACTCGGAGGACTTTCAGTACTGGACCTTCGCGTTCCATAACAACGTAAATAACCGGCTTAATAAAAAAATAATTTCTTGGTCAGAGTATAAA   94400
ASFV Del MGF_360_4L ATTAAACAACTCGGAGGACTTTCAGTACTGGACCTTCGCGTTCCATAACAACGTAAATAACCGGCTTAATAAAAAAATAATTTCTTGGTCAGAGTATAAA   94400

Consensus           AATATTTATGAACAATCAATCCTTAAAACAATAGAATATGGGAAAACCGACTTTATTGGAGCCTGGTCATCTCTATAACGTGCCCGCTGAGCACAAGAAT   94500
ASFV CN/SC/2019     AATATTTATGAACAATCAATCCTTAAAACAATAGAATATGGGAAAACCGACTTTATTGGAGCCTGGTCATCTCTATAACGTGCCCGCTGAGCACAAGAAT   94500
ASFV Del MGF_360_4L AATATTTATGAACAATCAATCCTTAAAACAATAGAATATGGGAAAACCGACTTTATTGGAGCCTGGTCATCTCTATAACGTGCCCGCTGAGCACAAGAAT   94500

Consensus           GATGTTCCTATTCATTACATCATCACTTGGATAAAACAACGTCTCCCGGAGTTTGGAGGGGCCATTCCAACCTCCCTCGCAGACCGGGTGCTCATTATAA   94600
ASFV CN/SC/2019     GATGTTCCTATTCATTACATCATCACTTGGATAAAACAACGTCTCCCGGAGTTTGGAGGGGCCATTCCAACCTCCCTCGCAGACCGGGTGCTCATTATAA   94600
ASFV Del MGF_360_4L GATGTTCCTATTCATTACATCATCACTTGGATAAAACAACGTCTCCCGGAGTTTGGAGGGGCCATTCCAACCTCCCTCGCAGACCGGGTGCTCATTATAA   94600

Consensus           AGTCACGCACTGGTTCCGGAAAATCCACGGCCTTACCCGTACACGTGTTCAGAATTCTGAGAAATGAAAACACGCATTCTTTCCAAAAATACTTGGGACG   94700
ASFV CN/SC/2019     AGTCACGCACTGGTTCCGGAAAATCCACGGCCTTACCCGTACACGTGTTCAGAATTCTGAGAAATGAAAACACGCATTCTTTCCAAAAATACTTGGGACG   94700
ASFV Del MGF_360_4L AGTCACGCACTGGTTCCGGAAAATCCACGGCCTTACCCGTACACGTGTTCAGAATTCTGAGAAATGAAAACACGCATTCTTTCCAAAAATACTTGGGACG   94700

Consensus           CTCGGTTATTTGTACCCAGCCAAGAGTCCTAACCGCGGTGACCCTCGCCAAAGACATCGGCGCCTCAACCCACTACCCCGACATGATATTAGGCCAAACA   94800
ASFV CN/SC/2019     CTCGGTTATTTGTACCCAGCCAAGAGTCCTAACCGCGGTGACCCTCGCCAAAGACATCGGCGCCTCAACCCACTACCCCGACATGATATTAGGCCAAACA   94800
ASFV Del MGF_360_4L CTCGGTTATTTGTACCCAGCCAAGAGTCCTAACCGCGGTGACCCTCGCCAAAGACATCGGCGCCTCAACCCACTACCCCGACATGATATTAGGCCAAACA   94800

Consensus           GTGGGCTACCAAACGAAGCCTCTGACGGAAAAACCCAATCGGGGCCTTATTTATGCAACCGCGGGGGTTCTGTTGGCGCAGCTACATACAATGACGGATG   94900
ASFV CN/SC/2019     GTGGGCTACCAAACGAAGCCTCTGACGGAAAAACCCAATCGGGGCCTTATTTATGCAACCGCGGGGGTTCTGTTGGCGCAGCTACATACAATGACGGATG   94900
ASFV Del MGF_360_4L GTGGGCTACCAAACGAAGCCTCTGACGGAAAAACCCAATCGGGGCCTTATTTATGCAACCGCGGGGGTTCTGTTGGCGCAGCTACATACAATGACGGATG   94900

Consensus           ATGAGATAGCTTCCCGCTATGCCTTTATGATTATAGATGAGGCCCATGAGCGAGCCCTAGGCATCGACCTTATGCTCATGTATATTAAAAGTATGCTTCA   95000
ASFV CN/SC/2019     ATGAGATAGCTTCCCGCTATGCCTTTATGATTATAGATGAGGCCCATGAGCGAGCCCTAGGCATCGACCTTATGCTCATGTATATTAAAAGTATGCTTCA   95000
ASFV Del MGF_360_4L ATGAGATAGCTTCCCGCTATGCCTTTATGATTATAGATGAGGCCCATGAGCGAGCCCTAGGCATCGACCTTATGCTCATGTATATTAAAAGTATGCTTCA   95000

Consensus           GCGCATGTTGCAAAGAGGAAGCATAGGGGCGCTGCGTATTCCCTTTGTAATTTTAACCTCCGCCACCATTGATACCCATAAATACTCAACCTATTTTGGT   95100
ASFV CN/SC/2019     GCGCATGTTGCAAAGAGGAAGCATAGGGGCGCTGCGTATTCCCTTTGTAATTTTAACCTCCGCCACCATTGATACCCATAAATACTCAACCTATTTTGGT   95100
ASFV Del MGF_360_4L GCGCATGTTGCAAAGAGGAAGCATAGGGGCGCTGCGTATTCCCTTTGTAATTTTAACCTCCGCCACCATTGATACCCATAAATACTCAACCTATTTTGGT   95100

Consensus           ATCGGAAAAGAAAACATTATTTTGGTGGAAGGACGACAGTACGGTGTGGAAACCCACTGGCCGCTGTATAACACCAACAACTACATTAAGACCGCCTGCG   95200
ASFV CN/SC/2019     ATCGGAAAAGAAAACATTATTTTGGTGGAAGGACGACAGTACGGTGTGGAAACCCACTGGCCGCTGTATAACACCAACAACTACATTAAGACCGCCTGCG   95200
ASFV Del MGF_360_4L ATCGGAAAAGAAAACATTATTTTGGTGGAAGGACGACAGTACGGTGTGGAAACCCACTGGCCGCTGTATAACACCAACAACTACATTAAGACCGCCTGCG   95200

Consensus           AAACGGCTCTCACTATTCATAAAGAAAACATTCATGATCGTCCCACGGAAGCAGATATTTTAATTTTCATGCCCGGTATGGCTGAAATACGCTTCCTTTC   95300
ASFV CN/SC/2019     AAACGGCTCTCACTATTCATAAAGAAAACATTCATGATCGTCCCACGGAAGCAGATATTTTAATTTTCATGCCCGGTATGGCTGAAATACGCTTCCTTTC   95300
ASFV Del MGF_360_4L AAACGGCTCTCACTATTCATAAAGAAAACATTCATGATCGTCCCACGGAAGCAGATATTTTAATTTTCATGCCCGGTATGGCTGAAATACGCTTCCTTTC   95300

Consensus           GATGTTGCTGAATAATGCAAATATGGACCTTGCCAAAGAAAAGCTGCCGTTAATGTTGATTTTGCCGATCGATAGTGAGGCGATTGCGCAGGAAAATGAG   95400
ASFV CN/SC/2019     GATGTTGCTGAATAATGCAAATATGGACCTTGCCAAAGAAAAGCTGCCGTTAATGTTGATTTTGCCGATCGATAGTGAGGCGATTGCGCAGGAAAATGAG   95400
ASFV Del MGF_360_4L GATGTTGCTGAATAATGCAAATATGGACCTTGCCAAAGAAAAGCTGCCGTTAATGTTGATTTTGCCGATCGATAGTGAGGCGATTGCGCAGGAAAATGAG   95400

Consensus           GCCTACCTTGGCCTGAAAGCGGAAATTAAGAATCTGTGGGTGAAAAATCCCTTAACCGCTAAAGTGGAAAAACCTTTAAGAAGGGTCATTGTTTCCACGG   95500
ASFV CN/SC/2019     GCCTACCTTGGCCTGAAAGCGGAAATTAAGAATCTGTGGGTGAAAAATCCCTTAACCGCTAAAGTGGAAAAACCTTTAAGAAGGGTCATTGTTTCCACGG   95500
ASFV Del MGF_360_4L GCCTACCTTGGCCTGAAAGCGGAAATTAAGAATCTGTGGGTGAAAAATCCCTTAACCGCTAAAGTGGAAAAACCTTTAAGAAGGGTCATTGTTTCCACGG   95500

Consensus           TTGTTGCGGAAACGGGCCTTACCATTGAAACGCTGAAGTACGTCATAGATCCCGGGTGGAACAGAAGCATTGAAACCTACTATCCCGAATGGGCGGGAGG   95600
ASFV CN/SC/2019     TTGTTGCGGAAACGGGCCTTACCATTGAAACGCTGAAGTACGTCATAGATCCCGGGTGGAACAGAAGCATTGAAACCTACTATCCCGAATGGGCGGGAGG   95600
ASFV Del MGF_360_4L TTGTTGCGGAAACGGGCCTTACCATTGAAACGCTGAAGTACGTCATAGATCCCGGGTGGAACAGAAGCATTGAAACCTACTATCCCGAATGGGCGGGAGG   95600

Consensus           GCTTATTACGCGCCCCGCGGCTCAAAGCCGTATCGAGCAAAGAAAGGGGCGTGTAGGGAGAGTATTTCCTGGGCACTTTTACCCGCTTTACACAAAACAC   95700
ASFV CN/SC/2019     GCTTATTACGCGCCCCGCGGCTCAAAGCCGTATCGAGCAAAGAAAGGGGCGTGTAGGGAGAGTATTTCCTGGGCACTTTTACCCGCTTTACACAAAACAC   95700
ASFV Del MGF_360_4L GCTTATTACGCGCCCCGCGGCTCAAAGCCGTATCGAGCAAAGAAAGGGGCGTGTAGGGAGAGTATTTCCTGGGCACTTTTACCCGCTTTACACAAAACAC   95700

Consensus           GTCTTTGAGCAAATACCAGTGCAGCAGTATCCTGAAATCATTACGGAAGGCCCTGGGGCCATTTTTCTTAGCATTGTCGTAGAAACGATTAAAAAAAATA   95800
ASFV CN/SC/2019     GTCTTTGAGCAAATACCAGTGCAGCAGTATCCTGAAATCATTACGGAAGGCCCTGGGGCCATTTTTCTTAGCATTGTCGTAGAAACGATTAAAAAAAATA   95800
ASFV Del MGF_360_4L GTCTTTGAGCAAATACCAGTGCAGCAGTATCCTGAAATCATTACGGAAGGCCCTGGGGCCATTTTTCTTAGCATTGTCGTAGAAACGATTAAAAAAAATA   95800

Consensus           AGGAAGGCGTGTTTAAGGCAGAGGAGATTGATATGCTGGATCCTCCCCCCACGGATGCGCTGGCATCAGCCATTGAGCGGGCCATTGTGGCAGGCCTTTT   95900
ASFV CN/SC/2019     AGGAAGGCGTGTTTAAGGCAGAGGAGATTGATATGCTGGATCCTCCCCCCACGGATGCGCTGGCATCAGCCATTGAGCGGGCCATTGTGGCAGGCCTTTT   95900
ASFV Del MGF_360_4L AGGAAGGCGTGTTTAAGGCAGAGGAGATTGATATGCTGGATCCTCCCCCCACGGATGCGCTGGCATCAGCCATTGAGCGGGCCATTGTGGCAGGCCTTTT   95900

Consensus           AACCAGAGGAGAAAAAGGTCTTCAACTCACGCAGCTCGGAGACATTGCCTCTCGCTTTTCGTTTTTATCTATAGAAGAAGCGCGCATGTGCTTTTCGGGT   96000
ASFV CN/SC/2019     AACCAGAGGAGAAAAAGGTCTTCAACTCACGCAGCTCGGAGACATTGCCTCTCGCTTTTCGTTTTTATCTATAGAAGAAGCGCGCATGTGCTTTTCGGGT   96000
ASFV Del MGF_360_4L AACCAGAGGAGAAAAAGGTCTTCAACTCACGCAGCTCGGAGACATTGCCTCTCGCTTTTCGTTTTTATCTATAGAAGAAGCGCGCATGTGCTTTTCGGGT   96000

Consensus           TATTTCTGGCAAGCCGCCATTTCTGACATTGCAACCATCCTAGCCGTCGTGTCTGTTGCGGACAAAAAACTTACGAATCTATTGGACAGTAAACAACGGA   96100
ASFV CN/SC/2019     TATTTCTGGCAAGCCGCCATTTCTGACATTGCAACCATCCTAGCCGTCGTGTCTGTTGCGGACAAAAAACTTACGAATCTATTGGACAGTAAACAACGGA   96100
ASFV Del MGF_360_4L TATTTCTGGCAAGCCGCCATTTCTGACATTGCAACCATCCTAGCCGTCGTGTCTGTTGCGGACAAAAAACTTACGAATCTATTGGACAGTAAACAACGGA   96100

Consensus           ACGGAGCTATGCTTGCTGAAGCGGTTTTGGCAGGCATTCCGCCGTTTCTACAAAATATTGACAATGCTTACACCAACATCCATCTTCTATTGGCAGATGA   96200
ASFV CN/SC/2019     ACGGAGCTATGCTTGCTGAAGCGGTTTTGGCAGGCATTCCGCCGTTTCTACAAAATATTGACAATGCTTACACCAACATCCATCTTCTATTGGCAGATGA   96200
ASFV Del MGF_360_4L ACGGAGCTATGCTTGCTGAAGCGGTTTTGGCAGGCATTCCGCCGTTTCTACAAAATATTGACAATGCTTACACCAACATCCATCTTCTATTGGCAGATGA   96200

Consensus           TCTTTTGGAGGGGCTCTTTATTTTTGAAGGCTTCCAACATGCCATCGTATACTTTATCAATAATAAGGTTAATAATGTAGCTAAACATCTTCGCGAATGG   96300
ASFV CN/SC/2019     TCTTTTGGAGGGGCTCTTTATTTTTGAAGGCTTCCAACATGCCATCGTATACTTTATCAATAATAAGGTTAATAATGTAGCTAAACATCTTCGCGAATGG   96300
ASFV Del MGF_360_4L TCTTTTGGAGGGGCTCTTTATTTTTGAAGGCTTCCAACATGCCATCGTATACTTTATCAATAATAAGGTTAATAATGTAGCTAAACATCTTCGCGAATGG   96300

Consensus           TGCGAAAAAAAAATGCTAAAGTATTCTTCTATGGTGCAGATTTTAGCGCGCCGCGAAGATATTTTAAACGAGCTGGCCATTGTAGGATTGAACCCCTTCC   96400
ASFV CN/SC/2019     TGCGAAAAAAAAATGCTAAAGTATTCTTCTATGGTGCAGATTTTAGCGCGCCGCGAAGATATTTTAAACGAGCTGGCCATTGTAGGATTGAACCCCTTCC   96400
ASFV Del MGF_360_4L TGCGAAAAAAAAATGCTAAAGTATTCTTCTATGGTGCAGATTTTAGCGCGCCGCGAAGATATTTTAAACGAGCTGGCCATTGTAGGATTGAACCCCTTCC   96400

Consensus           ACCAATGGCAAAACCGCTTGGCCTCCGCCAATGCAGAAACCTTTTTAAAACGTGTTTGTACTTTGAAACAGTGTATGTATGAGGCATACCGCCTTAATTG   96500
ASFV CN/SC/2019     ACCAATGGCAAAACCGCTTGGCCTCCGCCAATGCAGAAACCTTTTTAAAACGTGTTTGTACTTTGAAACAGTGTATGTATGAGGCATACCGCCTTAATTG   96500
ASFV Del MGF_360_4L ACCAATGGCAAAACCGCTTGGCCTCCGCCAATGCAGAAACCTTTTTAAAACGTGTTTGTACTTTGAAACAGTGTATGTATGAGGCATACCGCCTTAATTG   96500

Consensus           TTTCTGCTACGACGAACATAGGCTTCTTTATACTGGAAGAAATGGAATACACTTTTCTTACCACGATGCGGTGATTAAAAACCCTTCGTGCATTGTGACG   96600
ASFV CN/SC/2019     TTTCTGCTACGACGAACATAGGCTTCTTTATACTGGAAGAAATGGAATACACTTTTCTTACCACGATGCGGTGATTAAAAACCCTTCGTGCATTGTGACG   96600
ASFV Del MGF_360_4L TTTCTGCTACGACGAACATAGGCTTCTTTATACTGGAAGAAATGGAATACACTTTTCTTACCACGATGCGGTGATTAAAAACCCTTCGTGCATTGTGACG   96600

Consensus           CCTAGGATTATGCTATCTCCCGTTTCTAAACAGTATATGGAATGGAGATTAGAGCCAAGCTTTGTGTCCGTCCTCGATGGATTCGTAAACGTGGACATAA   96700
ASFV CN/SC/2019     CCTAGGATTATGCTATCTCCCGTTTCTAAACAGTATATGGAATGGAGATTAGAGCCAAGCTTTGTGTCCGTCCTCGATGGATTCGTAAACGTGGACATAA   96700
ASFV Del MGF_360_4L CCTAGGATTATGCTATCTCCCGTTTCTAAACAGTATATGGAATGGAGATTAGAGCCAAGCTTTGTGTCCGTCCTCGATGGATTCGTAAACGTGGACATAA   96700

Consensus           ACTTTCTTTTGCCACGTCAGGAAATTCCAAATATTTTGGGAGGCGTCGAGAACGAAGAGGAGGAGCCCCCTCTGCCCATTCAGGTATTTTTACATAAATA   96800
ASFV CN/SC/2019     ACTTTCTTTTGCCACGTCAGGAAATTCCAAATATTTTGGGAGGCGTCGAGAACGAAGAGGAGGAGCCCCCTCTGCCCATTCAGGTATTTTTACATAAATA   96800
ASFV Del MGF_360_4L ACTTTCTTTTGCCACGTCAGGAAATTCCAAATATTTTGGGAGGCGTCGAGAACGAAGAGGAGGAGCCCCCTCTGCCCATTCAGGTATTTTTACATAAATA   96800

Consensus           CGTAAAGACCCATTTTCACTTCTCCGGGAAATCCTTTAAAGAGTTGAAAATGAAGCCTAGTCAGATGATTAAGTTTCCCGAAACAACCTTAATCAACATG   96900
ASFV CN/SC/2019     CGTAAAGACCCATTTTCACTTCTCCGGGAAATCCTTTAAAGAGTTGAAAATGAAGCCTAGTCAGATGATTAAGTTTCCCGAAACAACCTTAATCAACATG   96900
ASFV Del MGF_360_4L CGTAAAGACCCATTTTCACTTCTCCGGGAAATCCTTTAAAGAGTTGAAAATGAAGCCTAGTCAGATGATTAAGTTTCCCGAAACAACCTTAATCAACATG   96900

Consensus           ATTCCCGATATACCTAAAAACGTAGTGCAAACCTACTTGGAAATAAATGTTTGTCATCGATACTCGTTTAAGCGTCTCATTTACTGTGAAACGTTTTATA   97000
ASFV CN/SC/2019     ATTCCCGATATACCTAAAAACGTAGTGCAAACCTACTTGGAAATAAATGTTTGTCATCGATACTCGTTTAAGCGTCTCATTTACTGTGAAACGTTTTATA   97000
ASFV Del MGF_360_4L ATTCCCGATATACCTAAAAACGTAGTGCAAACCTACTTGGAAATAAATGTTTGTCATCGATACTCGTTTAAGCGTCTCATTTACTGTGAAACGTTTTATA   97000

Consensus           CCGATATGGACGATGTCCAGCATGAAAACTCTGTGGAGCTCATAGGGTTACCTATGGCGGCGCATCATCTTACGATAAACGATTTTAACAAGCTTTACCA   97100
ASFV CN/SC/2019     CCGATATGGACGATGTCCAGCATGAAAACTCTGTGGAGCTCATAGGGTTACCTATGGCGGCGCATCATCTTACGATAAACGATTTTAACAAGCTTTACCA   97100
ASFV Del MGF_360_4L CCGATATGGACGATGTCCAGCATGAAAACTCTGTGGAGCTCATAGGGTTACCTATGGCGGCGCATCATCTTACGATAAACGATTTTAACAAGCTTTACCA   97100

Consensus           TCTGTTGAAACCTGATGGTTTTCTTATCATGTACGACCTTCATCAAGGTCAGGAGGCCTTCTGGCTTCACAGCCTGCAGGACGCACTTGGGCACCATACT   97200
ASFV CN/SC/2019     TCTGTTGAAACCTGATGGTTTTCTTATCATGTACGACCTTCATCAAGGTCAGGAGGCCTTCTGGCTTCACAGCCTGCAGGACGCACTTGGGCACCATACT   97200
ASFV Del MGF_360_4L TCTGTTGAAACCTGATGGTTTTCTTATCATGTACGACCTTCATCAAGGTCAGGAGGCCTTCTGGCTTCACAGCCTGCAGGACGCACTTGGGCACCATACT   97200

Consensus           ATTCGTAGAGACATGGATTTCCATACCATCCCCGAATGGGAAACCATATTTAAAGAATGCGGATTCACACCGATTTTTAGTAAACAGCCTTCGGAGCACG   97300
ASFV CN/SC/2019     ATTCGTAGAGACATGGATTTCCATACCATCCCCGAATGGGAAACCATATTTAAAGAATGCGGATTCACACCGATTTTTAGTAAACAGCCTTCGGAGCACG   97300
ASFV Del MGF_360_4L ATTCGTAGAGACATGGATTTCCATACCATCCCCGAATGGGAAACCATATTTAAAGAATGCGGATTCACACCGATTTTTAGTAAACAGCCTTCGGAGCACG   97300

Consensus           AACTGTTCATCGTATTTAAAAAATAATTAAAAATATTTAAAAACATAAAATACCATGAAAAAAAAGGACGCTTATGAGCAGGCTAAGGCATATAATATAC   97400
ASFV CN/SC/2019     AACTGTTCATCGTATTTAAAAAATAATTAAAAATATTTAAAAACATAAAATACCATGAAAAAAAAGGACGCTTATGAGCAGGCTAAGGCATATAATATAC   97400
ASFV Del MGF_360_4L AACTGTTCATCGTATTTAAAAAATAATTAAAAATATTTAAAAACATAAAATACCATGAAAAAAAAGGACGCTTATGAGCAGGCTAAGGCATATAATATAC   97400

Consensus           TCAATGTTGCTTTTTTGCTACCGGTAATGGCTCTGCCGAAAGACATGCTTCTAAGGATATTCCCTAAGGAGTTGGTGCAGACGCTTCTTTCTCAGGAGGG   97500
ASFV CN/SC/2019     TCAATGTTGCTTTTTTGCTACCGGTAATGGCTCTGCCGAAAGACATGCTTCTAAGGATATTCCCTAAGGAGTTGGTGCAGACGCTTCTTTCTCAGGAGGG   97500
ASFV Del MGF_360_4L TCAATGTTGCTTTTTTGCTACCGGTAATGGCTCTGCCGAAAGACATGCTTCTAAGGATATTCCCTAAGGAGTTGGTGCAGACGCTTCTTTCTCAGGAGGG   97500

Consensus           GCAGAGGGATTAGGGGACCATTCCCACCATTTATTTTTTGGCTCGCATATGGGTGTGTTTAGGAGTGTGCCGGCCGTGGACACCCCAATGTAGGATTCGC   97600
ASFV CN/SC/2019     GCAGAGGGATTAGGGGACCATTCCCACCATTTATTTTTTGGCTCGCATATGGGTGTGTTTAGGAGTGTGCCGGCCGTGGACACCCCAATGTAGGATTCGC   97600
ASFV Del MGF_360_4L GCAGAGGGATTAGGGGACCATTCCCACCATTTATTTTTTGGCTCGCATATGGGTGTGTTTAGGAGTGTGCCGGCCGTGGACACCCCAATGTAGGATTCGC   97600

Consensus           CGGGCTGCAGCGTTTCAAATTTATGCAAAATACGGCAACCCTTTAGAATTCGCGTTTTGTTGGGAGACCACTGAAGGTATTTTTCTAGCACAGAGTTTTC   97700
ASFV CN/SC/2019     CGGGCTGCAGCGTTTCAAATTTATGCAAAATACGGCAACCCTTTAGAATTCGCGTTTTGTTGGGAGACCACTGAAGGTATTTTTCTAGCACAGAGTTTTC   97700
ASFV Del MGF_360_4L CGGGCTGCAGCGTTTCAAATTTATGCAAAATACGGCAACCCTTTAGAATTCGCGTTTTGTTGGGAGACCACTGAAGGTATTTTTCTAGCACAGAGTTTTC   97700

Consensus           TAACTCCTGGGATAGCTCGAGGGCAATATGGCGCTTTACGTTAATGTTGGTGTTGTACCATTCCGCGTAGGCCGTCACGACCTCGGATAGGTTGTACACA   97800
ASFV CN/SC/2019     TAACTCCTGGGATAGCTCGAGGGCAATATGGCGCTTTACGTTAATGTTGGTGTTGTACCATTCCGCGTAGGCCGTCACGACCTCGGATAGGTTGTACACA   97800
ASFV Del MGF_360_4L TAACTCCTGGGATAGCTCGAGGGCAATATGGCGCTTTACGTTAATGTTGGTGTTGTACCATTCCGCGTAGGCCGTCACGACCTCGGATAGGTTGTACACA   97800

Consensus           GTTTCTGCGGAGGGCGACTCCACGACTCTTTCTGTGATAAACCTATGTAGCGTATCTTGTGACTTTCTGTACGCCTCCGTTTCGCTCTCAATGGTGGGAC   97900
ASFV CN/SC/2019     GTTTCTGCGGAGGGCGACTCCACGACTCTTTCTGTGATAAACCTATGTAGCGTATCTTGTGACTTTCTGTACGCCTCCGTTTCGCTCTCAATGGTGGGAC   97900
ASFV Del MGF_360_4L GTTTCTGCGGAGGGCGACTCCACGACTCTTTCTGTGATAAACCTATGTAGCGTATCTTGTGACTTTCTGTACGCCTCCGTTTCGCTCTCAATGGTGGGAC   97900

Consensus           AAAACACTTTTTTAATCTGCCCGTTGTATTCCTTCTGTAGCTTCTCCCAAAAATAGACGAGTATGCTGAAGAATGCGTTTTGGCAGTCTGGATCCATGAT   98000
ASFV CN/SC/2019     AAAACACTTTTTTAATCTGCCCGTTGTATTCCTTCTGTAGCTTCTCCCAAAAATAGACGAGTATGCTGAAGAATGCGTTTTGGCAGTCTGGATCCATGAT   98000
ASFV Del MGF_360_4L AAAACACTTTTTTAATCTGCCCGTTGTATTCCTTCTGTAGCTTCTCCCAAAAATAGACGAGTATGCTGAAGAATGCGTTTTGGCAGTCTGGATCCATGAT   98000

Consensus           GTACTCGTGAATAAAGCGAGGATCTTCCTTTTTCTCGTAGGGGTTACTGGGGTCGGGGTTATGGCAGAATTTCACCTTTGACCGATAATGCCGCAGTCTT   98100
ASFV CN/SC/2019     GTACTCGTGAATAAAGCGAGGATCTTCCTTTTTCTCGTAGGGGTTACTGGGGTCGGGGTTATGGCAGAATTTCACCTTTGACCGATAATGCCGCAGTCTT   98100
ASFV Del MGF_360_4L GTACTCGTGAATAAAGCGAGGATCTTCCTTTTTCTCGTAGGGGTTACTGGGGTCGGGGTTATGGCAGAATTTCACCTTTGACCGATAATGCCGCAGTCTT   98100

Consensus           CTCCATGTGCCGTGGTCCGTCGTGTCAATGATGAAGTTATAGTTGGACGCGGCGACCATGGTGGCCGTCATCTGAAAGCTTTCCTGTTTTTGATTAAGCT   98200
ASFV CN/SC/2019     CTCCATGTGCCGTGGTCCGTCGTGTCAATGATGAAGTTATAGTTGGACGCGGCGACCATGGTGGCCGTCATCTGAAAGCTTTCCTGTTTTTGATTAAGCT   98200
ASFV Del MGF_360_4L CTCCATGTGCCGTGGTCCGTCGTGTCAATGATGAAGTTATAGTTGGACGCGGCGACCATGGTGGCCGTCATCTGAAAGCTTTCCTGTTTTTGATTAAGCT   98200

Consensus           CTCGAGCGGTGACATCGCCCGGATTTACCATTTCCTTCAGCCGCGACGTATTTAGAACCTCGCTTTTGTTGGTTTCCTCAAAGTACCCATATCCCCGCCC   98300
ASFV CN/SC/2019     CTCGAGCGGTGACATCGCCCGGATTTACCATTTCCTTCAGCCGCGACGTATTTAGAACCTCGCTTTTGTTGGTTTCCTCAAAGTACCCATATCCCCGCCC   98300
ASFV Del MGF_360_4L CTCGAGCGGTGACATCGCCCGGATTTACCATTTCCTTCAGCCGCGACGTATTTAGAACCTCGCTTTTGTTGGTTTCCTCAAAGTACCCATATCCCCGCCC   98300

Consensus           CTTAAGCCGCATAAAGGCACTGTTGGGTTTTTCCGCGGTTTCTCTGCAGCTTGTAAGAAGGCTGATGTTGAGCTTGGAGGCATAGTGATCGCCCAATACC   98400
ASFV CN/SC/2019     CTTAAGCCGCATAAAGGCACTGTTGGGTTTTTCCGCGGTTTCTCTGCAGCTTGTAAGAAGGCTGATGTTGAGCTTGGAGGCATAGTGATCGCCCAATACC   98400
ASFV Del MGF_360_4L CTTAAGCCGCATAAAGGCACTGTTGGGTTTTTCCGCGGTTTCTCTGCAGCTTGTAAGAAGGCTGATGTTGAGCTTGGAGGCATAGTGATCGCCCAATACC   98400

Consensus           ATGGCCACAAGTCGCATTAGAAAAGTTTTTCCATTGCAGCCGCCTCCAAGCCACAAAAGCATCAGAGCCTCCTTCAGGCCGCGAAATATGGCCGTGCTTA   98500
ASFV CN/SC/2019     ATGGCCACAAGTCGCATTAGAAAAGTTTTTCCATTGCAGCCGCCTCCAAGCCACAAAAGCATCAGAGCCTCCTTCAGGCCGCGAAATATGGCCGTGCTTA   98500
ASFV Del MGF_360_4L ATGGCCACAAGTCGCATTAGAAAAGTTTTTCCATTGCAGCCGCCTCCAAGCCACAAAAGCATCAGAGCCTCCTTCAGGCCGCGAAATATGGCCGTGCTTA   98500

Consensus           GGTAGAACATGATCCACAGCCTAGCATCAAGTTCTGGGATGATGTCTTGGAGTGCATTCAATAATAGTTTTGTCCAGGGGTTTTCGGGATTAAAGGGCAC   98600
ASFV CN/SC/2019     GGTAGAACATGATCCACAGCCTAGCATCAAGTTCTGGGATGATGTCTTGGAGTGCATTCAATAATAGTTTTGTCCAGGGGTTTTCGGGATTAAAGGGCAC   98600
ASFV Del MGF_360_4L GGTAGAACATGATCCACAGCCTAGCATCAAGTTCTGGGATGATGTCTTGGAGTGCATTCAATAATAGTTTTGTCCAGGGGTTTTCGGGATTAAAGGGCAC   98600

Consensus           ATAACATATGTGTGTGTACTGATGAATGGGATGCTCGTGAAAATGATTAATGAGCTTAGCCGGGATGGTCTCAATGGAGAGAACCCCGTTGCCAACCCCC   98700
ASFV CN/SC/2019     ATAACATATGTGTGTGTACTGATGAATGGGATGCTCGTGAAAATGATTAATGAGCTTAGCCGGGATGGTCTCAATGGAGAGAACCCCGTTGCCAACCCCC   98700
ASFV Del MGF_360_4L ATAACATATGTGTGTGTACTGATGAATGGGATGCTCGTGAAAATGATTAATGAGCTTAGCCGGGATGGTCTCAATGGAGAGAACCCCGTTGCCAACCCCC   98700

Consensus           AGTAGGTGGGGATTGGTATCCAGAGTTTGAATAAAGCTTCTTTGGCGAAATAAAAACTCAGCTTGCCTGATAACTCCCTTTTTAAAGCTGTCATTAAAGA   98800
ASFV CN/SC/2019     AGTAGGTGGGGATTGGTATCCAGAGTTTGAATAAAGCTTCTTTGGCGAAATAAAAACTCAGCTTGCCTGATAACTCCCTTTTTAAAGCTGTCATTAAAGA   98800
ASFV Del MGF_360_4L AGTAGGTGGGGATTGGTATCCAGAGTTTGAATAAAGCTTCTTTGGCGAAATAAAAACTCAGCTTGCCTGATAACTCCCTTTTTAAAGCTGTCATTAAAGA   98800

Consensus           TTTTACTTTTAGAGCGTTCAAAGGCTTTTAATAGTTTTTTATAATAATTTAAAATATTGCTTTCATGGGGTTGACTGAGGTGGTATTTGATGTGCTCCGT   98900
ASFV CN/SC/2019     TTTTACTTTTAGAGCGTTCAAAGGCTTTTAATAGTTTTTTATAATAATTTAAAATATTGCTTTCATGGGGTTGACTGAGGTGGTATTTGATGTGCTCCGT   98900
ASFV Del MGF_360_4L TTTTACTTTTAGAGCGTTCAAAGGCTTTTAATAGTTTTTTATAATAATTTAAAATATTGCTTTCATGGGGTTGACTGAGGTGGTATTTGATGTGCTCCGT   98900

Consensus           GATTCGGTCCATCACCCTTGAAAAGTTTTCGGAAATATAGATGTGCAGCTCATCCGGGTTTACCTCCTTGCGCCACTTCCATATTTCTCCCTGATTCATT   99000
ASFV CN/SC/2019     GATTCGGTCCATCACCCTTGAAAAGTTTTCGGAAATATAGATGTGCAGCTCATCCGGGTTTACCTCCTTGCGCCACTTCCATATTTCTCCCTGATTCATT   99000
ASFV Del MGF_360_4L GATTCGGTCCATCACCCTTGAAAAGTTTTCGGAAATATAGATGTGCAGCTCATCCGGGTTTACCTCCTTGCGCCACTTCCATATTTCTCCCTGATTCATT   99000

Consensus           GGCTGGCCCGGTAGCACAAATTCGAACCAAACGTACTTCCCGTTTGAATCCACGTCCACTACAAACTTGTTGCCCATCATAGCATAGATGACTTTGGCGA   99100
ASFV CN/SC/2019     GGCTGGCCCGGTAGCACAAATTCGAACCAAACGTACTTCCCGTTTGAATCCACGTCCACTACAAACTTGTTGCCCATCATAGCATAGATGACTTTGGCGA   99100
ASFV Del MGF_360_4L GGCTGGCCCGGTAGCACAAATTCGAACCAAACGTACTTCCCGTTTGAATCCACGTCCACTACAAACTTGTTGCCCATCATAGCATAGATGACTTTGGCGA   99100

Consensus           TCATGTAGTGCTCAAGCATGCCGTTATAGCTATACACATATTCAGCGAGAATGGAAAAGTAGCCTTGTTCTACAATTTCTTTGTATTGCTGGGGGGCATG   99200
ASFV CN/SC/2019     TCATGTAGTGCTCAAGCATGCCGTTATAGCTATACACATATTCAGCGAGAATGGAAAAGTAGCCTTGTTCTACAATTTCTTTGTATTGCTGGGGGGCATG   99200
ASFV Del MGF_360_4L TCATGTAGTGCTCAAGCATGCCGTTATAGCTATACACATATTCAGCGAGAATGGAAAAGTAGCCTTGTTCTACAATTTCTTTGTATTGCTGGGGGGCATG   99200

Consensus           TTTGTGGGCCCAGTACATAATGGACCGCTTGGTGATTTTCTTTTCAGTGTGGTGCGAGGCATCATTCCAAAGTTTTTCTAGTTTCTCTTTTCCTCCCGTA   99300
ASFV CN/SC/2019     TTTGTGGGCCCAGTACATAATGGACCGCTTGGTGATTTTCTTTTCAGTGTGGTGCGAGGCATCATTCCAAAGTTTTTCTAGTTTCTCTTTTCCTCCCGTA   99300
ASFV Del MGF_360_4L TTTGTGGGCCCAGTACATAATGGACCGCTTGGTGATTTTCTTTTCAGTGTGGTGCGAGGCATCATTCCAAAGTTTTTCTAGTTTCTCTTTTCCTCCCGTA   99300

Consensus           TTCCATTTTTCAGGGCATTTTTGCGAAAACCATTCGGCGAGGGGCCGATAGTTAGCGGATGTATTGGCCAAAGCGAATACGACGTTGCTCCATAGGGGGT   99400
ASFV CN/SC/2019     TTCCATTTTTCAGGGCATTTTTGCGAAAACCATTCGGCGAGGGGCCGATAGTTAGCGGATGTATTGGCCAAAGCGAATACGACGTTGCTCCATAGGGGGT   99400
ASFV Del MGF_360_4L TTCCATTTTTCAGGGCATTTTTGCGAAAACCATTCGGCGAGGGGCCGATAGTTAGCGGATGTATTGGCCAAAGCGAATACGACGTTGCTCCATAGGGGGT   99400

Consensus           ACTCTACATAATACTCCGGAGGAAGCAGATTTAAAATTTTATGTAAATACCGGGCTTCGGGATCATGTAGCATTAATATGGAGAGCGAGTGATCCTCGGT   99500
ASFV CN/SC/2019     ACTCTACATAATACTCCGGAGGAAGCAGATTTAAAATTTTATGTAAATACCGGGCTTCGGGATCATGTAGCATTAATATGGAGAGCGAGTGATCCTCGGT   99500
ASFV Del MGF_360_4L ACTCTACATAATACTCCGGAGGAAGCAGATTTAAAATTTTATGTAAATACCGGGCTTCGGGATCATGTAGCATTAATATGGAGAGCGAGTGATCCTCGGT   99500

Consensus           CGGGATCTCTTCCTCCTTCTCAGCGGCAATGTCTGCCGCGCAATAGACAGGTCTTACAAGGCTTCCCTGTTCATTCGTAAGGCTCAACTCAGAAACTAAA   99600
ASFV CN/SC/2019     CGGGATCTCTTCCTCCTTCTCAGCGGCAATGTCTGCCGCGCAATAGACAGGTCTTACAAGGCTTCCCTGTTCATTCGTAAGGCTCAACTCAGAAACTAAA   99600
ASFV Del MGF_360_4L CGGGATCTCTTCCTCCTTCTCAGCGGCAATGTCTGCCGCGCAATAGACAGGTCTTACAAGGCTTCCCTGTTCATTCGTAAGGCTCAACTCAGAAACTAAA   99600

Consensus           TTATAAGATTCTAAATTTTTTATTTGATGAATGGGAATGTAGTCGGGATCAGAGCTATCAAAGACTAACTCAAAGCCGGTTTTCAGTTGGTAGGGCTTGT   99700
ASFV CN/SC/2019     TTATAAGATTCTAAATTTTTTATTTGATGAATGGGAATGTAGTCGGGATCAGAGCTATCAAAGACTAACTCAAAGCCGGTTTTCAGTTGGTAGGGCTTGT   99700
ASFV Del MGF_360_4L TTATAAGATTCTAAATTTTTTATTTGATGAATGGGAATGTAGTCGGGATCAGAGCTATCAAAGACTAACTCAAAGCCGGTTTTCAGTTGGTAGGGCTTGT   99700

Consensus           GGTTTAGTTTGGAGGAGCCGTAGAGGAGCGAGGGAACGGAGGCGGAGTGGGGGTCCAGACAGGACTCAGGATTTGTAACGCCCTGCTCGTGTAGAATTTT   99800
ASFV CN/SC/2019     GGTTTAGTTTGGAGGAGCCGTAGAGGAGCGAGGGAACGGAGGCGGAGTGGGGGTCCAGACAGGACTCAGGATTTGTAACGCCCTGCTCGTGTAGAATTTT   99800
ASFV Del MGF_360_4L GGTTTAGTTTGGAGGAGCCGTAGAGGAGCGAGGGAACGGAGGCGGAGTGGGGGTCCAGACAGGACTCAGGATTTGTAACGCCCTGCTCGTGTAGAATTTT   99800

Consensus           TTGTACGGTGGCATCGTGCTGTAGGGATCCTATAATGCTTTTTTTGGTAGAAGCCGCCAGCTTGAGACCAGGAATGAGCACATGGAACCCATATTTGCCC   99900
ASFV CN/SC/2019     TTGTACGGTGGCATCGTGCTGTAGGGATCCTATAATGCTTTTTTTGGTAGAAGCCGCCAGCTTGAGACCAGGAATGAGCACATGGAACCCATATTTGCCC   99900
ASFV Del MGF_360_4L TTGTACGGTGGCATCGTGCTGTAGGGATCCTATAATGCTTTTTTTGGTAGAAGCCGCCAGCTTGAGACCAGGAATGAGCACATGGAACCCATATTTGCCC   99900

Consensus           TGAACCACTTCAGGTTTTAATGTAAAAAAGAAGTGGATTTTATGGCTGCCCTCAGGCAGCACACTGCTGTTTTTTATATGCACAAATATTCGATGGCAAA  100000
ASFV CN/SC/2019     TGAACCACTTCAGGTTTTAATGTAAAAAAGAAGTGGATTTTATGGCTGCCCTCAGGCAGCACACTGCTGTTTTTTATATGCACAAATATTCGATGGCAAA  100000
ASFV Del MGF_360_4L TGAACCACTTCAGGTTTTAATGTAAAAAAGAAGTGGATTTTATGGCTGCCCTCAGGCAGCACACTGCTGTTTTTTATATGCACAAATATTCGATGGCAAA  100000

Consensus           GCCGTGATAGCGCGGGGGGTTCCAGCGGGGGAACAGCATTTGTATTGAGTTTAAGGTCATAGTCCAACATGAGACCCGAGTAGGTCCCCTGTCTTTCCAA  100100
ASFV CN/SC/2019     GCCGTGATAGCGCGGGGGGTTCCAGCGGGGGAACAGCATTTGTATTGAGTTTAAGGTCATAGTCCAACATGAGACCCGAGTAGGTCCCCTGTCTTTCCAA  100100
ASFV Del MGF_360_4L GCCGTGATAGCGCGGGGGGTTCCAGCGGGGGAACAGCATTTGTATTGAGTTTAAGGTCATAGTCCAACATGAGACCCGAGTAGGTCCCCTGTCTTTCCAA  100100

Consensus           AAAATACATGAGGGCGCCTTGCTTGCGACATTGCTCGAGATGCTCGTAGAGTCTTAGTAGCTCTGTGCTGGGAAGTGCGTAGGTTTTTCCTGTGATTCTA  100200
ASFV CN/SC/2019     AAAATACATGAGGGCGCCTTGCTTGCGACATTGCTCGAGATGCTCGTAGAGTCTTAGTAGCTCTGTGCTGGGAAGTGCGTAGGTTTTTCCTGTGATTCTA  100200
ASFV Del MGF_360_4L AAAATACATGAGGGCGCCTTGCTTGCGACATTGCTCGAGATGCTCGTAGAGTCTTAGTAGCTCTGTGCTGGGAAGTGCGTAGGTTTTTCCTGTGATTCTA  100200

Consensus           TTAATAATATTTGTTTTTTTGCTGCCTGGCTCTGTGAGAAAGACTGAAAGCTCTCGAGTCAAAAGGGTCTCTAGAGCTTGCACCTCGGCGAGGTATTTGC  100300
ASFV CN/SC/2019     TTAATAATATTTGTTTTTTTGCTGCCTGGCTCTGTGAGAAAGACTGAAAGCTCTCGAGTCAAAAGGGTCTCTAGAGCTTGCACCTCGGCGAGGTATTTGC  100300
ASFV Del MGF_360_4L TTAATAATATTTGTTTTTTTGCTGCCTGGCTCTGTGAGAAAGACTGAAAGCTCTCGAGTCAAAAGGGTCTCTAGAGCTTGCACCTCGGCGAGGTATTTGC  100300

Consensus           GCTGAGCGGTGAGCTGAATGGTATCGTGGTCTTCCCATGATTCCTCGCGCATTTTATTATTGTAGAAACTAAAAATTTAAATGGGCGGGAGAGGTCCTAA  100400
ASFV CN/SC/2019     GCTGAGCGGTGAGCTGAATGGTATCGTGGTCTTCCCATGATTCCTCGCGCATTTTATTATTGTAGAAACTAAAAATTTAAATGGGCGGGAGAGGTCCTAA  100400
ASFV Del MGF_360_4L GCTGAGCGGTGAGCTGAATGGTATCGTGGTCTTCCCATGATTCCTCGCGCATTTTATTATTGTAGAAACTAAAAATTTAAATGGGCGGGAGAGGTCCTAA  100400

Consensus           TGATCCAGTTCCATTAAAATACTATCAAGGTCAATGAACTGGGGGTCTATATCGAGTGGCACGCCTGGCTTATTCGTAGAATCCATACGCAATACGCCCT  100500
ASFV CN/SC/2019     TGATCCAGTTCCATTAAAATACTATCAAGGTCAATGAACTGGGGGTCTATATCGAGTGGCACGCCTGGCTTATTCGTAGAATCCATACGCAATACGCCCT  100500
ASFV Del MGF_360_4L TGATCCAGTTCCATTAAAATACTATCAAGGTCAATGAACTGGGGGTCTATATCGAGTGGCACGCCTGGCTTATTCGTAGAATCCATACGCAATACGCCCT  100500

Consensus           CTGTGGTAAAAATTAATGTTATTTTTTTAAAGGTAATATCCAACACCGCTGTGAGCGTTTTTTGGCGAGATAGACGCATAAGGTTTGAAAGCGACTGGTT  100600
ASFV CN/SC/2019     CTGTGGTAAAAATTAATGTTATTTTTTTAAAGGTAATATCCAACACCGCTGTGAGCGTTTTTTGGCGAGATAGACGCATAAGGTTTGAAAGCGACTGGTT  100600
ASFV Del MGF_360_4L CTGTGGTAAAAATTAATGTTATTTTTTTAAAGGTAATATCCAACACCGCTGTGAGCGTTTTTTGGCGAGATAGACGCATAAGGTTTGAAAGCGACTGGTT  100600

Consensus           AAACTCGTACTTCCAAAAGTAATATAAAATAAAAAAATCGCGGGTTTTTGTGGGCACAAGTGTAACGGTGCCAAAAATTGTGAGAAAATTACTTTCCACT  100700
ASFV CN/SC/2019     AAACTCGTACTTCCAAAAGTAATATAAAATAAAAAAATCGCGGGTTTTTGTGGGCACAAGTGTAACGGTGCCAAAAATTGTGAGAAAATTACTTTCCACT  100700
ASFV Del MGF_360_4L AAACTCGTACTTCCAAAAGTAATATAAAATAAAAAAATCGCGGGTTTTTGTGGGCACAAGTGTAACGGTGCCAAAAATTGTGAGAAAATTACTTTCCACT  100700

Consensus           AGAGCCTGCACATGAAGACATACAATTAAAACGTAGTAAATCCATTTGCGTATTAAACAGTACATTTGATAACAGTGTAATATGGCTGATAATGACAACG  100800
ASFV CN/SC/2019     AGAGCCTGCACATGAAGACATACAATTAAAACGTAGTAAATCCATTTGCGTATTAAACAGTACATTTGATAACAGTGTAATATGGCTGATAATGACAACG  100800
ASFV Del MGF_360_4L AGAGCCTGCACATGAAGACATACAATTAAAACGTAGTAAATCCATTTGCGTATTAAACAGTACATTTGATAACAGTGTAATATGGCTGATAATGACAACG  100800

Consensus           AGGATCTTATCATGGATGACCTCGTGGAGGAATATGTGGAAACGGAAGAGGAGAACCTCGTCGACAGTGAGGAGGAGTCCGAGGACAAGGACGAGATCGT  100900
ASFV CN/SC/2019     AGGATCTTATCATGGATGACCTCGTGGAGGAATATGTGGAAACGGAAGAGGAGAACCTCGTCGACAGTGAGGAGGAGTCCGAGGACAAGGACGAGATCGT  100900
ASFV Del MGF_360_4L AGGATCTTATCATGGATGACCTCGTGGAGGAATATGTGGAAACGGAAGAGGAGAACCTCGTCGACAGTGAGGAGGAGTCCGAGGACAAGGACGAGATCGT  100900

Consensus           GGAGTCTCCGTCCATCTGCGAGGGCTTTGTGCAGGCCTCGTCGCAAACATTGGTCATTATACCCGATAACGAGCGCATTACCTCCAACGTTTTAACCACC  101000
ASFV CN/SC/2019     GGAGTCTCCGTCCATCTGCGAGGGCTTTGTGCAGGCCTCGTCGCAAACATTGGTCATTATACCCGATAACGAGCGCATTACCTCCAACGTTTTAACCACC  101000
ASFV Del MGF_360_4L GGAGTCTCCGTCCATCTGCGAGGGCTTTGTGCAGGCCTCGTCGCAAACATTGGTCATTATACCCGATAACGAGCGCATTACCTCCAACGTTTTAACCACC  101000

Consensus           TTTGAGGCCACAAGGTTGGTCGCCGTTAGAGCGCAACAATTGGCAATTAATGGATCTACAATGCTTAAAAAAAAATATAGCAGTCCTATTGATATAGCTA  101100
ASFV CN/SC/2019     TTTGAGGCCACAAGGTTGGTCGCCGTTAGAGCGCAACAATTGGCAATTAATGGATCTACAATGCTTAAAAAAAAATATAGCAGTCCTATTGATATAGCTA  101100
ASFV Del MGF_360_4L TTTGAGGCCACAAGGTTGGTCGCCGTTAGAGCGCAACAATTGGCAATTAATGGATCTACAATGCTTAAAAAAAAATATAGCAGTCCTATTGATATAGCTA  101100

Consensus           AGCAAGAACTCTTTAATAGGAAAATTCCACTGCTCGTCATGCGCTGCATCAAGGTAACACCCGAAGGTCAAAAAATTGTTGAAATATGGAACCCCAGGGA  101200
ASFV CN/SC/2019     AGCAAGAACTCTTTAATAGGAAAATTCCACTGCTCGTCATGCGCTGCATCAAGGTAACACCCGAAGGTCAAAAAATTGTTGAAATATGGAACCCCAGGGA  101200
ASFV Del MGF_360_4L AGCAAGAACTCTTTAATAGGAAAATTCCACTGCTCGTCATGCGCTGCATCAAGGTAACACCCGAAGGTCAAAAAATTGTTGAAATATGGAACCCCAGGGA  101200

Consensus           AATGGGCATCCCGCTGTTAGACTAGGTTTTAAACTTTAGTCGAAATGTTTAGTTTTAACGTTTAGTTTAAACATTTAGTTTAAACGTTTAGTTTAAATTA  101300
ASFV CN/SC/2019     AATGGGCATCCCGCTGTTAGACTAGGTTTTAAACTTTAGTCGAAATGTTTAGTTTTAACGTTTAGTTTAAACATTTAGTTTAAACGTTTAGTTTAAATTA  101300
ASFV Del MGF_360_4L AATGGGCATCCCGCTGTTAGACTAGGTTTTAAACTTTAGTCGAAATGTTTAGTTTTAACGTTTAGTTTAAACATTTAGTTTAAACGTTTAGTTTAAATTA  101300

Consensus           ATTTTTTTGCCGCGTTTAAATGATACTGCTCATAAAGAGACTTAAAGTGGGAGTAGTAATCCTCATACATTTTAAGAGCACGTGTAATTGTATTTTTTCG  101400
ASFV CN/SC/2019     ATTTTTTTGCCGCGTTTAAATGATACTGCTCATAAAGAGACTTAAAGTGGGAGTAGTAATCCTCATACATTTTAAGAGCACGTGTAATTGTATTTTTTCG  101400
ASFV Del MGF_360_4L ATTTTTTTGCCGCGTTTAAATGATACTGCTCATAAAGAGACTTAAAGTGGGAGTAGTAATCCTCATACATTTTAAGAGCACGTGTAATTGTATTTTTTCG  101400

Consensus           TATTTTACATTGATACACCACCGTATCAATTTCTATGGGGTAGTAGGCACGGCGTAAAACATTATACATCGTAGCAATCACAACGGTTCTCCTGTTAAGA  101500
ASFV CN/SC/2019     TATTTTACATTGATACACCACCGTATCAATTTCTATGGGGTAGTAGGCACGGCGTAAAACATTATACATCGTAGCAATCACAACGGTTCTCCTGTTAAGA  101500
ASFV Del MGF_360_4L TATTTTACATTGATACACCACCGTATCAATTTCTATGGGGTAGTAGGCACGGCGTAAAACATTATACATCGTAGCAATCACAACGGTTCTCCTGTTAAGA  101500

Consensus           TCGACGCCGATGTTCTTCTCATCCGCGTATAATATAAAGCCCTTAACAATTTCTTTTAAATTATAAACATTTTCCTCCTGCAGTTCTTGGTGGATTTGTT  101600
ASFV CN/SC/2019     TCGACGCCGATGTTCTTCTCATCCGCGTATAATATAAAGCCCTTAACAATTTCTTTTAAATTATAAACATTTTCCTCCTGCAGTTCTTGGTGGATTTGTT  101600
ASFV Del MGF_360_4L TCGACGCCGATGTTCTTCTCATCCGCGTATAATATAAAGCCCTTAACAATTTCTTTTAAATTATAAACATTTTCCTCCTGCAGTTCTTGGTGGATTTGTT  101600

Consensus           TAATTTGTAAGGCACTGTAGGTACTATTAATAAAGCTGTCTATAGGGTTTAAATCAACGTTTAAAGTAATTTTATTGTCTACAAATAGGGAGCGCAGAAG  101700
ASFV CN/SC/2019     TAATTTGTAAGGCACTGTAGGTACTATTAATAAAGCTGTCTATAGGGTTTAAATCAACGTTTAAAGTAATTTTATTGTCTACAAATAGGGAGCGCAGAAG  101700
ASFV Del MGF_360_4L TAATTTGTAAGGCACTGTAGGTACTATTAATAAAGCTGTCTATAGGGTTTAAATCAACGTTTAAAGTAATTTTATTGTCTACAAATAGGGAGCGCAGAAG  101700

Consensus           ATCCATGCCCCTTGAGATCCCTTTGGTATTAAGTTGAGTAAACCTCGCGGCGTCTGCCACCGTACAAGCAATGTTTAATTTTAAACAAATGCTACGTAGA  101800
ASFV CN/SC/2019     ATCCATGCCCCTTGAGATCCCTTTGGTATTAAGTTGAGTAAACCTCGCGGCGTCTGCCACCGTACAAGCAATGTTTAATTTTAAACAAATGCTACGTAGA  101800
ASFV Del MGF_360_4L ATCCATGCCCCTTGAGATCCCTTTGGTATTAAGTTGAGTAAACCTCGCGGCGTCTGCCACCGTACAAGCAATGTTTAATTTTAAACAAATGCTACGTAGA  101800

Consensus           ATACTGGCTAAGATCTGAAGCTTTGTAATGCTGCGTATGACCCGATGTTGTTGTACTTGGTTATAACTGTGAGCAGTTTCTTTTAACACCTGAATAGGAA  101900
ASFV CN/SC/2019     ATACTGGCTAAGATCTGAAGCTTTGTAATGCTGCGTATGACCCGATGTTGTTGTACTTGGTTATAACTGTGAGCAGTTTCTTTTAACACCTGAATAGGAA  101900
ASFV Del MGF_360_4L ATACTGGCTAAGATCTGAAGCTTTGTAATGCTGCGTATGACCCGATGTTGTTGTACTTGGTTATAACTGTGAGCAGTTTCTTTTAACACCTGAATAGGAA  101900

Consensus           AGGGCTTTTGCCCCGCATCCATATACTTAACATTTAGGGATTTGAGCTCCTCTAAAATGTGATGAAATTGCAAGGAGCTATAGTCACTTGAGTTGGCCTT  102000
ASFV CN/SC/2019     AGGGCTTTTGCCCCGCATCCATATACTTAACATTTAGGGATTTGAGCTCCTCTAAAATGTGATGAAATTGCAAGGAGCTATAGTCACTTGAGTTGGCCTT  102000
ASFV Del MGF_360_4L AGGGCTTTTGCCCCGCATCCATATACTTAACATTTAGGGATTTGAGCTCCTCTAAAATGTGATGAAATTGCAAGGAGCTATAGTCACTTGAGTTGGCCTT  102000

Consensus           GTCCAAATCGCGCTGGTGATAGGAACTATTGGCACCCACGATCTTTAGACGAGAATATACCGTGAATTTTTCATTATATTCAGGTTCAAACCAGTCCTTC  102100
ASFV CN/SC/2019     GTCCAAATCGCGCTGGTGATAGGAACTATTGGCACCCACGATCTTTAGACGAGAATATACCGTGAATTTTTCATTATATTCAGGTTCAAACCAGTCCTTC  102100
ASFV Del MGF_360_4L GTCCAAATCGCGCTGGTGATAGGAACTATTGGCACCCACGATCTTTAGACGAGAATATACCGTGAATTTTTCATTATATTCAGGTTCAAACCAGTCCTTC  102100

Consensus           AGCTGACCGCACTCTTCGCATAAAAGCTGATAGTTAGAAATTTTTTTCATTTGCATAAAACAGAGATCGCATACATCATTGTTTTCTTTCTGCAAGGATG  102200
ASFV CN/SC/2019     AGCTGACCGCACTCTTCGCATAAAAGCTGATAGTTAGAAATTTTTTTCATTTGCATAAAACAGAGATCGCATACATCATTGTTTTCTTTCTGCAAGGATG  102200
ASFV Del MGF_360_4L AGCTGACCGCACTCTTCGCATAAAAGCTGATAGTTAGAAATTTTTTTCATTTGCATAAAACAGAGATCGCATACATCATTGTTTTCTTTCTGCAAGGATG  102200

Consensus           GCTGCGATAACTTTTCTATTTCCTTTAATAGGGCATCCATTTTTACTATTTAGTATTTTATTCAAACCTTTAATATATATTAAACACTATTTATGACGTC  102300
ASFV CN/SC/2019     GCTGCGATAACTTTTCTATTTCCTTTAATAGGGCATCCATTTTTACTATTTAGTATTTTATTCAAACCTTTAATATATATTAAACACTATTTATGACGTC  102300
ASFV Del MGF_360_4L GCTGCGATAACTTTTCTATTTCCTTTAATAGGGCATCCATTTTTACTATTTAGTATTTTATTCAAACCTTTAATATATATTAAACACTATTTATGACGTC  102300

Consensus           TTTACTAAAGACTGATTTTAATGTTTCTAAGTACCGGCTCATTGCTCAAAAACGTGAGGCAAATGCCGTGGAGATTGAGGCGGCTTTGGAGGTGGTCCGC  102400
ASFV CN/SC/2019     TTTACTAAAGACTGATTTTAATGTTTCTAAGTACCGGCTCATTGCTCAAAAACGTGAGGCAAATGCCGTGGAGATTGAGGCGGCTTTGGAGGTGGTCCGC  102400
ASFV Del MGF_360_4L TTTACTAAAGACTGATTTTAATGTTTCTAAGTACCGGCTCATTGCTCAAAAACGTGAGGCAAATGCCGTGGAGATTGAGGCGGCTTTGGAGGTGGTCCGC  102400

Consensus           GAATTTATCATAAAGAAAAAGCTTATTTTGTACGGGGGGATTGCCATTGATTATGCCCTGCATCTTAAAGGCAGCTCAATTTATCCCGAGGGAGAAAGAC  102500
ASFV CN/SC/2019     GAATTTATCATAAAGAAAAAGCTTATTTTGTACGGGGGGATTGCCATTGATTATGCCCTGCATCTTAAAGGCAGCTCAATTTATCCCGAGGGAGAAAGAC  102500
ASFV Del MGF_360_4L GAATTTATCATAAAGAAAAAGCTTATTTTGTACGGGGGGATTGCCATTGATTATGCCCTGCATCTTAAAGGCAGCTCAATTTATCCCGAGGGAGAAAGAC  102500

Consensus           CCGACTTTGATATGTTTTCCCCCAACCACGTTGAGGACGCCTACGAACTTGCTGACATTTTGTATGAAAAGGGCTTCAAGCAGGTGGGCACGGTGCGCGC  102600
ASFV CN/SC/2019     CCGACTTTGATATGTTTTCCCCCAACCACGTTGAGGACGCCTACGAACTTGCTGACATTTTGTATGAAAAGGGCTTCAAGCAGGTGGGCACGGTGCGCGC  102600
ASFV Del MGF_360_4L CCGACTTTGATATGTTTTCCCCCAACCACGTTGAGGACGCCTACGAACTTGCTGACATTTTGTATGAAAAGGGCTTCAAGCAGGTGGGCACGGTGCGCGC  102600

Consensus           CATCCATGTGCAGACCATGCGGGTGCGCACGGACTTTGTGTGGGTTGCTGATCTTTCATATATGCCCCCCAATATCTTTAACACCATACCCACATTAACG  102700
ASFV CN/SC/2019     CATCCATGTGCAGACCATGCGGGTGCGCACGGACTTTGTGTGGGTTGCTGATCTTTCATATATGCCCCCCAATATCTTTAACACCATACCCACATTAACG  102700
ASFV Del MGF_360_4L CATCCATGTGCAGACCATGCGGGTGCGCACGGACTTTGTGTGGGTTGCTGATCTTTCATATATGCCCCCCAATATCTTTAACACCATACCCACATTAACG  102700

Consensus           TATAAAAACCTTAAAATCATTCACCCCGATTACCAGCGGGCCGGGCTACACCTAGCATTTTGCTTTCCTTTTGATAACCCACCAAGGGAAGATGTTTTTA  102800
ASFV CN/SC/2019     TATAAAAACCTTAAAATCATTCACCCCGATTACCAGCGGGCCGGGCTACACCTAGCATTTTGCTTTCCTTTTGATAACCCACCAAGGGAAGATGTTTTTA  102800
ASFV Del MGF_360_4L TATAAAAACCTTAAAATCATTCACCCCGATTACCAGCGGGCCGGGCTACACCTAGCATTTTGCTTTCCTTTTGATAACCCACCAAGGGAAGATGTTTTTA  102800

Consensus           GCAGGTTTAAAAAGGATTTGCAGCGGTATAACCTCATAGAAAAATATTACCCCATTCCCGTTGTTCCTGTGAAGTCGACATACGAAAGTAAAACGTTTTC  102900
ASFV CN/SC/2019     GCAGGTTTAAAAAGGATTTGCAGCGGTATAACCTCATAGAAAAATATTACCCCATTCCCGTTGTTCCTGTGAAGTCGACATACGAAAGTAAAACGTTTTC  102900
ASFV Del MGF_360_4L GCAGGTTTAAAAAGGATTTGCAGCGGTATAACCTCATAGAAAAATATTACCCCATTCCCGTTGTTCCTGTGAAGTCGACATACGAAAGTAAAACGTTTTC  102900

Consensus           AATTCCCTTTAAACAAGTGGCCATACACGGCTTTGCGGCATACGCCCTCCTGTACCAGACTCTAAATGAGCTGAGAATTACCTGCAAAGTCCCGGAGTGG  103000
ASFV CN/SC/2019     AATTCCCTTTAAACAAGTGGCCATACACGGCTTTGCGGCATACGCCCTCCTGTACCAGACTCTAAATGAGCTGAGAATTACCTGCAAAGTCCCGGAGTGG  103000
ASFV Del MGF_360_4L AATTCCCTTTAAACAAGTGGCCATACACGGCTTTGCGGCATACGCCCTCCTGTACCAGACTCTAAATGAGCTGAGAATTACCTGCAAAGTCCCGGAGTGG  103000

Consensus           AAAACAGAATTTCCACAACCATCTTACTCCTACCATAAGAATGATAAAAACATAACACTTACCGTGGATATGCCCAAAGCCTATCCCGCGCTGGTGTTAG  103100
ASFV CN/SC/2019     AAAACAGAATTTCCACAACCATCTTACTCCTACCATAAGAATGATAAAAACATAACACTTACCGTGGATATGCCCAAAGCCTATCCCGCGCTGGTGTTAG  103100
[truncated: 334,975 more chars]
